# Supplementary material for: Vitamin A deficiency attenuates cardiac rupture in Stra6-deficient hearts following ischemic injury
Source: Front Cardiovasc Med. 2025 Sep 16;12:1626769. doi: 10.3389/fcvm.2025.1626769 (PMC12479519; doi:10.3389/fcvm.2025.1626769)
Supplement: Supplementary file 2 [file Datasheet2.zip]

Archive with 4 entries (4 files):
- Supplementary Table 8.XLSX
- Supplementary Table 7.XLSX
- Supplementary Table 6.XLSX
- Supplementary Table 5.xlsx
