# Supplementary material for: Vitamin A deficiency attenuates cardiac rupture in Stra6-deficient hearts following ischemic injury
Source: Front Cardiovasc Med. 2025 Sep 16;12:1626769. doi: 10.3389/fcvm.2025.1626769 (PMC12479519; doi:10.3389/fcvm.2025.1626769)
Supplement: Supplementary file 2 [file Datasheet2.zip › Supplementary Table 8.XLSX]

## Sheet: All contrasts
				VI - Stra6-/--MI vs. WT-MI					VIII - Stra6-/- x VitAD-MI vs. VitAD-MI					X - VitAD-MI vs. WT-MI					XII - Stra6-/- x VitAD-MI vs. Stra6-/--MI
symbol	entrezid	ensembl	baseMean	log2FoldChange	lfcSE	stat	pvalue	padj	log2FoldChange	lfcSE	stat	pvalue	padj	log2FoldChange	lfcSE	stat	pvalue	padj	log2FoldChange	lfcSE	stat	pvalue	padj
Gm32171	NA	ENSMUSG00000111645	41.2639	8.13263	1.77444	4.58321	4.57891e-06	0.0010369	-3.65143	1.53281	-2.38219	0.0172102	0.999995	7.05945	1.71156	4.12456	3.71449e-05	0.0126173	-4.72461	1.60271	-2.94789	0.00319952	0.231378
Gm48338	NA	ENSMUSG00000113240	11.5251	5.19895	0.583376	8.91182	5.02007e-19	7.34553e-16	4.10917	0.432501	9.50095	2.07988e-21	1.97817e-17	0.847961	0.69027	1.22845	0.219279	0.809011	-0.241817	0.225638	-1.0717	0.283855	0.999752
Rplp1-ps1	NA	ENSMUSG00000084185	10.9402	4.7401	0.582379	8.13919	3.9792e-16	4.73077e-13	3.94183	0.460432	8.56116	1.1174e-17	7.08509e-14	0.613526	0.705558	0.869561	0.384541	0.870786	-0.184741	0.230978	-0.799819	0.423816	0.999752
Gm48740	NA	ENSMUSG00000111854	16.876	4.20614	0.74542	5.64264	1.67458e-08	6.63623e-06	1.34385	0.574733	2.33821	0.0193762	0.999995	2.59535	0.739557	3.50933	0.000449239	0.101731	-0.26694	0.582258	-0.458457	0.646624	0.999752
Tmprss4	214523	ENSMUSG00000032091	20.2379	3.97032	0.775576	5.11919	3.06858e-07	9.26518e-05	1.00973	0.44779	2.25493	0.0241377	0.999995	3.34636	0.769646	4.34793	1.37431e-05	0.00544628	0.385778	0.457908	0.842478	0.39952	0.999752
Tmprss13	214531	ENSMUSG00000037129	371.113	3.65968	0.48657	7.52138	5.42029e-14	4.90975e-11	1.11144	0.452838	2.45439	0.0141123	0.999995	2.59623	0.466098	5.57014	2.54535e-08	1.7292e-05	0.0479994	0.473883	0.10129	0.919321	0.999752
Gm11942	NA	ENSMUSG00000094344	2310.28	2.7291	0.0980605	27.8308	1.83844e-170	3.49709e-166	2.46679	0.0932034	26.4668	2.34007e-154	4.45128e-150	0.174409	0.09504	1.83511	0.0664887	0.73067	-0.0879036	0.0962816	-0.912984	0.361251	0.999752
Gm47204	NA	ENSMUSG00000110980	19.8211	2.56854	0.451	5.6952	1.23225e-08	5.09562e-06	0.272506	0.369552	0.737396	0.460881	0.999995	2.52868	0.434616	5.8182	5.94863e-09	4.52619e-06	0.232651	0.388688	0.598555	0.54947	0.999752
Gm29718	NA	ENSMUSG00000103953	127.55	2.40088	0.299814	8.00792	1.16663e-15	1.23287e-12	0.787029	0.276621	2.84515	0.004439	0.895607	1.52277	0.288786	5.27301	1.34205e-07	7.97766e-05	-0.0910868	0.288115	-0.316147	0.751891	0.999752
Igha	NA	ENSMUSG00000095079	12.1059	2.37282	0.85011	2.79119	0.00525151	0.314034	-0.0155747	0.770345	-0.0202178	0.98387	0.999995	2.48651	0.812761	3.05933	0.00221829	0.275793	0.0981182	0.809653	0.121185	0.903544	0.999752
Gm13812	NA	ENSMUSG00000094873	49.2431	2.30498	0.337836	6.82277	8.93039e-12	5.66246e-09	1.01446	0.30733	3.30088	0.000963821	0.3161	1.16578	0.329511	3.5379	0.000403317	0.0924325	-0.124736	0.316239	-0.394436	0.693259	0.999752
Cadm1	54725	ENSMUSG00000032076	250.386	2.29339	0.303598	7.55405	4.21933e-14	4.013e-11	0.916693	0.286166	3.20336	0.00135832	0.398779	1.63176	0.290244	5.62202	1.88733e-08	1.36487e-05	0.255062	0.299701	0.851054	0.394739	0.999752
Gm13810	NA	ENSMUSG00000095203	49.5013	2.27692	0.33301	6.83741	8.06385e-12	5.28933e-09	1.01797	0.302809	3.36176	0.000774484	0.277967	1.15111	0.324882	3.54316	0.000395368	0.0917156	-0.107845	0.311513	-0.346199	0.729193	0.999752
G530011O06Riky	100379606	ENSMUSG00000095366	346.57	2.17056	0.268652	8.07944	6.50623e-16	7.28008e-13	-0.548128	0.25198	-2.17529	0.0296087	0.999995	2.64071	0.256139	10.3097	6.37149e-25	3.02996e-21	-0.0779784	0.26469	-0.294603	0.768297	0.999752
Gm44954	NA	ENSMUSG00000109205	17.328	2.16362	0.294007	7.35909	1.85166e-13	1.5314e-10	-0.0529104	0.341611	-0.154885	0.876912	0.999995	-0.216761	0.337422	-0.642403	0.520612	0.918063	-2.43329	0.298805	-8.14341	3.84293e-16	4.56877e-13
Smim35	408059	ENSMUSG00000091996	11.1974	2.10563	0.471115	4.46946	7.84163e-06	0.00167599	0.244686	0.397683	0.615279	0.53837	0.999995	1.59235	0.460226	3.45994	0.000540299	0.114195	-0.268589	0.410235	-0.654719	0.512649	0.999752
E030022I16Rik	NA	ENSMUSG00000111264	14.2691	2.07127	0.44988	4.60405	4.1436e-06	0.000949633	0.33149	0.385958	0.858876	0.390409	0.999995	1.59011	0.437595	3.63376	0.000279325	0.069912	-0.149666	0.399833	-0.374321	0.708165	0.999752
Gm19299	100502636	ENSMUSG00000111556	35.8274	2.00772	0.246486	8.14534	3.78208e-16	4.73077e-13	1.86098	0.220468	8.44107	3.14447e-17	1.49535e-13	0.247198	0.270929	0.91241	0.361553	0.864069	0.100466	0.189629	0.529803	0.596248	0.999752
Rgs1	50778	ENSMUSG00000026358	56.671	1.90454	0.422543	4.50733	6.5648e-06	0.00143535	0.453077	0.402298	1.12622	0.260072	0.999995	0.474923	0.40597	1.16985	0.242063	0.816495	-0.976543	0.419017	-2.33056	0.0197766	0.679045
Tchh	99681	ENSMUSG00000052415	16.6246	1.86228	0.389926	4.77598	1.78833e-06	0.000453569	-0.954264	0.351519	-2.71468	0.00663392	0.999995	1.61485	0.376872	4.28488	1.82837e-05	0.00681944	-1.20169	0.36548	-3.28798	0.00100909	0.0999738
Gm7997	NA	ENSMUSG00000109584	14.9823	1.83679	0.500908	3.66691	0.000245498	0.0326563	0.134085	0.491238	0.272953	0.78489	0.999995	0.112988	0.500314	0.225834	0.821331	0.976311	-1.58971	0.491844	-3.23215	0.00122861	0.115127
Cd209f	69142	ENSMUSG00000051906	8.24274	1.80059	0.59108	3.04627	0.002317	0.185966	-0.682549	0.52029	-1.31186	0.189567	0.999995	1.57261	0.571781	2.75037	0.00595274	0.472846	-0.910528	0.541428	-1.68171	0.0926241	0.999752
Car3	12350	ENSMUSG00000027559	24.7254	1.76932	0.890638	1.98657	0.0469701	0.676355	1.86612	0.873698	2.13589	0.0326883	0.999995	-1.6734	0.875944	-1.9104	0.056082	0.729137	-1.57659	0.88843	-1.77458	0.0759668	0.999752
Gm45221	NA	ENSMUSG00000109005	17.2369	1.75448	0.510244	3.43851	0.000584934	0.0666265	0.389563	0.485495	0.802403	0.42232	0.999995	0.412172	0.496791	0.829667	0.406727	0.883091	-0.952742	0.499252	-1.90834	0.0563475	0.999752
Calml4	75600	ENSMUSG00000032246	38.5658	1.69426	0.298014	5.68517	1.3068e-08	5.28894e-06	1.09614	0.279302	3.92456	8.68878e-05	0.0688658	0.421437	0.291975	1.4434	0.148907	0.77703	-0.176687	0.285609	-0.618633	0.536158	0.999752
Gm45774	NA	ENSMUSG00000110588	40.4068	1.66171	0.528792	3.14246	0.00167534	0.149617	1.99542	0.507117	3.93484	8.32509e-05	0.0688521	-0.47809	0.513621	-0.930823	0.351945	0.863308	-0.144374	0.522476	-0.276327	0.782297	0.999752
Gm11677	629967	ENSMUSG00000081666	12.0542	1.65952	0.313903	5.28675	1.24512e-07	3.88273e-05	-0.0293716	0.322104	-0.0911867	0.927344	0.999995	0.199152	0.335931	0.592835	0.553291	0.926042	-1.48974	0.299059	-4.98144	6.31118e-07	0.000202072
Erdr1y	NA	ENSMUSG00000096768	10794.1	1.64754	0.297418	5.53946	3.03399e-08	1.15425e-05	-1.00271	0.283475	-3.53721	0.000404372	0.183142	2.50871	0.283565	8.84703	8.98798e-19	2.44242e-15	-0.14154	0.297332	-0.476032	0.634052	0.999752
Gm14165	NA	ENSMUSG00000081434	1685.03	1.63333	0.0787066	20.7521	1.17385e-95	5.58223e-92	-0.0562163	0.0757354	-0.742273	0.457922	0.999995	0.0774254	0.0759189	1.01984	0.307803	0.846765	-1.61212	0.0785296	-20.5288	1.19123e-93	1.13298e-89
Gm16096	102639005	ENSMUSG00000087135	13.0422	1.6257	0.394148	4.1246	3.71376e-05	0.00619676	-0.0856709	0.3395	-0.252344	0.800775	0.999995	1.45062	0.380134	3.81609	0.000135585	0.0396783	-0.260749	0.355121	-0.734254	0.462794	0.999752
Erdr1x	NA	ENSMUSG00000095562	7336.14	1.61426	0.279754	5.77026	7.91473e-09	3.67205e-06	-0.926656	0.266585	-3.47602	0.000508915	0.209351	2.418	0.266718	9.06574	1.23761e-19	3.92363e-16	-0.122916	0.279628	-0.43957	0.660249	0.999752
2900052N01Rik	73040	ENSMUSG00000099696	27.1965	1.60528	0.445637	3.60221	0.000315518	0.0400119	0.574906	0.368798	1.55886	0.119029	0.999995	1.18376	0.436501	2.71194	0.00668916	0.481939	0.153386	0.379568	0.404106	0.686135	0.999752
Gm28231	102640900	ENSMUSG00000100782	24.7441	1.60214	0.328851	4.87195	1.10502e-06	0.000304632	0.391929	0.363758	1.07744	0.281283	0.999995	-0.75015	0.359033	-2.08936	0.036675	0.713978	-1.96037	0.334004	-5.86929	4.37658e-09	2.03052e-06
Gm9625	NA	ENSMUSG00000097906	2984.27	1.54787	0.0745525	20.7621	9.52106e-96	5.58223e-92	-0.0243287	0.0714373	-0.340561	0.733434	0.999995	0.0926258	0.0715691	1.29421	0.195591	0.798227	-1.47957	0.074426	-19.8798	6.08851e-88	3.86052e-84
Gm43272	NA	ENSMUSG00000105632	7.99135	1.50349	0.394793	3.80829	0.00013993	0.0200131	-0.0700472	0.363245	-0.192838	0.847086	0.999995	0.697933	0.397956	1.75379	0.0794658	0.743191	-0.875601	0.359776	-2.43374	0.0149438	0.588949
F830016B08Rik	240328	ENSMUSG00000090942	140.704	1.49945	0.846733	1.77086	0.0765838	0.736991	2.90875	0.803884	3.61837	0.000296467	0.148405	0.838148	0.808353	1.03686	0.299802	0.84204	2.24745	0.842468	2.66769	0.00763736	0.398021
Wsb2-ps	NA	ENSMUSG00000084020	99.2735	1.46791	0.0944	15.5499	1.594e-54	4.33157e-51	-0.281899	0.10202	-2.76318	0.00572418	0.999995	0.0389667	0.101075	0.385523	0.69985	0.957875	-1.71084	0.0954114	-17.9312	6.72888e-72	3.19992e-68
Gzma	14938	ENSMUSG00000023132	11.1371	1.4416	0.528738	2.7265	0.00640107	0.352931	0.955969	0.494661	1.93257	0.0532886	0.999995	0.419479	0.515893	0.813112	0.416154	0.887207	-0.066155	0.508044	-0.130215	0.896396	0.999752
Sfrp5	54612	ENSMUSG00000018822	25.8046	1.43345	0.650857	2.2024	0.0276372	0.59614	1.3205	0.64147	2.05855	0.039537	0.999995	-0.820514	0.649895	-1.26253	0.206757	0.802134	-0.93346	0.642445	-1.45298	0.146229	0.999752
Rplp0-ps1	NA	ENSMUSG00000081640	314.66	1.40702	0.084325	16.6857	1.6659e-62	6.33777e-59	0.0120991	0.0826578	0.146375	0.883625	0.999995	0.11952	0.0839441	1.4238	0.154503	0.783019	-1.2754	0.0830446	-15.358	3.13017e-53	7.44276e-50
Gmfg-ps	100040018	ENSMUSG00000083041	32.4606	1.33746	0.279356	4.78764	1.68754e-06	0.000433788	-0.279696	0.267011	-1.04751	0.294865	0.999995	0.525339	0.271041	1.93823	0.0525958	0.722248	-1.09182	0.275448	-3.96378	7.37719e-05	0.0118858
Aldob	230163	ENSMUSG00000028307	108.749	1.32948	0.541028	2.45732	0.0139977	0.474626	-0.788447	0.522111	-1.51011	0.131014	0.999995	0.684793	0.523697	1.30761	0.191005	0.793795	-1.43313	0.539493	-2.65645	0.00789692	0.408193
Gm14267	NA	ENSMUSG00000085682	35.5359	1.27638	0.442723	2.88301	0.00393891	0.256596	0.512369	0.426889	1.20024	0.230046	0.999995	-0.0895214	0.432886	-0.206801	0.836165	0.979251	-0.853527	0.43686	-1.95378	0.0507276	0.994697
Hmgcs2	15360	ENSMUSG00000027875	289.427	1.26793	0.360846	3.51376	0.000441808	0.0535291	-0.161494	0.344115	-0.469301	0.638854	0.999995	0.465487	0.345265	1.3482	0.177593	0.790777	-0.963934	0.359746	-2.67948	0.00737356	0.387458
Fam81a	76886	ENSMUSG00000032224	583.718	1.26594	0.19431	6.51506	7.26609e-11	4.18835e-08	0.583523	0.182608	3.1955	0.00139588	0.402311	0.802375	0.186116	4.31116	1.62398e-05	0.00630434	0.119959	0.190952	0.628213	0.529865	0.999752
Potefam3b	100861668	ENSMUSG00000095294	19.2281	1.25778	0.49766	2.52739	0.0114914	0.454437	0.80151	0.467614	1.71404	0.0865205	0.999995	0.256415	0.489375	0.523964	0.600303	0.935872	-0.199856	0.476277	-0.41962	0.674763	0.999752
Gm43167	NA	ENSMUSG00000106992	11.4565	1.25285	0.349233	3.58743	0.000333947	0.0417917	0.525677	0.364221	1.44329	0.148939	0.999995	-0.355223	0.374878	-0.94757	0.343349	0.86301	-1.08239	0.337768	-3.20455	0.00135274	0.121187
Zfp30	22693	ENSMUSG00000047473	280.412	1.24314	0.197515	6.29391	3.09568e-10	1.59151e-07	-0.222638	0.19121	-1.16437	0.244275	0.999995	-0.0203031	0.190967	-0.106317	0.915331	0.987058	-1.48608	0.19775	-7.51498	5.69182e-14	4.70738e-11
Fmod	14264	ENSMUSG00000041559	68.7074	1.23978	0.550392	2.25254	0.0242881	0.573113	0.168583	0.525163	0.321011	0.748202	0.999995	0.198045	0.52628	0.376311	0.706686	0.959184	-0.873152	0.549324	-1.5895	0.111947	0.999752
Scg3	20255	ENSMUSG00000032181	10.6948	1.21984	0.442819	2.75471	0.00587446	0.332571	0.601401	0.367702	1.63557	0.10193	0.999995	1.01001	0.42849	2.35714	0.0184162	0.635812	0.391578	0.384303	1.01893	0.308236	0.999752
Hopxos	NA	ENSMUSG00000087541	15.0947	1.17781	0.493695	2.38571	0.0170463	0.500753	0.577588	0.459466	1.25708	0.208723	0.999995	0.270301	0.498137	0.542624	0.587389	0.934434	-0.329923	0.454647	-0.725669	0.468042	0.999752
Mag	17136	ENSMUSG00000036634	9.17914	1.1309	0.323668	3.49401	0.000475826	0.0561525	0.371707	0.292703	1.26991	0.204116	0.999995	0.541922	0.319464	1.69635	0.0898203	0.750885	-0.217272	0.297286	-0.730849	0.464871	0.999752
Gm37981	NA	ENSMUSG00000103137	12.6243	1.12738	0.337026	3.34509	0.000822573	0.0859724	0.824683	0.337982	2.44002	0.0146865	0.999995	-0.224406	0.365137	-0.61458	0.538832	0.923902	-0.527102	0.307397	-1.71473	0.0863952	0.999752
Gm11868	NA	ENSMUSG00000050550	306.66	1.12598	0.0677897	16.6099	5.91082e-62	1.87393e-58	0.153271	0.0668115	2.29409	0.0217855	0.999995	0.0393169	0.0686688	0.572558	0.566944	0.930335	-0.933391	0.0659076	-14.1621	1.57192e-45	2.99011e-42
Potefam3d	665578	ENSMUSG00000106824	9.37205	1.12468	0.484222	2.32265	0.020198	0.53579	-0.0921821	0.423846	-0.21749	0.827827	0.999995	0.892721	0.469234	1.90251	0.0571049	0.73013	-0.324138	0.440381	-0.736039	0.461707	0.999752
Gm50415	NA	ENSMUSG00000118387	16.5035	1.10448	0.494229	2.23475	0.0254337	0.580113	1.57386	0.403063	3.90476	9.43186e-05	0.0717652	0.386243	0.506237	0.76297	0.445481	0.892754	0.855627	0.387874	2.20594	0.0273883	0.807721
Clec1b	56760	ENSMUSG00000030159	56.5289	1.09427	0.28284	3.86887	0.00010934	0.015999	0.0416727	0.276023	0.150976	0.879995	0.999995	-0.0623498	0.277472	-0.224706	0.822208	0.976746	-1.11495	0.281418	-3.9619	7.43563e-05	0.0118858
Msi1	17690	ENSMUSG00000054256	24.353	1.09374	0.253294	4.31808	1.57392e-05	0.0030109	-0.0678872	0.246623	-0.275267	0.783111	0.999995	0.146113	0.249908	0.584666	0.558772	0.928699	-1.01552	0.250054	-4.06119	4.88224e-05	0.0090165
Gm21742	NA	ENSMUSG00000099871	63.9346	1.08631	0.214471	5.06506	4.08269e-07	0.000117668	-0.515353	0.190074	-2.71133	0.00670142	0.999995	1.75759	0.201834	8.7081	3.09003e-18	5.87785e-15	0.155925	0.203444	0.766428	0.443422	0.999752
C1qtnf3	81799	ENSMUSG00000058914	15.7513	1.08402	0.556853	1.94669	0.0515719	0.694269	-0.641137	0.540695	-1.18576	0.235716	0.999995	0.0226439	0.53646	0.0422099	0.966331	0.994586	-1.70251	0.560934	-3.03514	0.00240425	0.186668
Or8b53	258783	ENSMUSG00000061039	14.4984	1.06727	0.337211	3.165	0.00155081	0.140474	0.0601109	0.309921	0.193955	0.846211	0.999995	0.612506	0.328438	1.86491	0.0621945	0.73013	-0.394656	0.319203	-1.23638	0.216318	0.999752
Gm37891	NA	ENSMUSG00000104271	12.1079	1.06186	0.514294	2.0647	0.0389516	0.654262	0.702479	0.485477	1.44699	0.147901	0.999995	0.128857	0.509166	0.253074	0.800211	0.974682	-0.230526	0.490853	-0.469644	0.63861	0.999752
Anxa2r2	102639868	ENSMUSG00000095029	18.091	1.05603	0.404849	2.60845	0.00909523	0.413716	0.098914	0.378611	0.261255	0.793896	0.999995	0.757933	0.387967	1.9536	0.0507487	0.720941	-0.199182	0.395891	-0.503124	0.614877	0.999752
Edaradd	171211	ENSMUSG00000095105	10.6051	1.04708	0.610043	1.71641	0.0860875	0.74834	-0.403759	0.576447	-0.700428	0.48366	0.999995	0.776969	0.583984	1.33046	0.183366	0.790777	-0.673873	0.602832	-1.11785	0.263633	0.999752
Fxyd2	11936	ENSMUSG00000059412	43.9473	1.03744	0.200916	5.16353	2.42339e-07	7.43513e-05	0.0186093	0.180297	0.103215	0.917793	0.999995	0.719188	0.19515	3.68532	0.000228418	0.0611966	-0.299639	0.186523	-1.60645	0.108176	0.999752
Gm15626	NA	ENSMUSG00000081822	57.0654	1.03307	0.482568	2.14078	0.032292	0.610939	0.158265	0.462428	0.342247	0.732165	0.999995	-0.0117974	0.464099	-0.02542	0.97972	0.995738	-0.886602	0.480961	-1.8434	0.0652711	0.999752
Trbc1	NA	ENSMUSG00000076490	10.6713	1.0318	0.503277	2.05017	0.0403475	0.66052	0.0601339	0.457964	0.131307	0.895533	0.999995	0.971301	0.480904	2.01974	0.0434102	0.720941	-0.000369413	0.481405	-0.000767365	0.999388	0.999762
	NA	ENSMUSG00000121482	16.1861	1.02949	0.426569	2.41341	0.0158041	0.489527	0.0124195	0.404671	0.0306902	0.975517	0.999995	0.421	0.411307	1.02357	0.30604	0.846559	-0.596066	0.420174	-1.41862	0.156011	0.999752
A330041J22Rik	319556	ENSMUSG00000087466	17.7568	1.02845	0.316218	3.25233	0.00114464	0.112234	0.0739215	0.346588	0.213284	0.831106	0.999995	-0.473366	0.339123	-1.39585	0.162759	0.787803	-1.42789	0.324211	-4.4042	1.06173e-05	0.00255647
Gm45805	115486981	ENSMUSG00000110626	23.9271	1.02705	0.403043	2.54824	0.0108266	0.444274	-0.258301	0.415112	-0.622244	0.533781	0.999995	0.0161849	0.412076	0.0392765	0.96867	0.994586	-1.26917	0.406147	-3.1249	0.00177866	0.149795
Gm19498	NA	ENSMUSG00000100602	12.4471	1.01758	0.331607	3.06864	0.00215036	0.177075	0.645442	0.311958	2.069	0.0385457	0.999995	0.0961319	0.341241	0.281713	0.778164	0.970426	-0.276007	0.301389	-0.915784	0.35978	0.999752
Gm30382	NA	ENSMUSG00000106515	16.7058	1.01227	0.398658	2.53919	0.0111111	0.451579	0.339905	0.358105	0.949177	0.342531	0.999995	0.470516	0.395584	1.18942	0.234274	0.812907	-0.201845	0.361498	-0.558357	0.5766	0.999752
Gm8730	NA	ENSMUSG00000063696	5507.53	1.01178	0.0690267	14.6578	1.20067e-48	2.53769e-45	-0.0143873	0.0659178	-0.218261	0.827226	0.999995	0.0967883	0.0659884	1.46675	0.142445	0.773333	-0.929381	0.0689593	-13.4772	2.12929e-41	3.68212e-38
Drd2	13489	ENSMUSG00000032259	52.5155	1.00824	0.559345	1.80254	0.0714605	0.726724	0.254794	0.538319	0.473315	0.635989	0.999995	-0.424625	0.538329	-0.788783	0.430239	0.889762	-1.17807	0.559335	-2.1062	0.035187	0.899632
Gm12153	102638460	ENSMUSG00000087172	12.6	1.00034	0.611526	1.6358	0.101881	0.77488	0.64351	0.582746	1.10427	0.269475	0.999995	0.0269012	0.620174	0.0433769	0.965401	0.994586	-0.329926	0.573534	-0.575251	0.565122	0.999752
Gm45246	NA	ENSMUSG00000109645	17.4525	0.991828	0.268815	3.68964	0.000224574	0.0302968	0.0625183	0.275812	0.22667	0.82068	0.999995	-0.2032	0.276475	-0.734969	0.462358	0.900629	-1.13251	0.268133	-4.22369	2.40331e-05	0.00513671
Cnmd	16840	ENSMUSG00000022025	19.158	0.987231	0.416822	2.36847	0.0178618	0.508518	0.223759	0.419788	0.533029	0.594013	0.999995	-0.134849	0.429244	-0.314154	0.753404	0.965172	-0.89832	0.407078	-2.20675	0.0273313	0.807292
Sorl1	20660	ENSMUSG00000049313	1122.44	0.986305	0.153739	6.41545	1.40404e-10	7.63075e-08	0.538456	0.146159	3.68404	0.000229562	0.12843	0.419931	0.146877	2.85907	0.00424881	0.404736	-0.0279181	0.153053	-0.182408	0.855263	0.999752
Gm42664	NA	ENSMUSG00000106099	19.6473	0.983139	0.503957	1.95084	0.0510762	0.694269	0.376635	0.467865	0.805008	0.420815	0.999995	0.61804	0.484509	1.2756	0.202096	0.802134	0.0115368	0.487977	0.0236422	0.981138	0.999752
Irx2	16372	ENSMUSG00000001504	144.85	0.974382	0.64489	1.51093	0.130807	0.807999	-0.200232	0.616021	-0.325041	0.74515	0.999995	0.0218299	0.61601	0.0354376	0.971731	0.994586	-1.15278	0.644901	-1.78754	0.0738508	0.999752
Trim43b	666747	ENSMUSG00000079162	12.2128	0.958226	0.379469	2.52517	0.0115641	0.454437	-0.318091	0.358945	-0.886183	0.375519	0.999995	0.505064	0.372713	1.3551	0.175385	0.790777	-0.771253	0.365956	-2.1075	0.0350741	0.899632
Gm17473	NA	ENSMUSG00000097805	11.6779	0.958126	0.419287	2.28513	0.0223052	0.554541	0.0287329	0.408266	0.0703779	0.943893	0.999995	0.12792	0.418771	0.305466	0.760011	0.966999	-0.801473	0.408796	-1.96057	0.0499292	0.992001
Gm17511	NA	ENSMUSG00000090460	465.129	0.955295	0.106578	8.96331	3.15086e-19	4.99465e-16	0.554322	0.100765	5.50114	3.77336e-08	0.000102538	0.276592	0.102691	2.69345	0.00707159	0.489794	-0.124382	0.104724	-1.18771	0.234949	0.999752
Gm8146	NA	ENSMUSG00000103260	21.3591	0.953797	0.200143	4.76557	1.88324e-06	0.000465235	-0.28066	0.198021	-1.41733	0.156387	0.999995	0.256792	0.201453	1.2747	0.202416	0.802134	-0.977665	0.196688	-4.97064	6.67335e-07	0.000206904
Lrfn1	80749	ENSMUSG00000030600	14.6148	0.947463	0.2879	3.29094	0.000998536	0.0994458	0.122371	0.271003	0.451547	0.651595	0.999995	0.31912	0.284374	1.12218	0.261784	0.824853	-0.505972	0.274701	-1.8419	0.06549	0.999752
Gramd2a	546134	ENSMUSG00000074259	12.8311	0.94609	0.495926	1.90773	0.0564267	0.696833	0.0572367	0.456598	0.125355	0.900243	0.999995	1.05409	0.47205	2.23301	0.0255486	0.658502	0.165236	0.481241	0.343355	0.731332	0.999752
Pcdhb12	93883	ENSMUSG00000043458	8.85069	0.940408	0.418533	2.24691	0.0246455	0.573113	0.759826	0.403425	1.88344	0.0596413	0.999995	-0.113342	0.428433	-0.264551	0.791355	0.972926	-0.293925	0.392896	-0.7481	0.4544	0.999752
Slco1a4	28250	ENSMUSG00000030237	13.1796	0.94003	0.567986	1.65502	0.09792	0.76778	0.937086	0.515254	1.81869	0.0689594	0.999995	0.28777	0.560921	0.513031	0.607929	0.937796	0.284826	0.522937	0.544666	0.585983	0.999752
Gm46223	NA	ENSMUSG00000110720	17.245	0.936077	0.302296	3.09656	0.00195781	0.169279	-0.250049	0.307292	-0.813721	0.415805	0.999995	0.158927	0.31067	0.511561	0.608958	0.937805	-1.0272	0.298823	-3.43749	0.000587137	0.0668774
Penk	18619	ENSMUSG00000045573	113.607	0.934464	0.291534	3.20534	0.00134905	0.127038	0.111418	0.269119	0.41401	0.678867	0.999995	0.506174	0.283478	1.78559	0.0741662	0.733319	-0.316872	0.277592	-1.1415	0.253661	0.999752
Gm49839	NA	ENSMUSG00000117294	78.2291	0.932716	0.651142	1.43243	0.15202	0.827707	0.648661	0.621519	1.04367	0.296638	0.999995	-0.168556	0.62294	-0.270582	0.786713	0.97292	-0.452611	0.649782	-0.696558	0.48608	0.999752
Tac1	21333	ENSMUSG00000061762	44.84	0.929597	0.294444	3.15713	0.00159332	0.143641	0.32806	0.291005	1.12734	0.2596	0.999995	-0.405896	0.291968	-1.39021	0.164465	0.788186	-1.00743	0.293489	-3.43261	0.000597806	0.0676873
Gm18342	NA	ENSMUSG00000101279	73.5086	0.928536	0.199983	4.64308	3.43251e-06	0.000816166	0.365375	0.185073	1.97423	0.048356	0.999995	0.462606	0.193785	2.38721	0.0169766	0.623416	-0.100555	0.191553	-0.524947	0.59962	0.999752
Ace2	70008	ENSMUSG00000015405	69.3172	0.924658	0.236265	3.91365	9.09116e-05	0.0138346	-0.128147	0.209917	-0.610464	0.541554	0.999995	0.878771	0.225811	3.89162	9.95782e-05	0.0310521	-0.174034	0.221123	-0.787044	0.431256	0.999752
Gm34276	NA	ENSMUSG00000113977	10.3021	0.923736	0.54213	1.7039	0.0883994	0.750236	-0.155887	0.4801	-0.324697	0.74541	0.999995	0.606018	0.53482	1.13312	0.257162	0.821955	-0.473605	0.48823	-0.970046	0.332024	0.999752
Muc4	140474	ENSMUSG00000118672	23.775	0.921343	0.591706	1.5571	0.119448	0.791107	-0.124784	0.555119	-0.224789	0.822144	0.999995	0.499314	0.573618	0.870464	0.384047	0.870603	-0.546814	0.573791	-0.952985	0.340598	0.999752
Gpr20	239530	ENSMUSG00000045281	11.9628	0.921197	0.462034	1.99379	0.0461752	0.674042	-0.857557	0.441612	-1.94188	0.052152	0.999995	0.750069	0.444076	1.68906	0.0912084	0.750885	-1.02868	0.459667	-2.23789	0.025228	0.777073
Gm36670	NA	ENSMUSG00000109696	33.7351	0.915907	0.345278	2.65267	0.00798581	0.389684	0.34323	0.328533	1.04474	0.296145	0.999995	0.137789	0.338873	0.40661	0.684295	0.953369	-0.434888	0.335135	-1.29765	0.194408	0.999752
Gm57081	NA	ENSMUSG00000120544	14.6216	0.911939	0.324764	2.80801	0.00498492	0.301984	0.0091371	0.315002	0.0290064	0.976859	0.999995	0.191833	0.329093	0.582915	0.55995	0.928826	-0.710968	0.310476	-2.28993	0.0220256	0.722364
Atcay	16467	ENSMUSG00000034958	203.579	0.909942	0.388811	2.34032	0.0192674	0.521343	0.502869	0.371906	1.35214	0.176331	0.999995	-0.121522	0.374026	-0.324901	0.745256	0.963697	-0.528594	0.386772	-1.36668	0.171725	0.999752
Alkal2	100294583	ENSMUSG00000054204	15.9366	0.907922	0.482065	1.8834	0.0596462	0.702097	-0.238421	0.424309	-0.561903	0.574182	0.999995	0.706678	0.468173	1.50944	0.131187	0.769717	-0.439664	0.43959	-1.00017	0.317229	0.999752
Grhl2	252973	ENSMUSG00000022286	28.9131	0.905932	0.4753	1.90602	0.0566472	0.697532	0.724985	0.500825	1.44758	0.147734	0.999995	-0.766264	0.504847	-1.51781	0.129061	0.767372	-0.947212	0.471025	-2.01096	0.0443296	0.971472
Gmfg	63986	ENSMUSG00000060791	175.23	0.90284	0.2251	4.01084	6.05027e-05	0.00951142	-0.117832	0.21521	-0.547519	0.584022	0.999995	0.15653	0.215633	0.725908	0.467895	0.901783	-0.864141	0.224694	-3.84585	0.000120134	0.0184289
Nap1l5	58243	ENSMUSG00000055430	17.8305	0.897495	0.366427	2.44931	0.0143129	0.478635	0.346915	0.351136	0.987977	0.323164	0.999995	0.0728507	0.367423	0.198275	0.84283	0.980525	-0.477729	0.350094	-1.36457	0.172387	0.999752
Gm13410	NA	ENSMUSG00000083116	64.0852	0.886777	0.218537	4.05779	4.95393e-05	0.0079859	0.535989	0.204177	2.62512	0.00866194	0.999995	0.256989	0.213212	1.20532	0.228078	0.811103	-0.0937987	0.209732	-0.447232	0.654708	0.999752
Gm16845	100503652	ENSMUSG00000096981	9.7974	0.885594	0.362762	2.44126	0.0146362	0.482779	-0.0252462	0.345883	-0.0729906	0.941814	0.999995	0.277127	0.35735	0.775505	0.438042	0.891324	-0.633714	0.351471	-1.80303	0.0713831	0.999752
Tex14	83560	ENSMUSG00000010342	7.78981	0.878803	0.441561	1.99022	0.0465668	0.675171	-0.895846	0.419805	-2.13396	0.0328461	0.999995	0.796683	0.422583	1.88527	0.0593934	0.73013	-0.977966	0.438903	-2.22821	0.0258667	0.784748
Gm10599	NA	ENSMUSG00000118458	9.73707	0.874198	0.507358	1.72304	0.0848815	0.74834	-0.383514	0.488018	-0.785861	0.431949	0.999995	0.399363	0.495503	0.805975	0.420257	0.888876	-0.85835	0.500051	-1.71652	0.0860662	0.999752
Gm37660	NA	ENSMUSG00000104467	15.7431	0.872915	0.392359	2.22478	0.0260958	0.584084	0.0155901	0.37284	0.0418145	0.966647	0.999995	0.295751	0.380618	0.77703	0.437141	0.891174	-0.561573	0.38482	-1.45932	0.144478	0.999752
AI593442	330941	ENSMUSG00000078307	73.3846	0.870174	0.38179	2.2792	0.0226554	0.556783	0.393713	0.364479	1.08021	0.280051	0.999995	-0.00965323	0.366131	-0.0263655	0.978966	0.995516	-0.486115	0.380206	-1.27856	0.201054	0.999752
Gm7105	NA	ENSMUSG00000118345	146.213	0.869641	0.183517	4.73874	2.15048e-06	0.000524442	0.46559	0.173339	2.68601	0.00723113	0.999995	0.356172	0.176132	2.02219	0.0431566	0.720941	-0.0478793	0.180839	-0.264763	0.791192	0.999752
A630066F11Rik	320642	ENSMUSG00000120335	21.2799	0.867554	0.297008	2.92098	0.00348938	0.240825	-0.165709	0.271244	-0.610922	0.541251	0.999995	0.730066	0.284737	2.564	0.0103475	0.549803	-0.303197	0.284098	-1.06723	0.28587	0.999752
Ptn	19242	ENSMUSG00000029838	391.099	0.866963	0.500739	1.73137	0.0833861	0.744681	0.15912	0.477239	0.333417	0.73882	0.999995	0.482012	0.477538	1.00937	0.312798	0.847521	-0.225832	0.500454	-0.451254	0.651807	0.999752
Myoc	17926	ENSMUSG00000026697	70.3178	0.86507	0.388796	2.225	0.0260814	0.584084	1.1536	0.381251	3.02583	0.00247955	0.612544	-0.558779	0.391519	-1.42721	0.15352	0.782231	-0.27025	0.378455	-0.714087	0.475173	0.999752
Fbxo17	50760	ENSMUSG00000030598	70.8187	0.864645	0.195337	4.42644	9.58026e-06	0.00198082	-0.0506449	0.186743	-0.271201	0.786236	0.999995	0.232144	0.188846	1.22928	0.218966	0.809011	-0.683146	0.193305	-3.53404	0.000409265	0.0505521
Gm44117	NA	ENSMUSG00000107605	21.5719	0.859544	0.539902	1.59204	0.111377	0.784874	0.341387	0.500625	0.681922	0.495288	0.999995	0.347631	0.526647	0.660084	0.5092	0.914731	-0.170525	0.514551	-0.331406	0.740338	0.999752
Muc13	17063	ENSMUSG00000022824	9.39436	0.85227	0.546154	1.56049	0.118643	0.791107	-0.651436	0.529086	-1.23125	0.21823	0.999995	0.407905	0.5272	0.773718	0.439097	0.891324	-1.0958	0.547975	-1.99973	0.0455295	0.985174
Irx1	16371	ENSMUSG00000060969	127.188	0.850555	0.579257	1.46835	0.142008	0.81771	0.0880095	0.553823	0.158913	0.873738	0.999995	-0.153182	0.55408	-0.276462	0.782193	0.971537	-0.915727	0.579011	-1.58154	0.113756	0.999752
Gm10686	NA	ENSMUSG00000111685	17.4018	0.85042	0.310147	2.74199	0.00610677	0.342048	0.263462	0.268961	0.979553	0.327307	0.999995	0.824605	0.295963	2.78617	0.00533345	0.450902	0.237647	0.284494	0.835332	0.403531	0.999752
Potefam3a	100040599	ENSMUSG00000074449	14.4476	0.850408	0.552472	1.53928	0.123736	0.79303	0.327709	0.506557	0.646934	0.517675	0.999995	0.606927	0.530639	1.14377	0.25272	0.820425	0.0842276	0.529385	0.159105	0.873586	0.999752
Gm9889	791369	ENSMUSG00000052769	12.4298	0.848042	0.442053	1.91842	0.0550582	0.69566	0.167626	0.439892	0.381062	0.703157	0.999995	-0.282993	0.441121	-0.641532	0.521177	0.918457	-0.96341	0.440827	-2.18546	0.028855	0.830379
Apobec1	11810	ENSMUSG00000040613	847.881	0.845805	0.256683	3.29513	0.000983754	0.0984893	-0.131006	0.244653	-0.535479	0.592318	0.999995	0.470416	0.244817	1.9215	0.0546682	0.724887	-0.506395	0.256527	-1.97404	0.0483767	0.992001
Gm4841	225594	ENSMUSG00000068606	66.0946	0.843605	0.792748	1.06415	0.287259	0.915636	2.22176	0.751119	2.95793	0.0030971	0.736413	0.713435	0.756098	0.943575	0.345387	0.863308	2.09159	0.788	2.6543	0.0079473	0.408577
Potefam3e	626415	ENSMUSG00000096265	10.5633	0.842182	0.517753	1.62661	0.10382	0.776828	0.0942633	0.475473	0.198252	0.842848	0.999995	0.537416	0.500104	1.07461	0.282551	0.83386	-0.210503	0.494002	-0.426117	0.670023	0.999752
Entpd3	215446	ENSMUSG00000041608	10.6459	0.831573	0.46515	1.78775	0.073816	0.731546	-0.365046	0.431826	-0.845354	0.397913	0.999995	0.943705	0.442413	2.13309	0.0329176	0.695532	-0.252914	0.455093	-0.555742	0.578387	0.999752
G530011O06Rikx	NA	ENSMUSG00000072844	292.596	0.82223	0.252397	3.25769	0.00112325	0.110707	-0.583466	0.23783	-2.45329	0.0141557	0.999995	1.83195	0.239828	7.6386	2.19595e-14	2.78476e-11	0.426257	0.250499	1.70163	0.0888247	0.999752
Clec18a	353287	ENSMUSG00000033633	53.5637	0.82196	0.370356	2.21938	0.026461	0.586139	0.301299	0.375073	0.803307	0.421797	0.999995	-0.144416	0.390295	-0.370017	0.71137	0.959323	-0.665076	0.354279	-1.87727	0.0604811	0.999752
Gdnf	14573	ENSMUSG00000022144	9.38368	0.821432	0.426741	1.92489	0.0542426	0.695651	-0.175136	0.399916	-0.437931	0.661436	0.999995	0.501739	0.41172	1.21864	0.22298	0.809011	-0.494828	0.415365	-1.19131	0.233532	0.999752
Susd4	96935	ENSMUSG00000038576	8.90376	0.820424	0.423561	1.93697	0.0527493	0.695651	-0.321339	0.385158	-0.834305	0.404109	0.999995	0.751171	0.404968	1.85489	0.063612	0.73067	-0.390592	0.404662	-0.965231	0.334429	0.999752
Cd7	12516	ENSMUSG00000025163	9.724	0.811313	0.470093	1.72586	0.0843731	0.748226	0.29303	0.424096	0.690952	0.489596	0.999995	0.890377	0.446999	1.9919	0.0463822	0.720941	0.372094	0.44837	0.829881	0.406606	0.999752
Gm15337	NA	ENSMUSG00000085289	16.1564	0.806265	0.446054	1.80755	0.0706768	0.726724	-0.292111	0.430346	-0.678783	0.497276	0.999995	0.248283	0.43313	0.57323	0.566489	0.930296	-0.850093	0.443351	-1.91743	0.0551839	0.999752
Scn2b	72821	ENSMUSG00000070304	19.5788	0.805637	0.371007	2.17149	0.0298943	0.604392	0.762549	0.344401	2.21413	0.0268198	0.999995	0.136515	0.365539	0.373463	0.708804	0.959184	0.0934276	0.350199	0.266784	0.789635	0.999752
Blvrb	233016	ENSMUSG00000040466	501.515	0.804673	0.14675	5.48331	4.17445e-08	1.49823e-05	-0.0313267	0.140073	-0.223645	0.823033	0.999995	0.180185	0.140502	1.28244	0.199689	0.800753	-0.655815	0.146339	-4.48147	7.41295e-06	0.00190553
Poln	272158	ENSMUSG00000045102	44.7603	0.803122	0.317601	2.52871	0.0114482	0.454437	0.165945	0.296273	0.560109	0.575405	0.999995	0.28736	0.312858	0.9185	0.358357	0.863569	-0.349817	0.301278	-1.16111	0.245598	0.999752
Dnajb13	69387	ENSMUSG00000030708	42.5792	0.793832	0.334187	2.37541	0.0175294	0.502933	0.233595	0.318757	0.732833	0.463661	0.999995	0.102982	0.321665	0.320155	0.748851	0.964082	-0.457254	0.331389	-1.37981	0.167645	0.999752
Gm38253	NA	ENSMUSG00000102780	24.2776	0.790302	0.478692	1.65096	0.0987466	0.770766	0.427597	0.449157	0.952	0.341097	0.999995	0.341327	0.460781	0.740758	0.45884	0.899064	-0.0213772	0.467513	-0.0457253	0.963529	0.999752
Sez6	20370	ENSMUSG00000000632	9.38432	0.788431	0.373356	2.11174	0.0347086	0.628788	0.00253141	0.335177	0.00755246	0.993974	0.999995	0.514635	0.363286	1.41661	0.156597	0.784553	-0.271264	0.346065	-0.783853	0.433126	0.999752
Arpp21	74100	ENSMUSG00000032503	24.8818	0.787919	0.403017	1.95505	0.050577	0.692473	-0.305927	0.401877	-0.761245	0.446511	0.999995	-0.18673	0.39604	-0.471493	0.637288	0.943383	-1.28058	0.408755	-3.13287	0.00173104	0.146999
Stum	381310	ENSMUSG00000053963	98.9903	0.784629	0.308132	2.54641	0.0108838	0.444274	0.287209	0.291229	0.986199	0.324036	0.999995	0.184337	0.300441	0.613554	0.53951	0.92421	-0.313083	0.299156	-1.04655	0.295305	0.999752
Gm40649,Gm40649	100502820,102639992	ENSMUSG00000112376	16.2073	0.782771	0.331442	2.36171	0.0181909	0.510404	0.370197	0.314925	1.17551	0.239792	0.999995	0.0835499	0.325885	0.256379	0.797658	0.973778	-0.329024	0.320673	-1.02604	0.304872	0.999752
Gm42614	NA	ENSMUSG00000105442	23.5572	0.781868	0.66964	1.16759	0.24297	0.892797	0.974696	0.636124	1.53224	0.125463	0.999995	-0.128141	0.656725	-0.195121	0.845298	0.980802	0.0646876	0.649448	0.0996039	0.920659	0.999752
Clec12a	232413	ENSMUSG00000053063	394.927	0.781682	0.335832	2.3276	0.0199334	0.534168	0.203853	0.319876	0.637287	0.523938	0.999995	0.50489	0.320297	1.57632	0.114953	0.761029	-0.0729396	0.33543	-0.217451	0.827857	0.999752
Gm57272	NA	ENSMUSG00000120316	10.2492	0.781011	0.400084	1.95212	0.0509245	0.693404	0.204153	0.358226	0.569899	0.568746	0.999995	0.41792	0.392685	1.06426	0.28721	0.836714	-0.158937	0.366321	-0.433874	0.66438	0.999752
Col6a6	245026	ENSMUSG00000043719	218.019	0.776087	0.213558	3.63408	0.000278973	0.0363467	-0.133743	0.204941	-0.652592	0.514019	0.999995	0.177704	0.206436	0.86082	0.389337	0.874284	-0.732126	0.212113	-3.45158	0.000557306	0.0642489
Gm26581	NA	ENSMUSG00000097108	12.5889	0.772889	0.318493	2.4267	0.0152367	0.483495	0.0660875	0.292611	0.225854	0.821315	0.999995	0.511379	0.307017	1.66563	0.0957862	0.759223	-0.195423	0.30463	-0.641507	0.521193	0.999752
Gm18448	NA	ENSMUSG00000101477	31.6837	0.769665	0.398066	1.93351	0.0531731	0.695651	0.496533	0.377541	1.31517	0.188451	0.999995	0.0343229	0.394579	0.0869861	0.930683	0.988545	-0.238809	0.381184	-0.626493	0.530991	0.999752
Gm44829	NA	ENSMUSG00000109157	21.0251	0.769462	0.250656	3.06979	0.0021421	0.177075	-0.0283694	0.248073	-0.114359	0.908953	0.999995	-0.06482	0.24939	-0.259914	0.79493	0.973089	-0.862652	0.249346	-3.45966	0.000540863	0.0631184
Ttll13	269954	ENSMUSG00000045467	9.54651	0.767791	0.359736	2.13432	0.0328168	0.613738	0.114859	0.314738	0.364935	0.71516	0.999995	0.55415	0.34855	1.58987	0.111864	0.761029	-0.0987823	0.327082	-0.302011	0.762644	0.999752
Fosb	14282	ENSMUSG00000003545	50.1398	0.766315	0.472401	1.62217	0.104767	0.776828	0.46546	0.451663	1.03055	0.302754	0.999995	-0.180057	0.453306	-0.39721	0.691213	0.955735	-0.480912	0.470825	-1.02142	0.307053	0.999752
Mid1-ps1	NA	ENSMUSG00000095134	299.096	0.765892	0.211851	3.61524	0.00030007	0.0385671	-0.455581	0.199418	-2.28455	0.0223392	0.999995	1.44688	0.201295	7.18784	6.58258e-13	6.5902e-10	0.225405	0.210068	1.07301	0.283267	0.999752
Gm18335	NA	ENSMUSG00000116561	11.3968	0.763029	0.297389	2.56576	0.0102951	0.439088	0.0645727	0.279361	0.231145	0.817203	0.999995	0.247819	0.29705	0.834266	0.404131	0.881681	-0.450637	0.279721	-1.61102	0.107175	0.999752
Gm33195	102636000	ENSMUSG00000113780	23.8765	0.761781	0.300657	2.53372	0.011286	0.45165	0.253406	0.284007	0.892252	0.372258	0.999995	0.154572	0.29778	0.519081	0.603704	0.936906	-0.353803	0.287022	-1.23267	0.2177	0.999752
Gm47550	NA	ENSMUSG00000114612	9.54794	0.760391	0.440333	1.72685	0.084194	0.747335	0.250632	0.377728	0.663525	0.506994	0.999995	0.764097	0.419091	1.82322	0.0682697	0.73067	0.254338	0.401166	0.633996	0.526084	0.999752
Il18	16173	ENSMUSG00000039217	60.8054	0.759858	0.289452	2.62516	0.00866072	0.408858	0.12471	0.2689	0.463776	0.642808	0.999995	1.10228	0.274838	4.01067	6.05472e-05	0.0198574	0.467136	0.28382	1.64589	0.0997869	0.999752
Syt15	319508	ENSMUSG00000041479	31.1255	0.758839	0.283046	2.68098	0.00734079	0.382566	-0.137775	0.260875	-0.528125	0.597412	0.999995	0.655909	0.27062	2.42373	0.0153622	0.611337	-0.240705	0.273743	-0.879308	0.379234	0.999752
Dcps	69305	ENSMUSG00000032040	460.51	0.75881	0.131833	5.75584	8.62141e-09	3.90468e-06	0.357944	0.124688	2.87072	0.00409534	0.895607	0.350668	0.126255	2.77746	0.00547859	0.458644	-0.0501991	0.130333	-0.38516	0.700119	0.999752
Slc6a7	240332	ENSMUSG00000052026	8.05196	0.757591	0.360085	2.10392	0.0353852	0.632968	-0.427522	0.342243	-1.24918	0.211601	0.999995	0.466643	0.347825	1.3416	0.179725	0.790777	-0.718469	0.354696	-2.02559	0.0428064	0.963349
1700047M11Rik	NA	ENSMUSG00000100147	15.4358	0.755233	0.374515	2.01656	0.0437409	0.663003	-0.696601	0.380614	-1.8302	0.0672194	0.999995	0.256883	0.369144	0.695889	0.486498	0.908034	-1.19495	0.385825	-3.09713	0.00195403	0.161537
Sbk3	381835	ENSMUSG00000085272	106.015	0.754668	0.423706	1.78111	0.0748941	0.73444	0.0241494	0.408522	0.059114	0.952861	0.999995	-0.305867	0.407968	-0.749733	0.453416	0.895626	-1.03639	0.42424	-2.44292	0.0145688	0.579368
Acss3	380660	ENSMUSG00000035948	18.2529	0.754273	0.449169	1.67926	0.0931011	0.757472	-0.23386	0.390668	-0.598614	0.54943	0.999995	0.880553	0.424231	2.07565	0.0379266	0.713978	-0.107579	0.417616	-0.257603	0.796713	0.999752
Acr	11434	ENSMUSG00000022622	21.6661	0.751852	0.340774	2.2063	0.0273628	0.594851	0.507824	0.333393	1.5232	0.127709	0.999995	-0.301103	0.339166	-0.887776	0.374661	0.868271	-0.545131	0.33503	-1.62711	0.103713	0.999752
Bcl11b	58208	ENSMUSG00000048251	39.2356	0.750296	0.324733	2.3105	0.0208606	0.540613	0.406475	0.312424	1.30104	0.193246	0.999995	-0.0460036	0.32373	-0.142105	0.886997	0.983626	-0.389825	0.313463	-1.2436	0.213645	0.999752
Gm6548	NA	ENSMUSG00000091549	602.195	0.750267	0.131648	5.69906	1.20469e-08	5.09236e-06	0.614295	0.125063	4.91188	9.02054e-07	0.00142991	0.187074	0.125969	1.48508	0.137523	0.773333	0.0511017	0.130781	0.390743	0.695987	0.999752
Klhl10	66720	ENSMUSG00000001558	14.1294	0.746822	0.410766	1.81812	0.0690459	0.724031	-0.153365	0.365142	-0.420015	0.674474	0.999995	0.634388	0.394219	1.60923	0.107567	0.761029	-0.265799	0.382948	-0.694087	0.487628	0.999752
Gm15726	NA	ENSMUSG00000087263	35.5049	0.745851	0.325013	2.29484	0.0217425	0.553664	-0.436834	0.29214	-1.49529	0.13484	0.999995	1.58165	0.304835	5.18854	2.11947e-07	0.000122171	0.398963	0.313138	1.27408	0.202635	0.999752
Gm11752	NA	ENSMUSG00000087404	14.2324	0.743896	0.497649	1.49482	0.134961	0.810706	0.0030515	0.520063	0.00586756	0.995318	0.999995	-0.257227	0.515546	-0.498941	0.617821	0.938582	-0.998071	0.502326	-1.9869	0.0469336	0.989919
Gm29188	NA	ENSMUSG00000099622	13.5239	0.743095	0.356278	2.08571	0.0370045	0.638938	0.34398	0.320764	1.07238	0.283551	0.999995	0.40297	0.346801	1.16196	0.245251	0.817929	0.00385436	0.330988	0.011645	0.990709	0.999752
Tox	252838	ENSMUSG00000041272	13.1618	0.742503	0.49014	1.51488	0.129803	0.80499	0.124077	0.454754	0.272845	0.784972	0.999995	0.348604	0.476916	0.730954	0.464807	0.901475	-0.269822	0.468603	-0.5758	0.56475	0.999752
Lrrc30	240131	ENSMUSG00000073375	13.2073	0.740573	0.621005	1.19254	0.23305	0.886623	-0.580629	0.547327	-1.06085	0.28876	0.999995	0.831956	0.585744	1.42034	0.155509	0.783599	-0.489247	0.584909	-0.83645	0.402902	0.999752
Svopl	320590	ENSMUSG00000029830	17.4251	0.740148	0.365961	2.02247	0.0431274	0.663003	0.384677	0.30869	1.24616	0.212706	0.999995	0.603252	0.352112	1.71324	0.0866686	0.747848	0.247782	0.324399	0.763818	0.444976	0.999752
Eef1a1-ps1	NA	ENSMUSG00000117822	1681.02	0.739881	0.144856	5.1077	3.26097e-07	9.69221e-05	0.569187	0.13801	4.12425	3.71942e-05	0.0416182	0.129567	0.13827	0.937064	0.348726	0.863308	-0.0411266	0.144608	-0.284401	0.776103	0.999752
Gm48562	NA	ENSMUSG00000111345	11.8805	0.735865	0.33747	2.18054	0.0292178	0.603453	-0.0158624	0.284227	-0.0558091	0.955494	0.999995	0.860523	0.318239	2.70401	0.00685076	0.486251	0.108796	0.305605	0.356002	0.721839	0.999752
B230303O12Rik	NA	ENSMUSG00000106547	28.6078	0.733687	0.33076	2.21819	0.0265421	0.586139	0.256555	0.314016	0.817013	0.413921	0.999995	0.1309	0.322109	0.406384	0.684461	0.953369	-0.346232	0.322884	-1.07231	0.28358	0.999752
E230001N04Rik	NA	ENSMUSG00000066170	36.8403	0.733372	0.460242	1.59345	0.111059	0.78476	0.274504	0.437933	0.626818	0.530779	0.999995	0.137319	0.442196	0.310539	0.756151	0.965984	-0.321549	0.456147	-0.704922	0.480858	0.999752
Chil4	104183	ENSMUSG00000063779	7.0761	0.731178	0.548054	1.33414	0.182159	0.857858	-0.105896	0.499155	-0.212151	0.831989	0.999995	1.07417	0.518253	2.07267	0.0382032	0.713978	0.237092	0.53003	0.447317	0.654646	0.999752
Gm13604	NA	ENSMUSG00000083910	14.651	0.730839	0.245996	2.97094	0.00296892	0.222059	-0.000647981	0.211395	-0.00306527	0.997554	0.999995	0.652683	0.235547	2.77092	0.00558984	0.460303	-0.0788036	0.222978	-0.353415	0.723777	0.999752
D030034A15Rik	NA	ENSMUSG00000111055	13.2003	0.730308	0.352771	2.0702	0.0384333	0.651585	0.511792	0.353061	1.44958	0.147174	0.999995	-0.301117	0.364639	-0.825793	0.408921	0.883957	-0.519632	0.34079	-1.52479	0.127312	0.999752
Gm10521	NA	ENSMUSG00000073492	30.6647	0.729246	0.321524	2.26809	0.0233235	0.563019	-0.0866004	0.30382	-0.285039	0.775614	0.999995	0.477337	0.307632	1.55165	0.120747	0.761592	-0.338509	0.317878	-1.0649	0.286919	0.999752
Kcne5	66240	ENSMUSG00000090122	11.7195	0.726477	0.295369	2.45955	0.013911	0.474095	0.0950999	0.265188	0.358614	0.719884	0.999995	0.555413	0.284004	1.95565	0.0505062	0.720941	-0.0759643	0.277325	-0.273918	0.784148	0.999752
Car12	76459	ENSMUSG00000032373	9.09169	0.726037	0.58386	1.24351	0.213679	0.87878	0.191059	0.545449	0.350278	0.72613	0.999995	0.642143	0.557161	1.15253	0.249104	0.819985	0.107165	0.572695	0.187123	0.851564	0.999752
Fabp7	12140	ENSMUSG00000019874	16.6029	0.724592	0.39009	1.8575	0.0632401	0.714879	-0.270637	0.375307	-0.721108	0.470843	0.999995	0.184096	0.376386	0.489114	0.624761	0.939918	-0.811133	0.389049	-2.08491	0.0370773	0.914765
Gm43011	NA	ENSMUSG00000106475	14.6063	0.724335	0.29078	2.49101	0.012738	0.466117	-0.0763248	0.258917	-0.294785	0.768158	0.999995	0.585455	0.27954	2.09435	0.0362286	0.713978	-0.215205	0.271014	-0.794074	0.427152	0.999752
Fgf12	14167	ENSMUSG00000022523	9.81071	0.723964	0.665157	1.08841	0.276414	0.909647	0.614039	0.659733	0.930739	0.351989	0.999995	-0.877668	0.658302	-1.33323	0.182456	0.790777	-0.987593	0.666574	-1.4816	0.138448	0.999752
Gm30556	NA	ENSMUSG00000115180	38.2452	0.721492	0.302138	2.38795	0.0169425	0.500753	0.422985	0.292907	1.44409	0.148713	0.999995	-0.107187	0.303753	-0.352877	0.72418	0.962415	-0.405695	0.291232	-1.39303	0.163611	0.999752
Gm31600	NA	ENSMUSG00000114800	51.8741	0.720809	0.583399	1.23553	0.216632	0.879693	0.0111276	0.591773	0.0188038	0.984998	0.999995	-0.674545	0.580719	-1.16157	0.245411	0.817929	-1.38423	0.594404	-2.32876	0.0198716	0.681077
Gm14966	NA	ENSMUSG00000079467	16.7875	0.719695	0.305743	2.35392	0.0185768	0.517375	-0.327887	0.277977	-1.17955	0.23818	0.999995	0.593909	0.293738	2.0219	0.0431862	0.720941	-0.453672	0.290635	-1.56097	0.11853	0.999752
Cnn1	12797	ENSMUSG00000001349	201.662	0.715333	0.37323	1.9166	0.0552885	0.69566	0.00238761	0.355822	0.00671013	0.994646	0.999995	0.215672	0.35619	0.605497	0.544848	0.924459	-0.497273	0.372879	-1.33361	0.182333	0.999752
Gm15777	NA	ENSMUSG00000085269	22.8265	0.714032	0.534806	1.33512	0.181836	0.857856	0.18346	0.503727	0.364205	0.715705	0.999995	0.379722	0.512859	0.740402	0.459056	0.899375	-0.150851	0.526054	-0.286758	0.774297	0.999752
Fam131c	277743	ENSMUSG00000006218	11.4689	0.712298	0.320796	2.22041	0.0263912	0.586139	0.540303	0.305342	1.7695	0.0768097	0.999995	-0.0396712	0.324907	-0.1221	0.90282	0.985411	-0.211666	0.300963	-0.703295	0.481872	0.999752
Fbln7	70370	ENSMUSG00000027386	10.0676	0.711407	0.363523	1.95698	0.0503496	0.692016	0.587783	0.368214	1.59631	0.110419	0.999995	-0.538679	0.373112	-1.44375	0.14881	0.77703	-0.662302	0.358493	-1.84746	0.0646804	0.999752
Ccl8	20307	ENSMUSG00000009185	209.851	0.710983	0.459854	1.54611	0.122079	0.791107	0.0072566	0.436707	0.0166166	0.986742	0.999995	1.383	0.438025	3.15735	0.0015921	0.217877	0.679271	0.4586	1.48119	0.138557	0.999752
Cd101	630146	ENSMUSG00000086564	21.4699	0.708398	0.284569	2.48937	0.012797	0.466332	0.305503	0.273045	1.11888	0.263193	0.999995	-0.0242448	0.278723	-0.0869853	0.930683	0.988545	-0.427139	0.27901	-1.53091	0.125792	0.999752
Nlgn3	245537	ENSMUSG00000031302	10.144	0.707672	0.364623	1.94083	0.0522785	0.695651	0.22556	0.324231	0.695675	0.486632	0.999995	0.388077	0.356989	1.08708	0.277	0.830137	-0.0940354	0.332618	-0.282713	0.777397	0.999752
Gm32006	NA	ENSMUSG00000120233	10.6974	0.707217	0.523249	1.35159	0.176508	0.853541	-0.122795	0.50531	-0.243009	0.807999	0.999995	-0.0204283	0.505688	-0.040397	0.967777	0.994586	-0.85044	0.522884	-1.62644	0.103856	0.999752
Gm57349	NA	ENSMUSG00000120142	9.20068	0.707131	0.337267	2.09665	0.0360247	0.634108	0.445164	0.316949	1.40453	0.160162	0.999995	0.0591879	0.339467	0.174355	0.861586	0.98288	-0.202779	0.314593	-0.644575	0.519203	0.999752
Cox18	231430	ENSMUSG00000035505	324.097	0.70084	0.0747833	9.37162	7.14308e-21	1.23523e-17	0.0454598	0.072101	0.630501	0.528367	0.999995	0.0676599	0.0733581	0.922324	0.35636	0.863569	-0.58772	0.0735505	-7.9907	1.34174e-15	1.27613e-12
Lrrtm3	216028	ENSMUSG00000042846	9.68712	0.699695	0.575431	1.21595	0.224004	0.884279	-0.214936	0.520231	-0.413155	0.679493	0.999995	0.670084	0.548477	1.22172	0.221815	0.809011	-0.244547	0.548574	-0.445786	0.655752	0.999752
1810062O18Rik	75602	ENSMUSG00000084925	13.9542	0.696044	0.318625	2.18452	0.0289241	0.602382	-0.180246	0.310129	-0.581198	0.561107	0.999995	0.15991	0.31459	0.508313	0.611234	0.938008	-0.71638	0.314222	-2.27986	0.0226162	0.735395
Gm10825	100038752	ENSMUSG00000096937	11.1723	0.695535	0.29917	2.32488	0.0200783	0.534168	0.100655	0.276661	0.363821	0.715992	0.999995	0.354884	0.290372	1.22217	0.221644	0.809011	-0.239996	0.285881	-0.839495	0.401191	0.999752
Cd247	12503	ENSMUSG00000005763	12.8034	0.694912	0.368783	1.88434	0.0595192	0.701906	-0.209306	0.345275	-0.6062	0.544382	0.999995	0.435062	0.355738	1.22299	0.221335	0.809011	-0.469156	0.358701	-1.30793	0.190898	0.999752
Vil1	22349	ENSMUSG00000026175	9.65056	0.694544	0.377738	1.83869	0.0659606	0.714879	0.414245	0.355858	1.16407	0.244394	0.999995	0.0753564	0.374279	0.201338	0.840435	0.980273	-0.204942	0.359495	-0.570085	0.56862	0.999752
Gm17024	NA	ENSMUSG00000090582	61.6272	0.693482	0.425278	1.63066	0.102963	0.77657	0.144559	0.40356	0.358211	0.720185	0.999995	0.282636	0.407355	0.693832	0.487787	0.908277	-0.266287	0.421643	-0.631545	0.527684	0.999752
Atp6v0d2	242341	ENSMUSG00000028238	61.1115	0.692917	0.741543	0.934426	0.350084	0.928835	0.373384	0.704992	0.529629	0.596369	0.999995	0.808165	0.706861	1.14332	0.252908	0.820425	0.488632	0.739762	0.660526	0.508916	0.999752
Gm5454	NA	ENSMUSG00000047643	54.4683	0.69267	0.194926	3.55351	0.000380129	0.0466504	-0.149779	0.190524	-0.786143	0.431784	0.999995	0.0402358	0.191251	0.210383	0.833369	0.979236	-0.802213	0.194212	-4.1306	3.61821e-05	0.00699486
Gm15946	108168333	ENSMUSG00000089695	10.4231	0.691339	0.360431	1.91809	0.0551001	0.69566	0.135442	0.339218	0.399278	0.689688	0.999995	0.187104	0.357042	0.524038	0.600252	0.935872	-0.368793	0.342784	-1.07587	0.281983	0.999752
Gm35041	102638490	ENSMUSG00000112857	16.3513	0.686582	0.588123	1.16741	0.243043	0.892797	0.187094	0.570979	0.327672	0.743159	0.999995	-0.107354	0.57784	-0.185786	0.852613	0.981885	-0.606843	0.581384	-1.04379	0.296582	0.999752
Galnt6	207839	ENSMUSG00000037280	198.54	0.686365	0.478651	1.43396	0.151585	0.827707	-0.294832	0.455568	-0.647174	0.517519	0.999995	1.00549	0.456203	2.20403	0.0275222	0.673988	0.0242887	0.478046	0.0508084	0.959478	0.999752
Siglecf	233186	ENSMUSG00000039013	11.548	0.685406	0.428034	1.60129	0.109313	0.78476	-0.20243	0.418107	-0.484158	0.628274	0.999995	-0.15846	0.415658	-0.381227	0.703035	0.958991	-1.0463	0.430413	-2.43091	0.0150608	0.588949
Gm57233	NA	ENSMUSG00000121145	14.1096	0.684919	0.541357	1.26519	0.205803	0.872172	-0.29345	0.545515	-0.537932	0.590624	0.999995	-0.199341	0.535308	-0.372386	0.709605	0.959184	-1.17771	0.551452	-2.13565	0.0327077	0.873828
Gm9888	NA	ENSMUSG00000052724	9.20389	0.684215	0.291631	2.34617	0.0189675	0.518358	-0.168762	0.261694	-0.644884	0.519002	0.999995	0.571704	0.279694	2.04403	0.0409504	0.718597	-0.281273	0.274414	-1.02499	0.305366	0.999752
D930036K23Rik	NA	ENSMUSG00000102553	9.23315	0.680822	0.383301	1.77621	0.0756991	0.735871	0.368078	0.373309	0.985989	0.324139	0.999995	-0.136368	0.384378	-0.354775	0.722758	0.962209	-0.449111	0.3722	-1.20664	0.227571	0.999752
Depp1	213393	ENSMUSG00000048489	1374.38	0.677818	0.275497	2.46035	0.0138803	0.474095	0.282337	0.262816	1.07428	0.282699	0.999995	-0.165316	0.26292	-0.628769	0.5295	0.921209	-0.560797	0.275398	-2.03631	0.041719	0.958676
Gpr63	81006	ENSMUSG00000040372	11.3231	0.677033	0.275192	2.46022	0.0138852	0.474095	0.141816	0.258008	0.549657	0.582554	0.999995	0.19499	0.272385	0.715862	0.474077	0.902872	-0.340228	0.260969	-1.30371	0.192334	0.999752
Fbxo27	233040	ENSMUSG00000037463	9.13091	0.675499	0.388153	1.74029	0.0818083	0.742157	0.229164	0.380574	0.602155	0.547071	0.999995	-0.187821	0.385141	-0.487668	0.625785	0.940259	-0.634155	0.383622	-1.65307	0.0983159	0.999752
Cxcl2	20310	ENSMUSG00000058427	30.9156	0.675358	0.535227	1.26182	0.207015	0.872172	-0.607999	0.515542	-1.17934	0.238264	0.999995	-0.22832	0.512656	-0.445366	0.656055	0.946337	-1.51168	0.537992	-2.80985	0.00495646	0.308111
S100b	20203	ENSMUSG00000033208	33.4994	0.673464	0.246397	2.73325	0.00627135	0.347795	0.13653	0.232461	0.587323	0.556986	0.999995	0.198304	0.240313	0.82519	0.409264	0.883957	-0.33863	0.238746	-1.41837	0.156082	0.999752
Tssk1	22114	ENSMUSG00000041566	11.2033	0.672978	0.405191	1.66089	0.0967356	0.76688	0.145065	0.389494	0.372444	0.709562	0.999995	0.0595694	0.402593	0.147964	0.882371	0.983626	-0.468344	0.392179	-1.19421	0.232396	0.999752
Bmp5	12160	ENSMUSG00000032179	10.5848	0.671781	0.430224	1.56147	0.118414	0.791107	-0.270906	0.417658	-0.648632	0.516576	0.999995	0.190419	0.420668	0.452657	0.650796	0.945994	-0.752269	0.427281	-1.76059	0.0783072	0.999752
Bex1	19716	ENSMUSG00000050071	31.9514	0.671122	0.342837	1.95755	0.0502825	0.692016	0.112874	0.324556	0.347778	0.728007	0.999995	0.178068	0.335028	0.531502	0.595071	0.934718	-0.380181	0.332612	-1.14302	0.253031	0.999752
Xist	213742	ENSMUSG00000086503	24.4045	0.670674	0.56111	1.19526	0.231984	0.886576	0.181752	0.517386	0.351289	0.725372	0.999995	0.590771	0.535597	1.10301	0.270021	0.826045	0.101849	0.543753	0.187307	0.85142	0.999752
Gm18890	NA	ENSMUSG00000116478	11.1333	0.670596	0.437716	1.53203	0.125514	0.7963	0.342011	0.383129	0.892679	0.372029	0.999995	0.325413	0.43194	0.753376	0.451224	0.893895	-0.00317168	0.389631	-0.00814022	0.993505	0.999752
Cytip	227929	ENSMUSG00000026832	213.609	0.669257	0.364043	1.8384	0.0660035	0.714879	0.401742	0.346398	1.15977	0.246142	0.999995	0.414114	0.347263	1.19251	0.233062	0.812907	0.146599	0.363219	0.403611	0.686499	0.999752
D7Ertd443e	71007	ENSMUSG00000030994	83.4384	0.669043	0.319475	2.0942	0.0362424	0.635239	0.363271	0.300455	1.20907	0.226635	0.999995	0.25633	0.307382	0.833915	0.404329	0.88191	-0.0494417	0.312815	-0.158054	0.874414	0.999752
Gm4518	NA	ENSMUSG00000098123	10.6666	0.668248	0.334529	1.99758	0.0457624	0.671159	0.0271083	0.314802	0.0861124	0.931377	0.999995	0.233757	0.328821	0.710894	0.47715	0.903129	-0.407382	0.320759	-1.27006	0.204064	0.999752
Cacna1h	58226	ENSMUSG00000024112	194.049	0.667569	0.291518	2.28997	0.0220231	0.554541	0.117492	0.278918	0.421241	0.673579	0.999995	-0.0851425	0.279456	-0.304672	0.760616	0.966999	-0.635219	0.291003	-2.18286	0.029046	0.833354
Sorbs2os	319940	ENSMUSG00000085440	57.7386	0.666538	0.291931	2.2832	0.0224184	0.554541	0.3811	0.275586	1.38287	0.166704	0.999995	0.229251	0.280473	0.817372	0.413716	0.887126	-0.0561861	0.287238	-0.195608	0.844917	0.999752
Gm17081	NA	ENSMUSG00000090338	12.0117	0.665741	0.437109	1.52305	0.127745	0.799608	-0.462861	0.424702	-1.08985	0.27578	0.999995	0.319572	0.425886	0.75037	0.453032	0.895332	-0.80903	0.435956	-1.85576	0.0634877	0.999752
Gm16685	102634900	ENSMUSG00000097804	33.8794	0.663702	0.386797	1.71589	0.0861817	0.74834	-0.0313388	0.370329	-0.0846242	0.93256	0.999995	0.101339	0.372715	0.271894	0.785704	0.972656	-0.593702	0.384498	-1.54409	0.122565	0.999752
D630024D03Rik	414116	ENSMUSG00000085772	20.2457	0.663037	0.427381	1.5514	0.120807	0.791107	0.0583352	0.414506	0.140735	0.88808	0.999995	-0.0754696	0.417199	-0.180896	0.856449	0.982415	-0.680171	0.424752	-1.60134	0.109302	0.999752
Insl6	27356	ENSMUSG00000050957	8.77978	0.659544	0.308176	2.14015	0.0323423	0.610939	0.238179	0.280566	0.848921	0.395925	0.999995	0.325267	0.300158	1.08365	0.278519	0.831771	-0.0960981	0.289128	-0.332372	0.739608	0.999752
Pbld1	68371	ENSMUSG00000112129	34.4428	0.656859	0.344814	1.90497	0.0567844	0.697918	0.0811855	0.317758	0.255495	0.798341	0.999995	0.295165	0.337943	0.873417	0.382436	0.870179	-0.280509	0.325056	-0.862956	0.388162	0.999752
Dusp1	19252	ENSMUSG00000024190	1894.29	0.656529	0.204112	3.21652	0.00129758	0.122798	0.297662	0.194731	1.52858	0.126369	0.999995	-0.153577	0.19484	-0.788219	0.430569	0.889764	-0.512444	0.204007	-2.51189	0.0120087	0.52392
Ppp1r1a	58200	ENSMUSG00000022490	24.289	0.655976	0.286496	2.28965	0.0220414	0.554541	-0.108429	0.26793	-0.404692	0.685704	0.999995	0.381518	0.276411	1.38026	0.167507	0.789502	-0.382887	0.278323	-1.37569	0.168916	0.999752
Gm12743	115489936	ENSMUSG00000084968	9.14623	0.654429	0.312538	2.09392	0.0362669	0.635239	0.166943	0.276097	0.604653	0.54541	0.999995	0.435097	0.30276	1.4371	0.15069	0.780092	-0.0523897	0.286785	-0.18268	0.855049	0.999752
Ctnnd2	18163	ENSMUSG00000022240	24.0306	0.652253	0.286308	2.27815	0.0227177	0.556876	0.240863	0.265017	0.90886	0.363424	0.999995	0.447269	0.274423	1.62985	0.103132	0.761029	0.0358797	0.277306	0.129387	0.897052	0.999752
9130015G15Rik	NA	ENSMUSG00000108950	9.27182	0.651353	0.410945	1.58501	0.112963	0.787099	0.142314	0.395356	0.359966	0.718873	0.999995	-0.00682504	0.400889	-0.0170248	0.986417	0.996792	-0.515864	0.405549	-1.27202	0.203368	0.999752
Gm2451	NA	ENSMUSG00000106574	16.3629	0.649556	0.254511	2.55217	0.0107054	0.44389	0.179063	0.224971	0.795935	0.42607	0.999995	0.392296	0.24787	1.58267	0.113497	0.761029	-0.0781977	0.232269	-0.336669	0.736366	0.999752
Npl	74091	ENSMUSG00000042684	104.403	0.648071	0.311296	2.08185	0.0373563	0.642488	-0.061454	0.294723	-0.208515	0.834827	0.999995	0.742863	0.296585	2.50472	0.0122548	0.565804	0.0333377	0.309522	0.107707	0.914228	0.999752
Gm5869	NA	ENSMUSG00000104802	1960.75	0.647288	0.154227	4.19697	2.70507e-05	0.00467695	0.550488	0.146974	3.74547	0.000180059	0.112648	0.0789025	0.147165	0.536151	0.591854	0.934682	-0.0178973	0.154046	-0.116181	0.907509	0.999752
Inmt	21743	ENSMUSG00000003477	80.5294	0.64728	0.449445	1.44018	0.149818	0.826826	0.0502095	0.440748	0.113919	0.909302	0.999995	-0.0128047	0.449544	-0.0284837	0.977276	0.99521	-0.609875	0.440647	-1.38404	0.166345	0.999752
Lmntd1	74071	ENSMUSG00000054966	15.4667	0.646415	0.527723	1.22491	0.220608	0.881967	0.800308	0.511695	1.56403	0.11781	0.999995	-0.413511	0.521255	-0.793299	0.427604	0.888876	-0.259618	0.518283	-0.50092	0.616427	0.999752
Cntn2	21367	ENSMUSG00000053024	193.131	0.646288	0.708902	0.911674	0.36194	0.928835	0.032453	0.676721	0.0479563	0.961751	0.999995	-0.44316	0.676541	-0.655039	0.512443	0.916255	-1.057	0.709074	-1.49067	0.136048	0.999752
Ddx4	13206	ENSMUSG00000021758	20.5306	0.64519	0.244578	2.63797	0.00834037	0.400633	0.0258132	0.231641	0.111436	0.911271	0.999995	0.189413	0.240947	0.786118	0.431798	0.889959	-0.429964	0.235416	-1.8264	0.0677896	0.999752
Gm43054	NA	ENSMUSG00000104569	13.3998	0.645142	0.358211	1.80101	0.071701	0.726724	-0.329309	0.314757	-1.04623	0.295455	0.999995	0.82793	0.336663	2.45923	0.0139236	0.585963	-0.146521	0.337706	-0.433871	0.664382	0.999752
Rnf26rt	NA	ENSMUSG00000072476	177.242	0.644179	0.170958	3.76806	0.000164522	0.0231817	0.260874	0.161154	1.61878	0.105494	0.999995	0.44831	0.163307	2.7452	0.0060474	0.473407	0.0650051	0.168903	0.384867	0.700336	0.999752
Wdr86	269633	ENSMUSG00000055235	12.8258	0.640342	0.369064	1.73504	0.0827332	0.743409	0.16741	0.341483	0.490246	0.62396	0.999995	0.288599	0.358656	0.804666	0.421012	0.888876	-0.184333	0.352398	-0.523081	0.600918	0.999752
Gpat3	231510	ENSMUSG00000029314	484.575	0.640315	0.178901	3.57916	0.000344698	0.0428552	0.0208453	0.17185	0.1213	0.903454	0.999995	-0.226238	0.171787	-1.31696	0.187851	0.792068	-0.845707	0.178961	-4.72566	2.29373e-06	0.000632338
Gm49041	NA	ENSMUSG00000115026	11.3073	0.6403	0.29578	2.16479	0.0304041	0.604392	0.113332	0.267257	0.424057	0.671524	0.999995	0.354266	0.288219	1.22915	0.219014	0.809011	-0.172703	0.275394	-0.627112	0.530586	0.999752
Rnase10	75019	ENSMUSG00000021872	12.1235	0.638794	0.383631	1.66513	0.0958874	0.763487	0.307202	0.329897	0.931206	0.351747	0.999995	0.667268	0.364036	1.83297	0.0668069	0.73067	0.335676	0.351401	0.955252	0.33945	0.999752
Spx	319552	ENSMUSG00000071112	11.6888	0.638222	0.244967	2.60534	0.00917823	0.413716	0.014868	0.223542	0.0665111	0.946971	0.999995	0.367769	0.238081	1.54472	0.122413	0.761592	-0.255585	0.230862	-1.10709	0.268254	0.999752
A930004J17Rik	NA	ENSMUSG00000102602	71.0628	0.636656	0.366056	1.73923	0.0819942	0.742358	0.123526	0.347403	0.35557	0.722163	0.999995	0.291029	0.350141	0.831175	0.405875	0.883091	-0.222101	0.363438	-0.611112	0.541125	0.999752
Trbc2	NA	ENSMUSG00000076498	13.6608	0.634003	0.441993	1.43442	0.151453	0.827672	-0.0496317	0.411374	-0.120649	0.903969	0.999995	0.630773	0.421015	1.49822	0.134077	0.771057	-0.0528618	0.432819	-0.122134	0.902793	0.999752
Gm49891	NA	ENSMUSG00000117251	107.995	0.633493	0.294151	2.15364	0.0312688	0.604392	-0.067392	0.283557	-0.237666	0.81214	0.999995	-0.0707917	0.283776	-0.249463	0.803003	0.974969	-0.771677	0.293939	-2.6253	0.00865739	0.433371
Gm15469	NA	ENSMUSG00000107265	56.0364	0.633181	0.243755	2.59761	0.00938753	0.419178	0.395693	0.23331	1.69599	0.0898875	0.999995	-0.0634289	0.23908	-0.265304	0.790775	0.972926	-0.300917	0.238099	-1.26383	0.206291	0.999752
Col8a2	329941	ENSMUSG00000056174	63.3766	0.63219	0.393984	1.60461	0.10858	0.784406	-0.0220592	0.377055	-0.0585039	0.953347	0.999995	-0.119117	0.377139	-0.315845	0.75212	0.964655	-0.773367	0.393904	-1.96334	0.0496069	0.992001
Hpn	15451	ENSMUSG00000001249	64.4706	0.631655	0.19449	3.24776	0.00116318	0.113467	-0.064945	0.189384	-0.342927	0.731653	0.999995	-0.0183422	0.190293	-0.0963888	0.923212	0.987354	-0.714943	0.1936	-3.69288	0.000221725	0.0303428
Gm14756	NA	ENSMUSG00000080193	8.80328	0.63161	0.55457	1.13892	0.254737	0.900535	0.419801	0.466601	0.899699	0.36828	0.999995	1.08215	0.516797	2.09395	0.0362647	0.713978	0.870336	0.508119	1.71286	0.0867385	0.999752
Cited1	12705	ENSMUSG00000051159	8.95498	0.630892	0.459985	1.37155	0.170204	0.843571	0.134146	0.445826	0.300892	0.763497	0.999995	-0.070807	0.451348	-0.156879	0.87534	0.983626	-0.567553	0.454568	-1.24855	0.211828	0.999752
Cerkl	228094	ENSMUSG00000075256	11.4998	0.626995	0.311512	2.01275	0.0441414	0.663003	0.125066	0.285678	0.437784	0.661543	0.999995	0.356997	0.301231	1.18513	0.235968	0.813229	-0.144933	0.2965	-0.488813	0.624974	0.999752
Krt18	16668	ENSMUSG00000023043	198.684	0.626793	0.529711	1.18327	0.236701	0.888249	-0.231326	0.504694	-0.458349	0.646702	0.999995	0.628985	0.505039	1.24542	0.212978	0.808264	-0.229133	0.529382	-0.432831	0.665137	0.999752
Zfp61	22719	ENSMUSG00000050605	101.056	0.624435	0.140514	4.44393	8.83297e-06	0.00184638	-0.0526582	0.134826	-0.390564	0.696119	0.999995	0.116234	0.136487	0.85161	0.394431	0.8764	-0.560859	0.138901	-4.03783	5.39486e-05	0.00959074
Aph1c	68318	ENSMUSG00000053040	119.446	0.620557	0.24449	2.53817	0.0111433	0.451579	0.15265	0.231328	0.659883	0.509329	0.999995	0.457948	0.23335	1.96249	0.0497051	0.720941	-0.00995984	0.242561	-0.0410612	0.967247	0.999752
Gm42923	NA	ENSMUSG00000105134	32.1064	0.620269	0.434731	1.42679	0.153641	0.830029	0.116307	0.408082	0.285009	0.775637	0.999995	0.254365	0.420219	0.605315	0.54497	0.924464	-0.249597	0.423011	-0.590049	0.555158	0.999752
Gm42941	NA	ENSMUSG00000104693	10.5603	0.619412	0.560374	1.10536	0.269006	0.907386	0.370489	0.527397	0.702485	0.482377	0.999995	0.123481	0.544231	0.226891	0.820509	0.976178	-0.125442	0.54404	-0.230576	0.817644	0.999752
2900009J06Rik	NA	ENSMUSG00000102014	10.1875	0.61767	0.381363	1.61964	0.10531	0.776828	0.512666	0.36608	1.40042	0.161388	0.999995	-0.113692	0.385321	-0.295057	0.76795	0.968689	-0.218695	0.361912	-0.604278	0.545659	0.999752
Gm15950	NA	ENSMUSG00000089818	8.73666	0.616924	0.470277	1.31183	0.189577	0.862505	0.320041	0.393857	0.812581	0.416458	0.999995	0.747687	0.442775	1.68864	0.0912891	0.750885	0.450804	0.42454	1.06186	0.288297	0.999752
Gm5822	NA	ENSMUSG00000089993	409.146	0.61493	0.139721	4.40113	1.07686e-05	0.00215622	0.489692	0.132829	3.68662	0.000227253	0.12843	0.089435	0.133757	0.66864	0.503725	0.913728	-0.0358028	0.138833	-0.257884	0.796497	0.999752
Etv1	14009	ENSMUSG00000004151	360.397	0.614372	0.114233	5.37824	7.52166e-08	2.6014e-05	0.0141312	0.109986	0.128482	0.897767	0.999995	-0.0446949	0.110424	-0.404757	0.685656	0.953682	-0.644935	0.113809	-5.66683	1.4546e-08	5.88711e-06
Gm5863	NA	ENSMUSG00000082927	13.8573	0.614043	0.298404	2.05776	0.0396134	0.657528	0.0444059	0.291317	0.152432	0.878846	0.999995	0.012947	0.298329	0.0433983	0.965384	0.994586	-0.556691	0.291394	-1.91044	0.0560766	0.999752
Vmn2r-ps88	NA	ENSMUSG00000109369	9.89891	0.61401	0.309701	1.98259	0.0474131	0.679545	0.374146	0.310656	1.20438	0.228444	0.999995	-0.215778	0.323428	-0.66716	0.50467	0.913728	-0.455641	0.296337	-1.53758	0.124152	0.999752
Gm6192	NA	ENSMUSG00000118220	185.418	0.613641	0.175777	3.49102	0.000481172	0.0561525	0.353584	0.16689	2.11866	0.0341191	0.999995	0.152348	0.168397	0.904695	0.365627	0.864669	-0.107709	0.174334	-0.61783	0.536687	0.999752
Fam169a	320557	ENSMUSG00000041817	36.9714	0.612873	0.217362	2.81959	0.0048085	0.29601	-0.0732115	0.214631	-0.341104	0.733025	0.999995	-0.0767662	0.214941	-0.357151	0.720979	0.96203	-0.76285	0.217056	-3.51453	0.000440528	0.0533741
Gm44667	NA	ENSMUSG00000109539	24.4467	0.61273	0.50377	1.21629	0.223874	0.884279	0.518334	0.474658	1.09202	0.274826	0.999995	0.209921	0.483509	0.434162	0.66417	0.947272	0.115525	0.495281	0.233251	0.815567	0.999752
Fam83f	213956	ENSMUSG00000022408	12.0127	0.612265	0.399216	1.53367	0.125111	0.796048	-0.239783	0.36292	-0.660706	0.508801	0.999995	0.988231	0.376336	2.62592	0.0086414	0.537152	0.136183	0.386594	0.352263	0.724641	0.999752
1700071M16Rik	73504	ENSMUSG00000090307	15.0658	0.610439	0.362876	1.68222	0.0925258	0.756436	0.335493	0.336494	0.997027	0.318751	0.999995	0.397002	0.347726	1.14171	0.253574	0.820715	0.122057	0.352128	0.346627	0.728872	0.999752
Gm2308	NA	ENSMUSG00000092257	9.85696	0.608856	0.40363	1.50845	0.131439	0.809401	-0.0821305	0.370712	-0.221548	0.824666	0.999995	0.437208	0.387811	1.12737	0.259584	0.823925	-0.253778	0.38723	-0.655368	0.512231	0.999752
Lincred1	105244254	ENSMUSG00000120246	37.6291	0.608451	0.351761	1.72973	0.0836785	0.745193	0.0781519	0.32783	0.238391	0.811578	0.999995	0.289161	0.340384	0.849513	0.395596	0.876482	-0.241138	0.339627	-0.710009	0.477699	0.999752
2610027K06Rik	NA	ENSMUSG00000087013	9.03787	0.608134	0.41524	1.46454	0.143047	0.81771	-0.430679	0.376236	-1.1447	0.252332	0.999995	0.638763	0.393517	1.62322	0.104543	0.761029	-0.400049	0.398901	-1.00288	0.31592	0.999752
Ramp1	51801	ENSMUSG00000034353	119.286	0.607825	0.281751	2.15731	0.0309815	0.604392	0.164549	0.268593	0.612634	0.540119	0.999995	0.0740762	0.270548	0.2738	0.784238	0.972349	-0.3692	0.279874	-1.31916	0.187115	0.999752
Gm5507	NA	ENSMUSG00000069376	18.908	0.607177	0.281024	2.16059	0.0307269	0.604392	-0.00326647	0.251941	-0.0129653	0.989656	0.999995	0.520554	0.268626	1.93784	0.0526424	0.722248	-0.0898897	0.26512	-0.339053	0.73457	0.999752
Gm37780	NA	ENSMUSG00000102691	10.8224	0.607042	0.289867	2.09421	0.0362412	0.635239	-0.148933	0.272491	-0.546562	0.58468	0.999995	0.291259	0.283085	1.02888	0.303538	0.84477	-0.464716	0.27953	-1.66249	0.0964143	0.999752
Gm18939	NA	ENSMUSG00000114147	67.1545	0.606479	0.536029	1.13143	0.257874	0.901587	0.221308	0.509507	0.434356	0.66403	0.999995	0.309066	0.511739	0.603952	0.545875	0.924494	-0.0761053	0.533898	-0.142547	0.886648	0.999752
Cpne5	240058	ENSMUSG00000024008	8.6844	0.606118	0.544767	1.11262	0.265872	0.904415	1.23995	0.564175	2.19781	0.0279624	0.999995	-1.1598	0.569731	-2.0357	0.0417807	0.720331	-0.525966	0.538954	-0.975901	0.329114	0.999752
Gm57073	NA	ENSMUSG00000120189	8.81405	0.605687	0.442647	1.36833	0.171209	0.846343	0.103114	0.338425	0.304689	0.760603	0.999995	1.07736	0.404083	2.66619	0.0076717	0.506563	0.574787	0.383647	1.49822	0.134076	0.999752
Ubxn10	212190	ENSMUSG00000043621	77.3635	0.605525	0.444182	1.36324	0.172808	0.848457	-0.818582	0.430207	-1.90277	0.0570712	0.999995	0.145696	0.425696	0.342253	0.732161	0.962415	-1.27841	0.448507	-2.85037	0.00436679	0.283573
Dlgap1	224997	ENSMUSG00000003279	9.41391	0.603095	0.461415	1.30706	0.191194	0.864167	0.104871	0.418835	0.250388	0.802287	0.999995	0.405053	0.444313	0.91164	0.361958	0.864069	-0.0931709	0.436936	-0.213237	0.831142	0.999752
Gm5617	434402	ENSMUSG00000042293	182.712	0.602729	0.137801	4.37392	1.22035e-05	0.00239314	0.26541	0.127681	2.0787	0.0376449	0.999995	0.333639	0.132546	2.51716	0.0118306	0.563908	-0.00367895	0.133128	-0.0276348	0.977953	0.999752
Cdh16	12556	ENSMUSG00000031881	44.6993	0.601446	0.222142	2.70748	0.00677952	0.365887	0.197239	0.198903	0.991638	0.321374	0.999995	0.462844	0.213011	2.17286	0.0297907	0.688658	0.0586373	0.208652	0.281029	0.778688	0.999752
Gm11264	102635575	ENSMUSG00000087110	15.7638	0.599532	0.387257	1.54815	0.121586	0.791107	0.220218	0.345936	0.636585	0.524395	0.999995	0.283131	0.380393	0.744313	0.456687	0.89784	-0.0961825	0.35347	-0.27211	0.785538	0.999752
Gm45222	NA	ENSMUSG00000109498	39.396	0.599037	0.234637	2.55304	0.0106787	0.44389	0.153045	0.226224	0.676521	0.49871	0.999995	-0.0461734	0.229385	-0.201292	0.84047	0.980273	-0.492165	0.231547	-2.12555	0.0335404	0.882047
4633401B06Rik	NA	ENSMUSG00000105597	28.6672	0.596632	0.510523	1.16867	0.242537	0.892797	-0.0905809	0.475622	-0.190447	0.848959	0.999995	0.547306	0.486734	1.12445	0.260824	0.824853	-0.139908	0.49994	-0.279849	0.779594	0.999752
Cib2	56506	ENSMUSG00000037493	23.8228	0.596323	0.24602	2.42388	0.0153559	0.48441	0.048747	0.232109	0.210017	0.833654	0.999995	0.211482	0.238516	0.886656	0.375264	0.868271	-0.336094	0.239814	-1.40148	0.161072	0.999752
Tpt1-ps4	NA	ENSMUSG00000109811	9.71949	0.596181	0.394845	1.50991	0.131066	0.807999	0.12813	0.363748	0.352249	0.724652	0.999995	0.283203	0.383721	0.738043	0.460488	0.899927	-0.184849	0.375464	-0.492321	0.622493	0.999752
Gm48931	NA	ENSMUSG00000115458	14.5343	0.595741	0.364719	1.63343	0.102379	0.776173	-0.0528171	0.341062	-0.154861	0.876931	0.999995	0.274326	0.355259	0.772186	0.440004	0.891324	-0.374232	0.350904	-1.06648	0.286206	0.999752
Gm23136	115487263	ENSMUSG00000119765	8.10966	0.595675	0.365182	1.63117	0.102854	0.77657	-0.016437	0.351216	-0.0468002	0.962672	0.999995	0.103836	0.359807	0.288589	0.772896	0.970146	-0.508276	0.356721	-1.42486	0.154199	0.999752
Il2rb	16185	ENSMUSG00000068227	25.2612	0.595028	0.350419	1.69805	0.0894992	0.75182	0.378799	0.328128	1.15443	0.248326	0.999995	0.312411	0.335943	0.929954	0.352395	0.863308	0.096182	0.342934	0.280468	0.779119	0.999752
Gm2445	NA	ENSMUSG00000098113	13.4628	0.593767	0.338399	1.75463	0.079322	0.738825	0.477908	0.303992	1.5721	0.115926	0.999995	0.256515	0.329966	0.777399	0.436923	0.891174	0.140656	0.313126	0.449198	0.653289	0.999752
Eya1	14048	ENSMUSG00000025932	39.078	0.593258	0.296932	1.99796	0.0457209	0.671159	0.265846	0.304902	0.871907	0.383259	0.999995	-0.539882	0.302837	-1.78275	0.0746276	0.733881	-0.867293	0.299038	-2.90028	0.00372829	0.257876
Epha3	13837	ENSMUSG00000052504	7.8259	0.592945	0.420203	1.41109	0.158218	0.834118	0.0597072	0.394543	0.151333	0.879713	0.999995	0.2558	0.405999	0.63005	0.528662	0.921209	-0.277438	0.409146	-0.678091	0.497714	0.999752
Sun3	194974	ENSMUSG00000040985	17.7855	0.591314	0.550504	1.07413	0.282764	0.91339	-0.277463	0.54767	-0.506624	0.612418	0.999995	-0.0618614	0.541376	-0.114267	0.909026	0.986503	-0.930638	0.556696	-1.67172	0.0945801	0.999752
Gm15737	115490424	ENSMUSG00000079462	22.4734	0.589421	0.343328	1.71679	0.086018	0.74834	0.210361	0.3266	0.644095	0.519514	0.999995	0.0509659	0.34656	0.147062	0.883083	0.983626	-0.328094	0.323169	-1.01524	0.309991	0.999752
Gm7676	NA	ENSMUSG00000068631	10.6565	0.587787	0.441061	1.33267	0.182642	0.858556	0.209193	0.396381	0.527758	0.597667	0.999995	0.618561	0.419006	1.47626	0.139874	0.773333	0.239968	0.419627	0.57186	0.567417	0.999752
Slc37a2	56857	ENSMUSG00000032122	783.214	0.587469	0.231572	2.53687	0.0111847	0.451579	-0.0242695	0.220342	-0.110145	0.912295	0.999995	0.817767	0.220712	3.70513	0.000211281	0.0574141	0.206028	0.231219	0.891053	0.372901	0.999752
A130051J06Rik	NA	ENSMUSG00000097643	7.89111	0.586931	0.33449	1.7547	0.0793102	0.738825	0.497075	0.317519	1.5655	0.117467	0.999995	-0.0605814	0.335	-0.18084	0.856493	0.982415	-0.150437	0.316981	-0.474593	0.635077	0.999752
Gm40652	NA	ENSMUSG00000112345	13.9447	0.585334	0.487961	1.19955	0.230314	0.886147	0.417954	0.438162	0.953881	0.340144	0.999995	0.316631	0.4724	0.67026	0.502692	0.913621	0.149251	0.454895	0.3281	0.742836	0.999752
Gm17546	102634389	ENSMUSG00000078648	15.5801	0.584477	0.438942	1.33156	0.183005	0.858602	0.573354	0.401542	1.42788	0.153326	0.999995	0.125287	0.431708	0.290211	0.771655	0.969787	0.114164	0.40931	0.278919	0.780307	0.999752
Ankrd61	66729	ENSMUSG00000029607	17.7531	0.58355	0.235522	2.47769	0.0132236	0.472029	0.161701	0.217704	0.742754	0.45763	0.999995	0.209357	0.231123	0.905827	0.365027	0.864669	-0.212492	0.222369	-0.955583	0.339283	0.999752
Gm6278	NA	ENSMUSG00000116972	2044.37	0.582726	0.0803112	7.25585	3.99147e-13	3.03703e-10	0.0220054	0.0766397	0.287127	0.774015	0.999995	0.0631464	0.0767884	0.822342	0.410882	0.886148	-0.497574	0.080169	-6.20657	5.41552e-10	3.02982e-07
Ccdc152	100039139	ENSMUSG00000091119	34.1113	0.582573	0.189383	3.07617	0.00209679	0.175705	-0.167097	0.177438	-0.941721	0.346336	0.999995	0.313962	0.183765	1.70849	0.0875446	0.74911	-0.435708	0.18325	-2.37768	0.0174221	0.63487
Rab17	19329	ENSMUSG00000026304	32.5877	0.580097	0.367989	1.5764	0.114934	0.788478	0.210236	0.337978	0.622042	0.533914	0.999995	0.320251	0.355022	0.902061	0.367025	0.864768	-0.0496089	0.351574	-0.141105	0.887787	0.999752
Tpd52l1	21987	ENSMUSG00000000296	131.06	0.57957	0.178682	3.24359	0.00118035	0.114555	0.219958	0.170582	1.28945	0.197241	0.999995	0.0176665	0.173901	0.101589	0.919083	0.987093	-0.341946	0.175454	-1.94892	0.0513052	0.997125
Naip3	NA	ENSMUSG00000082956	12.1435	0.579475	0.295076	1.96382	0.0495511	0.688504	-0.137517	0.26692	-0.515201	0.606413	0.999995	0.600818	0.280194	2.1443	0.0320092	0.694014	-0.116174	0.282502	-0.411233	0.680901	0.999752
Grk3	320129	ENSMUSG00000042249	662.355	0.578696	0.107903	5.3631	8.18058e-08	2.77877e-05	-0.0289407	0.103445	-0.27977	0.779654	0.999995	-0.0518359	0.103586	-0.500416	0.616782	0.938582	-0.659472	0.107768	-6.11937	9.39469e-10	4.96405e-07
Gm31024	NA	ENSMUSG00000109015	14.569	0.578609	0.296886	1.94893	0.051304	0.694269	-0.219936	0.271543	-0.80995	0.417969	0.999995	0.492886	0.283702	1.73734	0.0823277	0.743191	-0.305659	0.285289	-1.0714	0.283989	0.999752
Snord72	NA	ENSMUSG00000077737	9.31801	0.576789	0.313441	1.84018	0.0657413	0.714879	0.326315	0.296543	1.1004	0.271159	0.999995	0.023884	0.311954	0.0765624	0.938972	0.990368	-0.22659	0.298107	-0.760096	0.447197	0.999752
4932442E05Rik	NA	ENSMUSG00000104443	16.982	0.576655	0.497408	1.15932	0.246326	0.895537	0.293746	0.460965	0.637243	0.523967	0.999995	0.413046	0.475834	0.868047	0.385368	0.871638	0.130137	0.483203	0.269322	0.787682	0.999752
Fos	14281	ENSMUSG00000021250	307.961	0.57565	0.319356	1.80253	0.071462	0.726724	0.144594	0.304424	0.474975	0.634805	0.999995	0.119068	0.304725	0.390738	0.695991	0.957268	-0.311989	0.319069	-0.977808	0.328169	0.999752
Gm13123	NA	ENSMUSG00000083708	196.551	0.574028	0.0875929	6.55337	5.62545e-11	3.34398e-08	0.0127262	0.0851938	0.14938	0.881254	0.999995	-0.0121597	0.0862947	-0.140909	0.887942	0.983626	-0.573462	0.0865085	-6.62896	3.38049e-11	2.14345e-08
Gm11642	NA	ENSMUSG00000086794	15.5238	0.573924	0.335615	1.71007	0.0872533	0.748875	-0.395396	0.310719	-1.27252	0.203189	0.999995	0.471519	0.321446	1.46687	0.142411	0.773333	-0.497801	0.325355	-1.53002	0.126011	0.999752
Alms1-ps1	NA	ENSMUSG00000090256	26.0184	0.572015	0.221925	2.57751	0.00995136	0.434819	0.225909	0.209593	1.07785	0.281103	0.999995	0.0955948	0.21709	0.440347	0.659686	0.94706	-0.250511	0.214598	-1.16735	0.243069	0.999752
Lysmd2	70082	ENSMUSG00000032184	348.731	0.572007	0.107042	5.34375	9.10456e-08	2.9882e-05	0.22041	0.0994642	2.21597	0.0266934	0.999995	0.459238	0.102216	4.49282	7.02851e-06	0.00297103	0.107641	0.104418	1.03086	0.302606	0.999752
Gm57059	NA	ENSMUSG00000120493	15.1942	0.57167	0.287701	1.98703	0.0469193	0.676355	0.658704	0.279195	2.3593	0.0183094	0.999995	-0.237318	0.29586	-0.802128	0.422479	0.888876	-0.150284	0.270533	-0.555509	0.578547	0.999752
Htr2b	15559	ENSMUSG00000026228	49.5491	0.571558	0.428626	1.33347	0.182379	0.857867	-0.00784414	0.403698	-0.0194307	0.984498	0.999995	1.00012	0.407473	2.45444	0.0141103	0.588874	0.420717	0.425039	0.989833	0.322256	0.999752
Scara5	71145	ENSMUSG00000022032	665.744	0.571039	0.255823	2.23217	0.0256039	0.581885	-0.342757	0.243729	-1.4063	0.159635	0.999995	0.363329	0.244152	1.48812	0.136718	0.773333	-0.550467	0.255419	-2.15515	0.0311499	0.854408
Ccdc106	232821	ENSMUSG00000035228	9.55189	0.570983	0.383823	1.48762	0.136851	0.811551	-0.277618	0.362485	-0.765876	0.44375	0.999995	0.331019	0.371134	0.891915	0.372439	0.866738	-0.517582	0.375467	-1.3785	0.168048	0.999752
Gm16525	NA	ENSMUSG00000072731	11.9214	0.570699	0.296843	1.92256	0.0545352	0.695651	0.392945	0.271448	1.44759	0.147732	0.999995	0.161954	0.291884	0.554858	0.578992	0.93182	-0.0157994	0.276774	-0.057084	0.954478	0.999752
Atcayos	NA	ENSMUSG00000085779	1176.67	0.5697	0.292635	1.94679	0.0515594	0.694269	0.243487	0.278742	0.873521	0.382379	0.999995	0.221076	0.279195	0.791832	0.428459	0.888935	-0.105138	0.292203	-0.359811	0.718988	0.999752
Gm43300	NA	ENSMUSG00000105572	36.2614	0.569648	0.340427	1.67334	0.0942611	0.759439	0.308416	0.32107	0.960588	0.336759	0.999995	0.193713	0.327077	0.592254	0.553681	0.926042	-0.06752	0.334659	-0.201758	0.840106	0.999752
Gm10676	NA	ENSMUSG00000074355	13.074	0.568883	0.295361	1.92606	0.0540974	0.695651	0.246604	0.283194	0.870793	0.383867	0.999995	-0.022535	0.291691	-0.0772564	0.93842	0.990368	-0.344814	0.286974	-1.20155	0.229537	0.999752
Mid1	17318	ENSMUSG00000035299	976.374	0.567949	0.176507	3.21772	0.00129215	0.122798	-0.441912	0.167438	-2.63926	0.00830883	0.999995	1.30352	0.168002	7.75898	8.5617e-15	1.16329e-11	0.293663	0.17597	1.66882	0.0951521	0.999752
Gm15787	NA	ENSMUSG00000086247	86.3452	0.567551	0.161956	3.50434	0.000457732	0.0547609	-0.0967619	0.158244	-0.611474	0.540886	0.999995	-0.0127413	0.158906	-0.0801812	0.936093	0.990143	-0.677054	0.161306	-4.19732	2.70088e-05	0.00546555
Pmel	20431	ENSMUSG00000025359	14.8683	0.567119	0.263186	2.15482	0.0311756	0.604392	-0.348169	0.235961	-1.47553	0.140069	0.999995	0.552232	0.249919	2.20964	0.0271301	0.670675	-0.363055	0.249969	-1.4524	0.14639	0.999752
Chil3	12655	ENSMUSG00000040809	390.478	0.566755	0.673109	0.841996	0.39979	0.939688	0.00541149	0.641449	0.00843635	0.993269	0.999995	0.940444	0.641708	1.46553	0.142775	0.773333	0.379101	0.672862	0.563415	0.573153	0.999752
Hpse	15442	ENSMUSG00000035273	175.277	0.566512	0.331022	1.7114	0.0870068	0.74834	-0.242211	0.314966	-0.769008	0.441888	0.999995	0.58326	0.315556	1.84836	0.064551	0.73067	-0.225463	0.330459	-0.682273	0.495067	0.999752
5730414N17Rik	NA	ENSMUSG00000116506	20.2689	0.566208	0.240725	2.3521	0.0186679	0.518358	-0.371354	0.22676	-1.63765	0.101495	0.999995	0.383778	0.232164	1.65305	0.0983215	0.760931	-0.553784	0.235518	-2.35135	0.0187055	0.659649
Mir155hg	100653389	ENSMUSG00000097418	25.4752	0.566138	0.276303	2.04898	0.0404642	0.66052	0.0314713	0.246655	0.127592	0.898472	0.999995	0.6035	0.262073	2.3028	0.0212903	0.641036	0.0688331	0.261725	0.262998	0.792552	0.999752
Lrrc23	16977	ENSMUSG00000030125	9.98423	0.565964	0.481909	1.17442	0.240226	0.891453	-0.683251	0.489939	-1.39456	0.163147	0.999995	0.217149	0.471397	0.46065	0.64505	0.945377	-1.03207	0.500061	-2.06388	0.0390291	0.937389
Gm47724	NA	ENSMUSG00000111992	13.7908	0.565038	0.294957	1.91566	0.055408	0.69566	0.236333	0.272269	0.868013	0.385387	0.999995	0.268539	0.285089	0.941946	0.34622	0.863308	-0.060166	0.282584	-0.212914	0.831394	0.999752
Nmb	68039	ENSMUSG00000025723	52.0981	0.562926	0.22286	2.52592	0.0115396	0.454437	-0.0825952	0.211174	-0.391125	0.695705	0.999995	0.21881	0.215979	1.01311	0.311008	0.847262	-0.426711	0.218206	-1.95554	0.0505195	0.993301
Gm25777	115488712	ENSMUSG00000080364	9.62876	0.56248	0.358728	1.56798	0.116885	0.788478	0.0344	0.336311	0.102286	0.918529	0.999995	0.233598	0.347698	0.671843	0.501683	0.913483	-0.294482	0.347703	-0.846935	0.397031	0.999752
Zfp972	78703	ENSMUSG00000074529	36.0602	0.561973	0.375936	1.49486	0.13495	0.810706	0.233287	0.363462	0.641846	0.520973	0.999995	-0.156485	0.367204	-0.426152	0.669997	0.948686	-0.485171	0.372281	-1.30324	0.192494	0.999752
B930094E09Rik	NA	ENSMUSG00000092124	17.6769	0.561896	0.314872	1.78453	0.0743383	0.733815	0.135908	0.292988	0.463869	0.642742	0.999995	0.202921	0.307195	0.660561	0.508894	0.914692	-0.223067	0.301028	-0.74102	0.458682	0.999752
Asb16	217217	ENSMUSG00000034768	29.9887	0.561837	0.287739	1.95259	0.0508681	0.693404	0.283081	0.292845	0.966657	0.333715	0.999995	-0.322716	0.29663	-1.08794	0.276621	0.830137	-0.601473	0.283836	-2.11908	0.0340833	0.88737
Stra6l	74152	ENSMUSG00000028327	39.8509	0.561582	0.395116	1.42131	0.155227	0.83084	-0.0667432	0.372723	-0.179069	0.857883	0.999995	0.759874	0.375993	2.02098	0.0432817	0.720941	0.131549	0.392006	0.335579	0.737188	0.999752
Gm32191	NA	ENSMUSG00000120307	18.2366	0.560652	0.400845	1.39868	0.16191	0.83798	0.197562	0.39287	0.50287	0.615056	0.999995	-0.0700176	0.408324	-0.171475	0.86385	0.983005	-0.433107	0.38509	-1.12469	0.26072	0.999752
AI182371	98870	ENSMUSG00000035875	9.50035	0.560643	0.354003	1.58372	0.113257	0.787995	-0.000632992	0.331448	-0.00190978	0.998476	0.999995	0.24035	0.343843	0.699011	0.484545	0.907351	-0.320926	0.341977	-0.938443	0.348017	0.999752
Tmem171	380863	ENSMUSG00000052485	102.181	0.560427	0.258942	2.1643	0.0304413	0.604392	0.136859	0.2471	0.553858	0.579676	0.999995	0.0412364	0.249064	0.165566	0.868499	0.983368	-0.382332	0.257054	-1.48736	0.136919	0.999752
Mir486	723876	ENSMUSG00000070084	17.5898	0.559976	0.390333	1.43461	0.151398	0.827672	0.049822	0.365036	0.136485	0.891438	0.999995	0.222978	0.379573	0.587444	0.556906	0.927946	-0.287176	0.376213	-0.763336	0.445263	0.999752
Tecrl	243078	ENSMUSG00000049537	2280.31	0.556561	0.198568	2.80287	0.00506503	0.304171	0.131102	0.189573	0.691563	0.489212	0.999995	-0.307076	0.189572	-1.61984	0.105267	0.761029	-0.732535	0.19857	-3.68906	0.000225086	0.0305827
Reps2	194590	ENSMUSG00000040855	115.407	0.556527	0.237659	2.34171	0.0191956	0.520141	0.134444	0.224818	0.598012	0.549832	0.999995	0.340333	0.227051	1.49893	0.133891	0.771057	-0.0817503	0.235526	-0.347096	0.728519	0.999752
Gm57424	105244227	ENSMUSG00000120441	10.4821	0.555483	0.358178	1.55086	0.120936	0.791107	-0.442057	0.355529	-1.24338	0.213729	0.999995	0.196762	0.351817	0.559274	0.575975	0.93182	-0.800778	0.361824	-2.21317	0.0268861	0.801568
Gm50012	NA	ENSMUSG00000117628	19.0916	0.555071	0.290065	1.91361	0.0556701	0.69566	0.144949	0.276115	0.524961	0.599611	0.999995	0.0736535	0.281428	0.261713	0.793542	0.973089	-0.336468	0.284913	-1.18095	0.237622	0.999752
Gm43389	NA	ENSMUSG00000106665	13.1611	0.554996	0.445863	1.24477	0.213217	0.877883	-0.096165	0.401288	-0.239641	0.810609	0.999995	0.561513	0.423454	1.32603	0.18483	0.790777	-0.0896476	0.424867	-0.211002	0.832886	0.999752
Gm45220	NA	ENSMUSG00000109279	35.2241	0.554655	0.356364	1.55643	0.119607	0.791107	0.233958	0.333503	0.701517	0.482981	0.999995	0.393428	0.340553	1.15526	0.247984	0.819375	0.0727313	0.349633	0.208022	0.835212	0.999752
Vopp1	232023	ENSMUSG00000037788	790.899	0.55402	0.0870998	6.36075	2.00769e-10	1.06084e-07	0.0645735	0.0833631	0.774605	0.438573	0.999995	-0.0186165	0.0836992	-0.222422	0.823985	0.977777	-0.508063	0.0867769	-5.85482	4.77532e-09	2.11247e-06
Lax1	240754	ENSMUSG00000051998	11.7317	0.55243	0.296054	1.86598	0.0620445	0.712162	0.43024	0.282833	1.52118	0.128215	0.999995	-0.0839152	0.295095	-0.284367	0.776129	0.970389	-0.206105	0.283833	-0.726147	0.467749	0.999752
Ffar2	233079	ENSMUSG00000051314	14.589	0.552242	0.348289	1.58558	0.112834	0.786776	-0.0281379	0.326208	-0.0862576	0.931262	0.999995	0.409202	0.332882	1.22927	0.218971	0.809011	-0.171178	0.341916	-0.500643	0.616623	0.999752
A530013C23Rik	NA	ENSMUSG00000006462	36.0209	0.552005	0.189453	2.91368	0.00357201	0.243537	0.213021	0.188973	1.12726	0.259633	0.999995	-0.194051	0.192668	-1.00718	0.313848	0.847521	-0.533035	0.185694	-2.8705	0.00409825	0.271627
Potefam3f	78672	ENSMUSG00000110591	10.8104	0.551575	0.511517	1.07831	0.280895	0.912421	0.740453	0.467014	1.58551	0.112852	0.999995	0.156474	0.497174	0.314728	0.752968	0.965094	0.345352	0.482256	0.716119	0.473918	0.999752
Mettl5os	NA	ENSMUSG00000085735	14.3481	0.551031	0.34568	1.59405	0.110925	0.78476	0.362212	0.330747	1.09513	0.273459	0.999995	-0.0779626	0.338749	-0.230148	0.817976	0.975941	-0.266782	0.337842	-0.789663	0.429725	0.999752
Comp	12845	ENSMUSG00000031849	97.1326	0.550564	0.258636	2.12872	0.0332773	0.62059	0.302435	0.245718	1.23082	0.218389	0.999995	0.136454	0.24753	0.551264	0.581453	0.93258	-0.111675	0.256902	-0.434697	0.663783	0.999752
4930434J08Rik	NA	ENSMUSG00000120343	11.4879	0.550334	0.322692	1.70545	0.0881111	0.750236	-0.118745	0.299516	-0.396455	0.69177	0.999995	0.413622	0.30887	1.33914	0.180524	0.790777	-0.255457	0.31375	-0.814205	0.415527	0.999752
8030451A03Rik	100504061	ENSMUSG00000073821	18.2072	0.550297	0.477745	1.15186	0.249377	0.897629	0.827518	0.452358	1.82934	0.0673484	0.999995	0.0200268	0.458459	0.0436829	0.965157	0.994586	0.297248	0.471894	0.629904	0.528757	0.999752
Gm14111	NA	ENSMUSG00000080870	12.8194	0.549245	0.272563	2.01511	0.0438934	0.663003	-0.383366	0.238363	-1.60832	0.107764	0.999995	0.699196	0.255081	2.74108	0.00612384	0.474785	-0.233415	0.256986	-0.908278	0.363731	0.999752
Gabrb3	14402	ENSMUSG00000033676	9.31812	0.548969	0.497686	1.10304	0.270009	0.907423	-0.35711	0.486846	-0.733518	0.463243	0.999995	-0.0960031	0.481916	-0.199211	0.842097	0.980525	-1.00208	0.502462	-1.99435	0.0461142	0.987631
Adamts16	271127	ENSMUSG00000049538	14.6389	0.547263	0.470854	1.16228	0.245123	0.895021	-0.0658266	0.446387	-0.147465	0.882765	0.999995	0.32741	0.449979	0.727611	0.466852	0.901759	-0.28568	0.467422	-0.611181	0.54108	0.999752
2010110K18Rik	NA	ENSMUSG00000097755	7.67548	0.547138	0.408557	1.3392	0.180507	0.857457	0.104087	0.376399	0.276534	0.782138	0.999995	0.447955	0.390168	1.14811	0.250925	0.819985	0.00490365	0.395429	0.0124009	0.990106	0.999752
Slc9a9	331004	ENSMUSG00000031129	261.796	0.546043	0.193981	2.81492	0.00487888	0.299349	-0.0912872	0.18449	-0.494809	0.620735	0.999995	0.339173	0.185127	1.83211	0.0669348	0.73067	-0.298157	0.193374	-1.54187	0.123105	0.999752
Gm14964	NA	ENSMUSG00000052188	38.0108	0.544577	0.375912	1.44868	0.147426	0.822974	-0.260594	0.361468	-0.72093	0.470952	0.999995	0.171521	0.363123	0.472349	0.636678	0.943383	-0.63365	0.374314	-1.69283	0.0904879	0.999752
Ppil6	73075	ENSMUSG00000078451	18.6875	0.544099	0.344053	1.58144	0.113777	0.788478	0.254172	0.319652	0.795152	0.426525	0.999995	0.138979	0.337581	0.41169	0.680567	0.951823	-0.150949	0.32648	-0.462353	0.643828	0.999752
Gm45874	NA	ENSMUSG00000110683	18.4156	0.543839	0.820828	0.662549	0.507619	0.963058	-0.041014	0.760296	-0.0539448	0.956979	0.999995	1.05081	0.77665	1.353	0.176056	0.790777	0.465954	0.805372	0.578558	0.562888	0.999752
9530018F02Rik	NA	ENSMUSG00000112150	12.8478	0.542444	0.281174	1.92921	0.0537043	0.695651	-0.136751	0.259971	-0.526025	0.598871	0.999995	0.346569	0.271137	1.27821	0.201176	0.80204	-0.332627	0.270423	-1.23003	0.218688	0.999752
Gm12519	NA	ENSMUSG00000085643	182.538	0.542136	0.419761	1.29153	0.196518	0.867797	-0.00426429	0.402577	-0.0105925	0.991549	0.999995	-0.152407	0.402648	-0.378511	0.705051	0.959184	-0.698807	0.419692	-1.66505	0.0959034	0.999752
Cma1	17228	ENSMUSG00000022225	20.0939	0.541671	0.479154	1.13047	0.258277	0.901587	-0.51594	0.42257	-1.22096	0.222102	0.999995	1.2451	0.444744	2.79959	0.00511681	0.446012	0.187488	0.458647	0.408786	0.682697	0.999752
Gm45752	102636793	ENSMUSG00000121297	9.18579	0.541532	0.336174	1.61087	0.107208	0.780354	-0.281662	0.309119	-0.911176	0.362203	0.999995	0.560357	0.319268	1.75513	0.0792373	0.743191	-0.262837	0.32655	-0.80489	0.420883	0.999752
Gm12250	NA	ENSMUSG00000082292	86.3891	0.540778	0.432815	1.24944	0.211503	0.877289	0.430444	0.408824	1.05288	0.292394	0.999995	0.957272	0.411852	2.32431	0.020109	0.639269	0.846938	0.429934	1.96993	0.0488469	0.992001
Tspan11	68498	ENSMUSG00000030351	27.5363	0.540621	0.27504	1.96561	0.0493438	0.688237	0.218515	0.24939	0.876197	0.380923	0.999995	0.47363	0.262334	1.80544	0.0710052	0.73067	0.151524	0.262722	0.576747	0.56411	0.999752
Gm44751	NA	ENSMUSG00000109244	31.3387	0.540306	0.205054	2.63495	0.00841497	0.403198	-0.0099599	0.194813	-0.0511254	0.959226	0.999995	0.155135	0.198837	0.780211	0.435266	0.891174	-0.395131	0.201154	-1.96432	0.049493	0.992001
Gdf10	14560	ENSMUSG00000021943	42.1128	0.539752	0.344395	1.56725	0.117057	0.788478	-0.0512881	0.317612	-0.16148	0.871715	0.999995	0.493791	0.328185	1.50461	0.132424	0.769717	-0.0972483	0.334335	-0.290871	0.77115	0.999752
Gm4936	NA	ENSMUSG00000114932	10.1007	0.539149	0.325088	1.65847	0.0972231	0.76688	0.217788	0.289472	0.752364	0.451832	0.999995	0.377869	0.312515	1.20912	0.226615	0.811054	0.0565089	0.303003	0.186496	0.852056	0.999752
Gprin2	432839	ENSMUSG00000071531	9.64752	0.538594	0.402326	1.3387	0.180668	0.857457	0.145599	0.362466	0.40169	0.687912	0.999995	0.360092	0.387167	0.93007	0.352335	0.863308	-0.0329029	0.378615	-0.0869033	0.930748	0.999752
Slc17a5	235504	ENSMUSG00000049624	323.189	0.538205	0.120135	4.48001	7.46406e-06	0.00161343	0.35352	0.113884	3.10423	0.00190777	0.490401	0.0883856	0.115429	0.765712	0.443847	0.892726	-0.0962994	0.118651	-0.811622	0.417009	0.999752
Nrxn1	18189	ENSMUSG00000024109	51.7276	0.53804	0.284364	1.89208	0.0584797	0.700567	0.265045	0.267939	0.989199	0.322566	0.999995	0.108236	0.275814	0.392423	0.694746	0.957268	-0.164759	0.276732	-0.595375	0.551593	0.999752
Meig1	104362	ENSMUSG00000026650	24.441	0.537502	0.353494	1.52054	0.128375	0.800381	0.108346	0.338207	0.320355	0.7487	0.999995	0.038903	0.345477	0.112607	0.910342	0.986785	-0.390253	0.346392	-1.12662	0.259902	0.999752
9630028I04Rik	319720	ENSMUSG00000117916	87.5906	0.535828	0.37143	1.44261	0.14913	0.826144	0.0910942	0.348875	0.261109	0.794009	0.999995	0.387584	0.354797	1.09241	0.274653	0.828883	-0.0571492	0.365776	-0.156241	0.875843	0.999752
Gm9711	NA	ENSMUSG00000108874	32.1103	0.53564	0.245179	2.18469	0.0289115	0.602382	0.0701173	0.230777	0.303832	0.761256	0.999995	0.164023	0.238929	0.686493	0.492402	0.909747	-0.301499	0.237241	-1.27086	0.20378	0.999752
Gm17938	NA	ENSMUSG00000114603	9.21885	0.535281	0.276212	1.93794	0.0526311	0.695651	-0.107307	0.233144	-0.460258	0.645331	0.999995	0.749174	0.25743	2.9102	0.00361197	0.379597	0.106586	0.25373	0.420075	0.674431	0.999752
Gm10699	NA	ENSMUSG00000074461	26.9066	0.534899	0.219357	2.43848	0.0147491	0.482779	0.677982	0.203984	3.3237	0.000888307	0.301739	-0.0796137	0.222808	-0.357319	0.720853	0.96203	0.0634693	0.200209	0.317016	0.751232	0.999752
Rps11-ps3	NA	ENSMUSG00000081715	9.11599	0.533447	0.325417	1.63927	0.101157	0.772874	0.11542	0.300654	0.383895	0.701056	0.999995	0.218852	0.317153	0.690054	0.49016	0.908978	-0.199175	0.30936	-0.64383	0.519686	0.999752
Cirbp	12696	ENSMUSG00000045193	874.639	0.531693	0.185377	2.86818	0.00412842	0.264413	0.153592	0.176764	0.868909	0.384897	0.999995	0.0324806	0.17713	0.183372	0.854506	0.982132	-0.345621	0.185027	-1.86795	0.0617693	0.999752
Gm19810	NA	ENSMUSG00000111897	13.1622	0.531548	0.282845	1.87929	0.0602048	0.704748	-0.22868	0.269614	-0.848175	0.396341	0.999995	0.236731	0.274012	0.863943	0.387619	0.872552	-0.523497	0.278586	-1.87912	0.0602281	0.999752
Gm9658	NA	ENSMUSG00000098002	7.78286	0.530613	0.381963	1.38917	0.16478	0.841775	0.174437	0.354689	0.491802	0.622859	0.999995	0.162316	0.374246	0.433714	0.664496	0.947272	-0.19386	0.362822	-0.534311	0.593126	0.999752
Npy1r	18166	ENSMUSG00000036437	25.656	0.53012	0.406581	1.30385	0.192285	0.86495	0.302737	0.384632	0.787084	0.431233	0.999995	0.0474361	0.395526	0.119932	0.904537	0.985657	-0.179946	0.395991	-0.454421	0.649526	0.999752
Gm16585	NA	ENSMUSG00000089657	13.5224	0.528463	0.28396	1.86105	0.062737	0.713746	-0.312005	0.264562	-1.17933	0.238267	0.999995	0.425023	0.271493	1.5655	0.117465	0.761029	-0.415446	0.27734	-1.49796	0.134143	0.999752
Trnp1	69539	ENSMUSG00000056596	44.0873	0.528197	0.184055	2.86978	0.00410754	0.263965	-0.0150722	0.168206	-0.0896057	0.928601	0.999995	0.443773	0.175718	2.52548	0.0115541	0.560607	-0.0994959	0.176896	-0.562453	0.573807	0.999752
9130604C24Rik	77707	ENSMUSG00000105851	9.70609	0.527928	0.301032	1.75373	0.0794775	0.738825	-0.152483	0.296325	-0.514581	0.606846	0.999995	0.0277495	0.297713	0.0932089	0.925738	0.987354	-0.652662	0.29966	-2.17801	0.0294053	0.838602
Cd300a	217303	ENSMUSG00000034652	303.148	0.527921	0.27672	1.90778	0.0564192	0.696833	-0.217582	0.263423	-0.825981	0.408815	0.999995	0.522422	0.263808	1.98031	0.0476684	0.720941	-0.223081	0.276353	-0.807233	0.419532	0.999752
mt-Tg	NA	ENSMUSG00000064359	193.884	0.523677	0.305519	1.71406	0.0865181	0.74834	-0.0798636	0.291561	-0.273917	0.784148	0.999995	0.104053	0.292161	0.356151	0.721727	0.962043	-0.499487	0.304945	-1.63796	0.101431	0.999752
Ano3	228432	ENSMUSG00000074968	12.2484	0.522922	0.317791	1.64549	0.0998686	0.772173	-0.281317	0.292235	-0.96264	0.335728	0.999995	0.572216	0.30141	1.89846	0.057635	0.73013	-0.232023	0.309102	-0.750635	0.452873	0.999752
Gm57367	NA	ENSMUSG00000120196	21.3557	0.522748	0.278147	1.8794	0.0601902	0.704748	-0.00502749	0.256775	-0.0195793	0.984379	0.999995	0.313142	0.267947	1.16867	0.242535	0.816695	-0.214634	0.267402	-0.802663	0.422169	0.999752
Gm15079	NA	ENSMUSG00000082223	8.86369	0.522643	0.415	1.25938	0.207893	0.872709	0.524552	0.384889	1.36286	0.172926	0.999995	0.117762	0.402883	0.292298	0.770059	0.9694	0.11967	0.397556	0.301015	0.763403	0.999752
Ccser1	232035	ENSMUSG00000039578	32.0818	0.521383	0.213527	2.44177	0.0146155	0.482779	-0.046332	0.210638	-0.21996	0.825903	0.999995	-0.0911341	0.211187	-0.431533	0.666081	0.94753	-0.658849	0.212984	-3.09342	0.00197867	0.161537
Dnai1	68922	ENSMUSG00000061322	27.0953	0.52049	0.289586	1.79736	0.0722786	0.727682	0.432161	0.288976	1.49549	0.134786	0.999995	-0.35569	0.294761	-1.20671	0.227546	0.811103	-0.444019	0.283696	-1.56512	0.117554	0.999752
Hoga1	67432	ENSMUSG00000025176	20.2329	0.520355	0.247398	2.10331	0.0354385	0.632968	0.230102	0.217683	1.05705	0.290487	0.999995	0.473948	0.23562	2.01149	0.0442736	0.720941	0.183695	0.230379	0.797362	0.425241	0.999752
Tmem150b	330460	ENSMUSG00000046456	8.96743	0.519877	0.40116	1.29594	0.194998	0.867764	0.0536031	0.360606	0.148647	0.881832	0.999995	0.631172	0.379461	1.66334	0.0962442	0.759223	0.164898	0.383374	0.430124	0.667105	0.999752
Gm8371	NA	ENSMUSG00000114462	17.2334	0.519015	0.287904	1.80273	0.0714299	0.726724	0.116604	0.254643	0.45791	0.647017	0.999995	0.616005	0.272044	2.26436	0.0235521	0.647045	0.213594	0.271522	0.786655	0.431484	0.999752
Rpl17-ps1	NA	ENSMUSG00000082804	11.9264	0.518722	0.257469	2.0147	0.0439362	0.663003	0.248586	0.231431	1.07412	0.282767	0.999995	0.245495	0.250746	0.979057	0.327552	0.854958	-0.0246419	0.238699	-0.103234	0.917777	0.999752
Rtl1	353326	ENSMUSG00000085925	16.4615	0.518572	0.359855	1.44106	0.149568	0.8265	-0.128778	0.358272	-0.359442	0.719264	0.999995	-0.330282	0.353511	-0.934292	0.350154	0.863308	-0.977633	0.364533	-2.68188	0.00732107	0.386837
Lrrc17	74511	ENSMUSG00000039883	322.028	0.518412	0.295662	1.75339	0.0795343	0.738825	-0.119383	0.281474	-0.424136	0.671467	0.999995	0.514615	0.281871	1.82571	0.0678938	0.73067	-0.123181	0.295284	-0.417161	0.676561	0.999752
Gm8369	666926	ENSMUSG00000058470	24.3965	0.515777	0.260586	1.9793	0.0477823	0.679816	0.0202775	0.239498	0.0846667	0.932526	0.999995	0.456497	0.248418	1.83762	0.066119	0.73067	-0.0390029	0.252097	-0.154714	0.877047	0.999752
1700048O20Rik	69430	ENSMUSG00000043773	11.1737	0.515366	0.367687	1.40164	0.161022	0.836458	0.00801303	0.327773	0.0244469	0.980496	0.999995	0.725082	0.346245	2.09413	0.0362486	0.713978	0.217729	0.350347	0.621468	0.534292	0.999752
Gm33424	102636324	ENSMUSG00000113101	53.7045	0.515105	0.327993	1.57048	0.116304	0.788478	-0.283398	0.312805	-0.905987	0.364942	0.999995	0.252289	0.314378	0.802502	0.422263	0.888876	-0.546214	0.326486	-1.67301	0.0943253	0.999752
Gm30262	102632099	ENSMUSG00000112249	61.0048	0.514518	0.236311	2.17729	0.0294589	0.603844	0.1695	0.22625	0.74917	0.453755	0.999995	-0.038719	0.228572	-0.169395	0.865486	0.983005	-0.383737	0.234066	-1.63944	0.101122	0.999752
Lrrc52	240899	ENSMUSG00000040485	66.6585	0.514291	0.376773	1.36499	0.172257	0.848457	-0.0729355	0.366814	-0.198835	0.842392	0.999995	-0.127817	0.36636	-0.348884	0.727176	0.962415	-0.715044	0.377215	-1.89559	0.0580149	0.999752
Tspoap1	207777	ENSMUSG00000034156	28.9625	0.513059	0.340508	1.50675	0.131876	0.809461	0.208543	0.318879	0.653987	0.51312	0.999995	0.499658	0.324393	1.54029	0.12349	0.761592	0.195142	0.335259	0.582062	0.560525	0.999752
Sprr2g	20761	ENSMUSG00000046203	13.2064	0.512238	0.673256	0.760837	0.446754	0.948844	-0.706012	0.649256	-1.08742	0.276853	0.999995	-0.112104	0.644536	-0.17393	0.861921	0.98288	-1.33035	0.677777	-1.96282	0.0496671	0.992001
Zbed6	667118	ENSMUSG00000094410	435.729	0.511779	0.686828	0.745134	0.456191	0.951486	0.0326297	0.654488	0.0498553	0.960238	0.999995	0.60624	0.654814	0.92582	0.35454	0.863308	0.127091	0.686517	0.185124	0.853132	0.999752
Gm8557	NA	ENSMUSG00000114103	9.41248	0.511468	0.34014	1.5037	0.132659	0.810096	-0.128132	0.296	-0.432876	0.665105	0.999995	0.669922	0.31902	2.09994	0.035734	0.713516	0.030323	0.318651	0.0951607	0.924187	0.999752
AW551984	244810	ENSMUSG00000038112	23.6321	0.511278	0.35881	1.42493	0.154178	0.830029	0.229178	0.34298	0.668196	0.504008	0.999995	-0.0637826	0.345539	-0.184588	0.853552	0.982102	-0.345883	0.356346	-0.970638	0.331728	0.999752
A530016L24Rik	319942	ENSMUSG00000043122	716.963	0.510084	0.422453	1.20744	0.227265	0.884493	0.218493	0.404166	0.540602	0.588782	0.999995	-0.520373	0.403987	-1.28809	0.197713	0.799956	-0.811964	0.422624	-1.92124	0.0547011	0.999752
Syt2	20980	ENSMUSG00000026452	22.8659	0.509728	0.3506	1.45387	0.145982	0.821109	0.484501	0.324425	1.49341	0.135329	0.999995	0.130371	0.340263	0.383146	0.701611	0.958128	0.105144	0.335251	0.313628	0.753804	0.999752
Nlrp12	378425	ENSMUSG00000078817	8.7547	0.509114	0.433721	1.17383	0.240463	0.891632	-0.156543	0.404424	-0.387076	0.6987	0.999995	0.462246	0.413293	1.11844	0.263377	0.824853	-0.203411	0.425278	-0.478302	0.632435	0.999752
1810062G17Rik	72282	ENSMUSG00000027713	12.5608	0.508664	0.300742	1.69136	0.090768	0.755725	-0.126004	0.279368	-0.451032	0.651967	0.999995	0.371156	0.28791	1.28914	0.19735	0.799956	-0.263511	0.292575	-0.900663	0.367768	0.999752
Gm47950	NA	ENSMUSG00000111793	17.9026	0.508346	0.303078	1.67728	0.0934874	0.758047	-0.0334041	0.286479	-0.116602	0.907175	0.999995	0.195801	0.292694	0.668961	0.503521	0.913667	-0.34595	0.29708	-1.1645	0.244222	0.999752
Ptpn22	19260	ENSMUSG00000027843	80.3062	0.508128	0.259618	1.95722	0.050322	0.692016	-0.177696	0.244969	-0.725383	0.468217	0.999995	0.627997	0.247066	2.54182	0.0110278	0.560607	-0.0578273	0.257623	-0.224465	0.822395	0.999752
Pabpc4l	241989	ENSMUSG00000090919	15.1511	0.507544	0.327648	1.54905	0.121369	0.791107	0.0676239	0.309333	0.218612	0.826952	0.999995	0.179042	0.315782	0.56698	0.570728	0.930889	-0.260878	0.321437	-0.811599	0.417022	0.999752
Gm10060	NA	ENSMUSG00000110669	11.9404	0.507054	0.284494	1.7823	0.0746996	0.73444	0.0287282	0.271367	0.105865	0.91569	0.999995	0.0902981	0.280803	0.321571	0.747778	0.96406	-0.388028	0.275184	-1.41007	0.15852	0.999752
Cyp2r1	244209	ENSMUSG00000030670	13.7024	0.506797	0.321973	1.57403	0.11548	0.788478	-0.209134	0.293626	-0.712245	0.476313	0.999995	0.585415	0.30483	1.92046	0.0547995	0.72518	-0.130516	0.311387	-0.419144	0.675111	0.999752
Gm9754	100379143	ENSMUSG00000029360	12.192	0.505611	0.291659	1.73357	0.0829952	0.744118	0.145451	0.272653	0.533465	0.593712	0.999995	0.12359	0.286836	0.430874	0.66656	0.94753	-0.23657	0.277723	-0.851822	0.394313	0.999752
Gm57857,Gm57857	66236,330173	ENSMUSG00000072694	131.749	0.504584	0.182706	2.76172	0.00574975	0.329562	-0.0270286	0.173855	-0.155467	0.876453	0.999995	0.180017	0.174834	1.02965	0.303176	0.84477	-0.351595	0.181769	-1.93429	0.0530769	0.999752
Gm8613	NA	ENSMUSG00000112892	27.1168	0.504556	0.227479	2.21803	0.0265524	0.586139	0.235797	0.205483	1.14752	0.251165	0.999995	0.284581	0.219628	1.29574	0.195064	0.796876	0.0158224	0.213854	0.0739866	0.941021	0.999752
Ager	11596	ENSMUSG00000015452	26.0513	0.504228	0.273365	1.84453	0.0651064	0.714879	-0.336047	0.258128	-1.30186	0.192963	0.999995	0.40492	0.260935	1.55181	0.120709	0.761592	-0.435355	0.270686	-1.60834	0.107761	0.999752
Lca5l	385668	ENSMUSG00000045275	33.9323	0.504121	0.194669	2.58963	0.00960794	0.425029	0.119784	0.18539	0.64612	0.518202	0.999995	0.0532839	0.190887	0.279138	0.780139	0.970828	-0.331054	0.189282	-1.749	0.0802918	0.999752
Septin3	24050	ENSMUSG00000022456	29.1897	0.50362	0.266881	1.88706	0.0591519	0.701292	-0.125135	0.239728	-0.521987	0.601679	0.999995	0.863222	0.250643	3.44403	0.000573117	0.1198	0.234467	0.256657	0.913542	0.360957	0.999752
Gm36495	NA	ENSMUSG00000114018	7.83382	0.502946	0.350386	1.43541	0.151171	0.827672	0.127734	0.314909	0.405621	0.685021	0.999995	0.4989	0.332957	1.49839	0.134032	0.771057	0.123688	0.333283	0.371119	0.710549	0.999752
Creg2	263764	ENSMUSG00000050967	16.964	0.502518	0.362208	1.38738	0.165327	0.842222	0.207699	0.337707	0.615028	0.538536	0.999995	0.435325	0.345368	1.26046	0.207502	0.802191	0.140505	0.35491	0.39589	0.692186	0.999752
Gm40841	NA	ENSMUSG00000113216	106.594	0.501874	0.489623	1.02502	0.305353	0.919656	0.537508	0.462963	1.16102	0.245635	0.999995	0.157021	0.468587	0.335094	0.737554	0.96337	0.192655	0.484243	0.397847	0.690743	0.999752
Anapc15-ps	NA	ENSMUSG00000074780	11.0291	0.500866	0.291643	1.71739	0.0859075	0.74834	-0.127174	0.276888	-0.459297	0.646021	0.999995	0.193384	0.282922	0.683523	0.494276	0.911059	-0.434656	0.285794	-1.52087	0.128291	0.999752
Gm44103	NA	ENSMUSG00000107577	117.68	0.498932	0.127798	3.90407	9.45897e-05	0.0140569	0.0858867	0.121027	0.709647	0.477923	0.999995	0.117109	0.12388	0.945343	0.344484	0.863308	-0.295936	0.125034	-2.36684	0.0179409	0.646872
Gm32655	NA	ENSMUSG00000120154	14.4929	0.498843	0.329864	1.51227	0.130465	0.807321	0.215666	0.291588	0.739626	0.459527	0.999995	0.32196	0.31806	1.01226	0.311414	0.847262	0.0387824	0.304419	0.127398	0.898625	0.999752
Gm2427	NA	ENSMUSG00000101751	204.191	0.49857	0.118333	4.21329	2.51673e-05	0.00451635	0.368588	0.11047	3.33653	0.000848318	0.298828	0.17203	0.114008	1.50892	0.13132	0.769717	0.0420466	0.114928	0.365852	0.714475	0.999752
Gm5859	NA	ENSMUSG00000096862	9.57096	0.498063	0.668667	0.744859	0.456357	0.951486	0.295903	0.69293	0.427032	0.669356	0.999995	-0.803761	0.680783	-1.18064	0.237745	0.813816	-1.00592	0.681031	-1.47706	0.139661	0.999752
Nexmif	245555	ENSMUSG00000046449	12.9191	0.497497	0.273965	1.81592	0.0693834	0.724375	0.196246	0.25755	0.761973	0.446076	0.999995	0.0956818	0.267543	0.357631	0.720619	0.96203	-0.205569	0.264215	-0.77804	0.436546	0.999752
Psma8	73677	ENSMUSG00000036743	24.5597	0.49693	0.267575	1.85716	0.0632885	0.714879	0.0485597	0.266199	0.182419	0.855254	0.999995	-0.335342	0.264539	-1.26764	0.204925	0.802134	-0.783712	0.269217	-2.91108	0.00360177	0.252815
Gm50144	NA	ENSMUSG00000118184	13.338	0.496536	0.428548	1.15865	0.2466	0.895537	0.180845	0.386275	0.468178	0.639658	0.999995	0.313659	0.412523	0.760343	0.447049	0.892754	-0.00203182	0.403344	-0.00503742	0.995981	0.999752
Tmem179	104885	ENSMUSG00000054013	121.213	0.496458	0.3119	1.59172	0.111447	0.784874	0.331335	0.311659	1.06313	0.287722	0.999995	-0.729369	0.30925	-2.35851	0.0183483	0.635812	-0.894492	0.314289	-2.84608	0.00442615	0.286375
Ryr3	20192	ENSMUSG00000057378	36.1479	0.495111	0.293743	1.68553	0.0918872	0.756436	-0.0202692	0.290118	-0.0698653	0.944301	0.999995	-0.175428	0.289637	-0.605682	0.544726	0.924459	-0.690808	0.294218	-2.34795	0.0188771	0.66129
Gm7426	NA	ENSMUSG00000094865	9.0044	0.494551	0.352789	1.40183	0.160966	0.836458	0.510845	0.341016	1.49801	0.134131	0.999995	-0.211826	0.354234	-0.597983	0.549851	0.92514	-0.195532	0.339515	-0.575914	0.564673	0.999752
Gm15283	NA	ENSMUSG00000087700	37.1104	0.494435	0.308791	1.6012	0.109333	0.78476	0.113273	0.293811	0.385529	0.699846	0.999995	0.0786444	0.297161	0.264652	0.791277	0.972926	-0.302518	0.305568	-0.990018	0.322165	0.999752
1810010H24Rik	69066	ENSMUSG00000078607	26.3798	0.494132	0.235178	2.1011	0.0356319	0.632972	0.175728	0.218505	0.804226	0.421266	0.999995	0.116407	0.232234	0.501247	0.616197	0.938582	-0.201998	0.221632	-0.911413	0.362078	0.999752
Foxred2	239554	ENSMUSG00000016552	47.9101	0.493499	0.225695	2.18658	0.0287731	0.602115	-0.213596	0.211833	-1.00832	0.3133	0.999995	0.425197	0.215205	1.97578	0.04818	0.720941	-0.281898	0.222481	-1.26706	0.205132	0.999752
Myoz1	59011	ENSMUSG00000068697	17.8145	0.493089	0.244826	2.01404	0.0440051	0.663003	0.0238893	0.222037	0.107592	0.91432	0.999995	0.48323	0.232725	2.0764	0.0378569	0.713978	0.0140299	0.23469	0.0597808	0.95233	0.999752
Gm31520	NA	ENSMUSG00000107653	27.9604	0.491589	0.472197	1.04107	0.297845	0.917849	0.172883	0.452189	0.382324	0.702221	0.999995	-0.0542786	0.456602	-0.118875	0.905374	0.985755	-0.372985	0.467932	-0.797091	0.425398	0.999752
Gm30786	102632808	ENSMUSG00000120678	149.093	0.490756	0.285015	1.72186	0.0850943	0.74834	0.338703	0.272855	1.24133	0.214484	0.999995	-0.144541	0.275363	-0.524912	0.599644	0.935872	-0.296595	0.282592	-1.04955	0.293925	0.999752
Padi2	18600	ENSMUSG00000028927	58.6228	0.489766	0.259415	1.88797	0.0590305	0.701292	0.163423	0.244214	0.669179	0.503382	0.999995	0.335427	0.247734	1.35398	0.175742	0.790777	0.00908362	0.256055	0.0354752	0.971701	0.999752
D7Bwg0826e	NA	ENSMUSG00000109198	9.47742	0.4897	0.343927	1.42385	0.15449	0.830029	-0.0328846	0.335318	-0.09807	0.921877	0.999995	-0.0317562	0.338203	-0.093897	0.925191	0.987354	-0.554341	0.34109	-1.6252	0.10412	0.999752
Gm14143	NA	ENSMUSG00000082341	8.0942	0.489654	0.33708	1.45263	0.146326	0.821517	-0.0435088	0.311675	-0.139597	0.888979	0.999995	0.298361	0.324366	0.919826	0.357664	0.863569	-0.234802	0.324886	-0.722721	0.469851	0.999752
Gm14443	NA	ENSMUSG00000078902	38.0716	0.489333	0.276847	1.76752	0.0771408	0.736991	0.301259	0.261342	1.15274	0.249019	0.999995	0.0547873	0.268448	0.204089	0.838284	0.979965	-0.133287	0.269963	-0.493722	0.621502	0.999752
Pkib	18768	ENSMUSG00000019876	92.0781	0.489026	0.290078	1.68584	0.0918261	0.756436	-0.191112	0.274852	-0.695325	0.486852	0.999995	0.580533	0.276273	2.1013	0.0356147	0.713516	-0.0996043	0.288725	-0.34498	0.730109	0.999752
Gm36962	NA	ENSMUSG00000103931	8.67351	0.488723	0.375429	1.30177	0.192995	0.865617	0.428517	0.38612	1.1098	0.267084	0.999995	-0.564392	0.387117	-1.45794	0.144858	0.775102	-0.624597	0.374402	-1.66825	0.0952653	0.999752
6330537M06Rik	NA	ENSMUSG00000110575	30.043	0.48789	0.201961	2.41577	0.015702	0.489527	0.00672828	0.192968	0.0348674	0.972186	0.999995	0.0809277	0.197375	0.410019	0.681792	0.95237	-0.400234	0.197655	-2.02491	0.0428768	0.963349
Serpinb1a	66222	ENSMUSG00000044734	1355.74	0.487125	0.327947	1.48538	0.137444	0.811551	0.138857	0.312654	0.444123	0.656954	0.999995	0.160429	0.312714	0.513023	0.607935	0.937796	-0.187839	0.32789	-0.572874	0.56673	0.999752
Cspg4b	408066	ENSMUSG00000021763	83.5406	0.485896	0.197639	2.4585	0.013952	0.474095	-0.202983	0.190015	-1.06825	0.285409	0.999995	0.102148	0.190649	0.53579	0.592104	0.934682	-0.586731	0.197028	-2.9779	0.0029023	0.214194
Il1b	16176	ENSMUSG00000027398	92.4704	0.484885	0.484199	1.00142	0.316625	0.922144	0.0823137	0.461026	0.178545	0.858295	0.999995	0.297247	0.461809	0.643659	0.519797	0.918063	-0.105325	0.483452	-0.217859	0.827539	0.999752
Gm8055	NA	ENSMUSG00000096171	18.1116	0.484205	0.310049	1.5617	0.118358	0.791107	0.269081	0.292876	0.918755	0.358224	0.999995	0.026479	0.30403	0.0870933	0.930597	0.988545	-0.188644	0.29912	-0.630664	0.52826	0.999752
Gm6085	NA	ENSMUSG00000098104	36.3276	0.484019	0.19634	2.4652	0.0136936	0.474095	-0.232133	0.184724	-1.25665	0.208881	0.999995	0.294131	0.188859	1.55741	0.119373	0.761029	-0.42202	0.192366	-2.19384	0.028247	0.824101
Gm44154	NA	ENSMUSG00000107428	10.2481	0.483722	0.43654	1.10808	0.267826	0.90632	-0.481125	0.423755	-1.13539	0.256214	0.999995	0.169212	0.420378	0.402524	0.687298	0.954402	-0.795635	0.439793	-1.80911	0.0704334	0.999752
Ear2	13587	ENSMUSG00000072596	14.6121	0.483114	0.375728	1.28581	0.198509	0.869348	-0.151026	0.350754	-0.430574	0.666778	0.999995	0.430955	0.35805	1.20362	0.228738	0.811358	-0.203185	0.368782	-0.550963	0.581659	0.999752
Gm20548	NA	ENSMUSG00000092354	11.5551	0.482944	0.365566	1.32109	0.186473	0.85933	0.0438483	0.331866	0.132127	0.894884	0.999995	0.418085	0.348503	1.19966	0.230272	0.811358	-0.0210106	0.349741	-0.0600746	0.952096	0.999752
Gm26703	NA	ENSMUSG00000097877	44.0425	0.482642	0.200042	2.4127	0.0158349	0.489527	-0.0339969	0.198127	-0.171592	0.863759	0.999995	-0.161369	0.197758	-0.815993	0.414504	0.887131	-0.678008	0.200407	-3.38315	0.000716583	0.078791
Gm7986	NA	ENSMUSG00000114155	27.9924	0.481405	0.192556	2.50008	0.0124165	0.460403	0.190781	0.178144	1.07094	0.284196	0.999995	0.185287	0.186685	0.992512	0.320948	0.849911	-0.105336	0.184287	-0.57159	0.5676	0.999752
Gm57039	NA	ENSMUSG00000120856	14.2246	0.481224	0.360632	1.33439	0.182075	0.857858	-0.160856	0.348	-0.46223	0.643916	0.999995	0.12151	0.353381	0.34385	0.730959	0.962415	-0.52057	0.35536	-1.46491	0.142946	0.999752
Gm4544	100043600	ENSMUSG00000116056	80.0264	0.480488	0.370779	1.29589	0.195014	0.867764	0.261125	0.353402	0.738889	0.459974	0.999995	-0.0231858	0.356225	-0.0650877	0.948104	0.991688	-0.242549	0.368067	-0.658979	0.509909	0.999752
Chl1	12661	ENSMUSG00000030077	53.3524	0.479888	0.254181	1.88798	0.0590288	0.701292	-0.334095	0.242602	-1.37713	0.168472	0.999995	0.257245	0.243796	1.05516	0.291351	0.839942	-0.556738	0.253036	-2.20023	0.0277904	0.817046
1700010I14Rik	66931	ENSMUSG00000023873	7.66768	0.479252	0.388929	1.23223	0.217862	0.879693	0.0181128	0.352878	0.0513288	0.959064	0.999995	0.512808	0.368964	1.38986	0.164572	0.788186	0.0516692	0.373704	0.138262	0.890033	0.999752
Gm20468	NA	ENSMUSG00000092539	28.9751	0.47885	0.202533	2.36431	0.0180638	0.509807	0.216256	0.191447	1.12959	0.25865	0.999995	0.0358344	0.199277	0.179822	0.857292	0.982415	-0.226759	0.194834	-1.16386	0.244481	0.999752
Gm28941	NA	ENSMUSG00000101450	17.605	0.478003	0.376643	1.26911	0.2044	0.872172	0.474237	0.348603	1.36039	0.173706	0.999995	0.126483	0.364735	0.346779	0.728757	0.962415	0.122716	0.361044	0.339891	0.733939	0.999752
Ntm	235106	ENSMUSG00000059974	38.506	0.477611	0.294878	1.61969	0.105299	0.776828	-0.0512006	0.283569	-0.180558	0.856714	0.999995	0.0337438	0.285982	0.117993	0.906073	0.986059	-0.495068	0.292538	-1.69232	0.0905852	0.999752
Stk17b	98267	ENSMUSG00000026094	728.725	0.477412	0.167446	2.85115	0.00435621	0.272081	0.291952	0.159459	1.83089	0.0671165	0.999995	0.109953	0.159826	0.687953	0.491483	0.909434	-0.0755074	0.167095	-0.451883	0.651353	0.999752
Gm49015	NA	ENSMUSG00000115167	22.6897	0.477339	0.473982	1.00708	0.313896	0.922144	0.00718642	0.417961	0.017194	0.986282	0.999995	0.586442	0.446682	1.31288	0.189222	0.793795	0.11629	0.447019	0.260145	0.794752	0.999752
H2ac15	319169	ENSMUSG00000063021	20.5273	0.477081	0.255453	1.86759	0.0618193	0.711325	0.535779	0.220977	2.4246	0.0153254	0.999995	0.801707	0.239247	3.35096	0.000805306	0.148491	0.860405	0.238428	3.60866	0.000307787	0.039559
Pclo	26875	ENSMUSG00000061601	20.8446	0.476738	0.310619	1.5348	0.124833	0.794968	0.404091	0.296912	1.36098	0.17352	0.999995	-0.110066	0.308504	-0.356774	0.721261	0.96203	-0.182713	0.299109	-0.610858	0.541294	0.999752
	NA	ENSMUSG00000121399	17.1544	0.473241	0.306671	1.54315	0.122794	0.792327	-0.177691	0.28561	-0.622143	0.533848	0.999995	0.487018	0.29161	1.6701	0.0948992	0.758476	-0.163913	0.300972	-0.544612	0.586021	0.999752
Gm11533	NA	ENSMUSG00000081860	27.1098	0.472964	0.210332	2.24866	0.0245342	0.573113	0.0626354	0.194199	0.322531	0.74705	0.999995	0.278376	0.20217	1.37694	0.168531	0.789839	-0.131953	0.202682	-0.651034	0.515024	0.999752
Gm57270	NA	ENSMUSG00000120419	8.96141	0.472926	0.396068	1.19405	0.232457	0.886623	0.50563	0.386214	1.3092	0.190468	0.999995	-0.248883	0.402247	-0.618731	0.536094	0.923523	-0.216179	0.379774	-0.569231	0.569199	0.999752
Creb3l3	208677	ENSMUSG00000035041	16.6608	0.472491	0.332273	1.422	0.155028	0.83084	0.0392847	0.310275	0.126613	0.899247	0.999995	0.395195	0.316883	1.24713	0.21235	0.808215	-0.0380114	0.325977	-0.116608	0.907171	0.999752
Serpina3h	546546	ENSMUSG00000121484	31.279	0.471701	0.354533	1.33049	0.183358	0.858602	0.262279	0.336006	0.780578	0.435051	0.999995	0.145618	0.339367	0.429086	0.66786	0.947709	-0.0638049	0.351317	-0.181616	0.855884	0.999752
Gm15867	NA	ENSMUSG00000089812	23.6716	0.471428	0.286067	1.64797	0.0993597	0.772137	-0.128213	0.271133	-0.472878	0.6363	0.999995	0.24446	0.273985	0.892237	0.372266	0.866525	-0.355182	0.283337	-1.25357	0.209999	0.999752
Gm56843	NA	ENSMUSG00000120126	99.9373	0.471233	0.323625	1.45611	0.145362	0.820012	0.283934	0.307554	0.923198	0.355904	0.999995	0.0252578	0.311045	0.0812029	0.935281	0.990089	-0.162042	0.320271	-0.505952	0.61289	0.999752
Gm15879	NA	ENSMUSG00000084790	21.2467	0.47051	0.264614	1.7781	0.0753876	0.735871	-0.195525	0.258133	-0.75746	0.448775	0.999995	0.0532912	0.258785	0.205929	0.836847	0.979438	-0.612744	0.263977	-2.3212	0.0202758	0.68774
Colec11	71693	ENSMUSG00000036655	404.97	0.46993	0.138987	3.38111	0.00072193	0.0784717	0.0525008	0.131697	0.398648	0.690153	0.999995	0.191067	0.133118	1.43532	0.151195	0.780501	-0.226362	0.137627	-1.64475	0.100021	0.999752
Gm20633	NA	ENSMUSG00000093553	42.028	0.469105	0.216458	2.16719	0.0302207	0.604392	-0.0111276	0.163199	-0.0681843	0.945639	0.999995	1.56819	0.192339	8.15324	3.54289e-16	5.61607e-13	1.08796	0.191033	5.69513	1.23279e-08	5.09784e-06
Frem1	329872	ENSMUSG00000059049	37.6484	0.469055	0.350825	1.33701	0.18122	0.857457	0.433075	0.334074	1.29634	0.194857	0.999995	-0.0668409	0.336552	-0.198605	0.842572	0.980525	-0.102821	0.348448	-0.295084	0.76793	0.999752
Gm30108	NA	ENSMUSG00000114241	10.1254	0.468869	0.331742	1.41336	0.157551	0.834118	0.332205	0.308907	1.07542	0.282187	0.999995	0.0779181	0.323921	0.240546	0.809907	0.975004	-0.0587467	0.317098	-0.185264	0.853022	0.999752
Gm45278	NA	ENSMUSG00000109847	11.572	0.468689	0.346281	1.3535	0.175897	0.852464	-0.367287	0.33245	-1.10479	0.269251	0.999995	0.239926	0.333749	0.718882	0.472213	0.901873	-0.59605	0.345029	-1.72754	0.0840715	0.999752
	102633783	ENSMUSG00000094874	12.7814	0.468423	0.310876	1.50679	0.131865	0.809461	0.251467	0.272026	0.924423	0.355266	0.999995	0.560927	0.293417	1.9117	0.0559141	0.729137	0.343971	0.290771	1.18296	0.236826	0.999752
Btla	208154	ENSMUSG00000052013	37.4331	0.468326	0.31957	1.46549	0.142788	0.81771	-0.0107767	0.297267	-0.0362525	0.971081	0.999995	0.666775	0.303163	2.1994	0.0278498	0.673993	0.187672	0.313982	0.597716	0.550029	0.999752
Anxa13	69787	ENSMUSG00000055114	38.4809	0.46801	0.364748	1.2831	0.199456	0.869878	0.224468	0.341775	0.65677	0.511329	0.999995	0.217753	0.349872	0.622379	0.533693	0.922816	-0.0257892	0.356989	-0.0722408	0.94241	0.999752
Fat3	270120	ENSMUSG00000074505	17.9803	0.467983	0.298704	1.56671	0.117182	0.78887	0.193109	0.265577	0.727131	0.467145	0.999995	0.416503	0.284444	1.46427	0.143119	0.773333	0.14163	0.280797	0.504385	0.613991	0.999752
Tbc1d10c	108995	ENSMUSG00000040247	106.362	0.465526	0.231877	2.00764	0.0446814	0.665246	0.237797	0.220184	1.07999	0.280146	0.999995	0.010634	0.225324	0.0471943	0.962358	0.994586	-0.217095	0.226885	-0.956848	0.338644	0.999752
Scml2	107815	ENSMUSG00000000037	62.2149	0.464483	0.310787	1.49454	0.135035	0.810706	0.347649	0.295715	1.17562	0.239746	0.999995	-0.00341539	0.297858	-0.0114665	0.990851	0.998181	-0.120249	0.308734	-0.389491	0.696913	0.999752
Xlr4b	27083	ENSMUSG00000067768	38.7242	0.464203	0.44575	1.0414	0.297691	0.917849	0.318727	0.420328	0.758283	0.448282	0.999995	0.415573	0.424906	0.978034	0.328058	0.854958	0.270097	0.441388	0.611928	0.540585	0.999752
Nat8f1	66116	ENSMUSG00000057103	31.2169	0.464105	0.22238	2.087	0.0368885	0.638482	0.218126	0.205625	1.0608	0.288782	0.999995	0.150968	0.216245	0.698136	0.485092	0.907446	-0.0950103	0.212067	-0.44802	0.654139	0.999752
Gm16015	NA	ENSMUSG00000087281	10.4935	0.463523	0.358784	1.29193	0.196382	0.867797	0.0674156	0.361924	0.18627	0.852233	0.999995	-0.414337	0.357991	-1.15739	0.247111	0.818912	-0.810444	0.362708	-2.23442	0.0254552	0.777808
Apold1	381823	ENSMUSG00000090698	706.57	0.462987	0.304607	1.51995	0.128525	0.800522	0.479815	0.290545	1.65143	0.0986513	0.999995	-0.274656	0.2907	-0.944808	0.344757	0.863308	-0.257828	0.30446	-0.846837	0.397086	0.999752
Gpr34	23890	ENSMUSG00000040229	70.0049	0.462804	0.279612	1.65516	0.0978911	0.76778	-0.230724	0.263254	-0.876432	0.380795	0.999995	0.621791	0.265811	2.33922	0.0193241	0.635812	-0.071737	0.277182	-0.258808	0.795783	0.999752
Or2v1	18356	ENSMUSG00000040328	25.4031	0.462588	0.360286	1.28395	0.199161	0.869857	-0.424702	0.338715	-1.25386	0.209892	0.999995	0.632473	0.34203	1.84918	0.0644324	0.73067	-0.254817	0.357141	-0.713492	0.475542	0.999752
Cage1	71213	ENSMUSG00000044566	29.6345	0.462525	0.23212	1.99262	0.0463036	0.674042	0.178538	0.219474	0.81348	0.415943	0.999995	0.054313	0.226503	0.239789	0.810494	0.975142	-0.229674	0.225266	-1.01957	0.307933	0.999752
Gm14453	NA	ENSMUSG00000087442	62.0337	0.462475	0.285166	1.62178	0.104851	0.776828	-0.168462	0.274519	-0.613664	0.539438	0.999995	0.0748357	0.275686	0.271453	0.786043	0.972656	-0.556101	0.284037	-1.95785	0.050248	0.992096
Gm13594	NA	ENSMUSG00000086881	52.954	0.461867	0.255832	1.80535	0.0710194	0.726724	0.00849475	0.238245	0.0356555	0.971557	0.999995	0.249492	0.246056	1.01396	0.3106	0.847262	-0.20388	0.248329	-0.82101	0.411641	0.999752
Fam186a	72277	ENSMUSG00000045350	22.4536	0.461677	0.406447	1.13589	0.256005	0.901466	0.797702	0.385885	2.0672	0.0387155	0.999995	-0.215675	0.399141	-0.540349	0.588957	0.934434	0.12035	0.393437	0.305893	0.759686	0.999752
Gm15927	NA	ENSMUSG00000085039	8.98775	0.461263	0.306504	1.50492	0.132346	0.810096	-0.435266	0.290129	-1.50025	0.133549	0.999995	0.350293	0.293382	1.19398	0.232485	0.812907	-0.546237	0.303392	-1.80043	0.0717923	0.999752
Selenok-ps6	NA	ENSMUSG00000113865	20.3024	0.461196	0.214524	2.14986	0.0315664	0.604895	-0.121287	0.204901	-0.591931	0.553897	0.999995	0.139757	0.209873	0.665911	0.505468	0.913728	-0.442727	0.209662	-2.11162	0.0347192	0.896104
Zfp185	22673	ENSMUSG00000031351	35.633	0.461003	0.347449	1.32682	0.184568	0.859261	-0.21546	0.339733	-0.634204	0.525948	0.999995	-0.284062	0.336497	-0.844175	0.398571	0.878482	-0.960526	0.350585	-2.73978	0.006148	0.344699
Gm49477	NA	ENSMUSG00000116066	322.944	0.460328	0.308569	1.49181	0.135748	0.810706	0.105732	0.29529	0.358062	0.720297	0.999995	-0.0831839	0.296272	-0.280769	0.778888	0.970767	-0.437779	0.307626	-1.42309	0.154711	0.999752
C1qtnf7	109323	ENSMUSG00000061535	191.16	0.460199	0.166702	2.76061	0.00576933	0.329562	-0.0204987	0.157691	-0.129993	0.896572	0.999995	0.255312	0.159407	1.60164	0.109235	0.761029	-0.225385	0.165062	-1.36546	0.172109	0.999752
Gm13456	NA	ENSMUSG00000082536	9025.28	0.459306	0.137979	3.3288	0.000872196	0.090168	0.286902	0.131541	2.18109	0.0291767	0.999995	0.106611	0.131573	0.810287	0.417775	0.888123	-0.0657925	0.137949	-0.476934	0.633409	0.999752
Ttk	22137	ENSMUSG00000038379	128.272	0.459154	0.254562	1.8037	0.0712785	0.726724	0.0046231	0.242842	0.0190375	0.984811	0.999995	0.039976	0.243221	0.164361	0.869447	0.983626	-0.414555	0.254201	-1.63082	0.102929	0.999752
Gm45464	NA	ENSMUSG00000109727	8.79888	0.458485	0.344958	1.3291	0.183814	0.858602	0.105255	0.330597	0.318379	0.750198	0.999995	0.0100554	0.341705	0.0294272	0.976524	0.995122	-0.343175	0.333958	-1.0276	0.304138	0.999752
Chst10	98388	ENSMUSG00000026080	16.9713	0.458354	0.264068	1.73574	0.0826094	0.743409	0.187088	0.242941	0.770095	0.441244	0.999995	0.267323	0.253548	1.05433	0.291731	0.840132	-0.00394349	0.253901	-0.0155316	0.987608	0.999752
1700056E22Rik	73363	ENSMUSG00000044854	19.4914	0.457806	0.264565	1.73041	0.0835574	0.744849	0.209727	0.251262	0.834696	0.403889	0.999995	0.00570145	0.259846	0.0219417	0.982494	0.996428	-0.242377	0.25614	-0.946269	0.344011	0.999752
Rwdd3	66568	ENSMUSG00000028133	35.8977	0.457752	0.203676	2.24745	0.0246112	0.573113	0.423911	0.186601	2.27175	0.0231017	0.999995	0.125644	0.19812	0.634184	0.52596	0.920796	0.091803	0.19249	0.476923	0.633417	0.999752
Slc10a6	75750	ENSMUSG00000029321	244.395	0.45701	0.32902	1.389	0.164832	0.841775	0.0464769	0.313248	0.148371	0.88205	0.999995	0.216148	0.313932	0.688517	0.491127	0.909224	-0.194386	0.328368	-0.591975	0.553867	0.999752
2510046G10Rik	NA	ENSMUSG00000066175	13.5097	0.456929	0.295338	1.54714	0.12183	0.791107	-0.062405	0.27046	-0.230736	0.81752	0.999995	0.317693	0.283244	1.12162	0.262023	0.824853	-0.20164	0.2831	-0.712258	0.476305	0.999752
Rgs17	56533	ENSMUSG00000019775	80.7109	0.456825	0.224605	2.0339	0.0419614	0.662376	0.3397	0.211181	1.60857	0.107711	0.999995	0.116311	0.2161	0.538229	0.590419	0.934464	-0.000813888	0.219877	-0.00370156	0.997047	0.999762
Pigbos1	66364	ENSMUSG00000098332	204.698	0.4562	0.104146	4.38039	1.18465e-05	0.00234734	0.174313	0.095924	1.8172	0.0691869	0.999995	0.335312	0.0995262	3.36908	0.000754192	0.142042	0.0534247	0.100709	0.530485	0.595776	0.999752
Aspn	66695	ENSMUSG00000021388	1816.42	0.455883	0.23405	1.9478	0.0514392	0.694269	0.0318168	0.223159	0.142575	0.886626	0.999995	0.0619805	0.223206	0.277683	0.781256	0.971385	-0.362085	0.234005	-1.54734	0.121782	0.999752
A930002C04Rik	319467	ENSMUSG00000114961	45.5093	0.455024	0.343746	1.32372	0.185596	0.859261	-0.0122456	0.33202	-0.0368822	0.970579	0.999995	-0.0986345	0.332769	-0.296405	0.766921	0.968404	-0.565904	0.343021	-1.64976	0.0989914	0.999752
Gm8401	NA	ENSMUSG00000082336	20.3465	0.454934	0.256404	1.77428	0.0760166	0.735871	-0.154338	0.228934	-0.67416	0.50021	0.999995	0.559578	0.241548	2.31663	0.0205239	0.639269	-0.0496944	0.244558	-0.203201	0.838978	0.999752
Gpr85	64450	ENSMUSG00000048216	22.4264	0.454456	0.266331	1.70636	0.0879413	0.750236	-0.218566	0.250413	-0.872824	0.382759	0.999995	0.363342	0.254113	1.42985	0.152761	0.780501	-0.30968	0.262803	-1.17837	0.238648	0.999752
Ces2e	234673	ENSMUSG00000031886	55.7147	0.453927	0.280175	1.62015	0.105199	0.776828	-0.0778885	0.263762	-0.295298	0.767766	0.999995	0.321883	0.267582	1.20293	0.229002	0.811358	-0.209932	0.27653	-0.759165	0.447754	0.999752
Sfrp2	20319	ENSMUSG00000027996	363.03	0.45364	0.44046	1.02992	0.303046	0.918946	-0.0250051	0.419932	-0.0595456	0.952518	0.999995	0.134873	0.42004	0.321095	0.748139	0.96406	-0.343772	0.440357	-0.780668	0.434998	0.999752
Gm10220	434689	ENSMUSG00000067698	9.89072	0.453569	0.514126	0.882213	0.377661	0.934722	-0.172765	0.486699	-0.354974	0.722609	0.999995	0.226465	0.494372	0.458086	0.646891	0.945994	-0.39987	0.506753	-0.789082	0.430064	0.999752
Nrxn3	18191	ENSMUSG00000066392	9.74001	0.453353	0.308644	1.46885	0.141872	0.81771	0.213497	0.285042	0.749002	0.453856	0.999995	0.204984	0.297596	0.688802	0.490948	0.909224	-0.0348714	0.296558	-0.117587	0.906395	0.999752
Snord73b	19871	ENSMUSG00000064390	8.33445	0.452972	0.38717	1.16995	0.242019	0.892679	-0.352899	0.384677	-0.917391	0.358938	0.999995	0.0151543	0.378811	0.040005	0.968089	0.994586	-0.790717	0.392911	-2.01246	0.0441717	0.971369
Tcp11	21463	ENSMUSG00000062859	10.2864	0.452072	0.359117	1.25884	0.208088	0.872709	-0.599317	0.340347	-1.7609	0.0782552	0.999995	0.435642	0.340602	1.27904	0.200884	0.801842	-0.615746	0.358876	-1.71577	0.086205	0.999752
Zfp14	243906	ENSMUSG00000053985	197.425	0.451172	0.115499	3.90628	9.37298e-05	0.0140388	0.0462583	0.10873	0.425443	0.670514	0.999995	0.165428	0.111364	1.48547	0.13742	0.773333	-0.239486	0.112961	-2.12007	0.0340004	0.887181
Gm47322	NA	ENSMUSG00000113789	27.253	0.450999	0.247701	1.82074	0.0686462	0.723028	0.319421	0.22809	1.40042	0.161388	0.999995	0.144357	0.240294	0.600751	0.548006	0.924727	0.0127788	0.23588	0.0541751	0.956796	0.999752
Gm4987	NA	ENSMUSG00000063816	12.1347	0.450903	0.291417	1.54728	0.121797	0.791107	0.0259305	0.264002	0.0982208	0.921757	0.999995	0.392384	0.277613	1.41342	0.157532	0.785186	-0.0325889	0.278482	-0.117023	0.906841	0.999752
Gm36445	NA	ENSMUSG00000110393	31.2966	0.450465	0.263296	1.71087	0.0871054	0.748721	-0.0418505	0.240209	-0.174225	0.861688	0.999995	0.49442	0.249645	1.9805	0.0476478	0.720941	0.00210492	0.254367	0.00827514	0.993397	0.999752
Apba2	11784	ENSMUSG00000030519	21.851	0.450327	0.339971	1.3246	0.185303	0.859261	-0.217962	0.299434	-0.727914	0.466666	0.999995	0.703561	0.317526	2.21576	0.026708	0.666719	0.035272	0.323139	0.109154	0.91308	0.999752
Gm8927	NA	ENSMUSG00000098187	10.4434	0.449875	0.331787	1.35592	0.175125	0.851616	0.473872	0.321268	1.47501	0.14021	0.999995	-0.211194	0.335064	-0.630308	0.528493	0.921209	-0.187197	0.317848	-0.588949	0.555895	0.999752
Med29	67224	ENSMUSG00000003444	480.156	0.449861	0.0943675	4.76711	1.86885e-06	0.000465235	0.0345644	0.0898785	0.384568	0.700558	0.999995	0.0824697	0.0905819	0.910443	0.362589	0.864269	-0.332827	0.0936925	-3.55233	0.000381838	0.0481015
Ppcdc	66812	ENSMUSG00000063849	360.928	0.44926	0.107034	4.19737	2.70032e-05	0.00467695	0.111353	0.100849	1.10416	0.269524	0.999995	0.275931	0.102272	2.698	0.00697565	0.489634	-0.0619748	0.105674	-0.586469	0.55756	0.999752
Azin2	242669	ENSMUSG00000028789	97.0317	0.448508	0.19916	2.252	0.0243225	0.573113	0.0706336	0.188879	0.373962	0.708433	0.999995	0.200677	0.190403	1.05396	0.291901	0.840132	-0.177197	0.197704	-0.896277	0.370105	0.999752
Gm8697	NA	ENSMUSG00000118327	20.965	0.448385	0.289608	1.54825	0.121562	0.791107	0.00278401	0.26879	0.0103576	0.991736	0.999995	0.349095	0.276457	1.26275	0.20668	0.802134	-0.0965062	0.282299	-0.341859	0.732457	0.999752
Pih1d2	72614	ENSMUSG00000000167	16.5247	0.44815	0.227362	1.97109	0.0487137	0.684872	0.243257	0.198745	1.22397	0.220965	0.999995	0.330371	0.217811	1.51677	0.129324	0.767372	0.125477	0.209168	0.599888	0.548581	0.999752
Ribc1	66611	ENSMUSG00000025257	19.4711	0.448145	0.232534	1.92722	0.0539522	0.695651	-0.0320069	0.216958	-0.147526	0.882717	0.999995	0.209396	0.224793	0.931504	0.351593	0.863308	-0.270756	0.224969	-1.20352	0.228773	0.999752
Gm6166	NA	ENSMUSG00000074280	568.343	0.448054	0.20357	2.20098	0.0277375	0.596809	0.0469791	0.19364	0.242611	0.808307	0.999995	0.477543	0.194047	2.46097	0.0138564	0.585963	0.0764675	0.203182	0.376349	0.706657	0.999752
Itm2a	16431	ENSMUSG00000031239	291.092	0.447882	0.145692	3.07417	0.00211089	0.175974	-0.0279028	0.13887	-0.200927	0.840756	0.999995	0.0996124	0.139499	0.714073	0.475182	0.903079	-0.376173	0.14509	-2.59268	0.00952321	0.4633
Alkbh3os1	70852	ENSMUSG00000027196	23.5065	0.447101	0.221022	2.02289	0.043085	0.663003	-0.0152659	0.198167	-0.0770353	0.938595	0.999995	0.363398	0.210979	1.72243	0.0849908	0.746052	-0.0989688	0.208826	-0.473928	0.635551	0.999752
Fbxl9	234684	ENSMUSG00000041679	27.1618	0.447087	0.270849	1.65069	0.0988018	0.770881	0.228728	0.253954	0.900666	0.367766	0.999995	0.142373	0.260899	0.545702	0.585271	0.933117	-0.0759867	0.264165	-0.287648	0.773616	0.999752
Gm50006	NA	ENSMUSG00000117586	8.74304	0.446871	0.323991	1.37927	0.167812	0.842786	0.157437	0.306871	0.51304	0.607923	0.999995	0.0363227	0.318228	0.11414	0.909126	0.986503	-0.253111	0.312843	-0.809067	0.418476	0.999752
Dcaf12l1	245404	ENSMUSG00000045284	130.24	0.446834	0.231573	1.92956	0.0536616	0.695651	0.241944	0.223909	1.08054	0.279901	0.999995	-0.268449	0.224919	-1.19354	0.232659	0.812907	-0.47334	0.230593	-2.05271	0.0401007	0.949933
2010001K21Rik	NA	ENSMUSG00000051606	49.9027	0.446728	0.376405	1.18683	0.235295	0.887525	-0.139737	0.368182	-0.379533	0.704292	0.999995	-0.284378	0.365194	-0.778702	0.436155	0.891174	-0.870843	0.379305	-2.29589	0.0216819	0.718525
Naaladl2	635702	ENSMUSG00000102758	13.6613	0.446361	0.285609	1.56284	0.11809	0.791107	0.20328	0.248866	0.816824	0.414029	0.999995	0.342047	0.273275	1.25166	0.210694	0.805927	0.098966	0.26235	0.377228	0.706004	0.999752
Sycp2	320558	ENSMUSG00000060445	22.4652	0.446071	0.294271	1.51585	0.129557	0.804057	0.346158	0.277767	1.24622	0.212684	0.999995	0.00744766	0.285848	0.0260546	0.979214	0.995596	-0.0924646	0.286428	-0.32282	0.746832	0.999752
Irx5	54352	ENSMUSG00000031737	219.152	0.446041	0.181131	2.46253	0.013796	0.474095	0.264006	0.173246	1.52388	0.127539	0.999995	-0.141663	0.174144	-0.813484	0.415941	0.887207	-0.323698	0.180268	-1.79565	0.0725507	0.999752
Gm44769	NA	ENSMUSG00000108802	60.6547	0.444857	0.371933	1.19607	0.231671	0.886576	0.697522	0.347202	2.00898	0.0445389	0.999995	0.057907	0.35864	0.161463	0.871729	0.983626	0.310573	0.360916	0.860513	0.389506	0.999752
Gm7251	NA	ENSMUSG00000069236	16.9626	0.444395	0.266736	1.66605	0.0957033	0.763331	-0.0469103	0.257331	-0.182296	0.855351	0.999995	0.0375927	0.26144	0.143791	0.885665	0.983626	-0.453713	0.26271	-1.72705	0.0841586	0.999752
Gm49390	NA	ENSMUSG00000114898	195.246	0.444337	0.27808	1.59788	0.110071	0.78476	0.214981	0.266319	0.807231	0.419534	0.999995	-0.197086	0.267009	-0.738123	0.46044	0.899927	-0.426442	0.277417	-1.53718	0.124248	0.999752
Sparcl1	13602	ENSMUSG00000029309	10396.3	0.444098	0.0949588	4.67675	2.91461e-06	0.000701793	0.0458161	0.0906093	0.505644	0.613107	0.999995	-0.225446	0.0906083	-2.48814	0.0128412	0.576098	-0.623728	0.0949597	-6.56835	5.08762e-11	3.02427e-08
Bsn	12217	ENSMUSG00000032589	14.6154	0.443825	0.386823	1.14736	0.251234	0.899491	-0.290822	0.355394	-0.818308	0.413181	0.999995	0.817213	0.364519	2.24189	0.0249682	0.657242	0.0825659	0.378237	0.218291	0.827202	0.999752
Gm43848	NA	ENSMUSG00000106317	28.2628	0.443784	0.243241	1.82446	0.068082	0.722746	0.131483	0.229747	0.572294	0.567123	0.999995	0.0838408	0.235928	0.355365	0.722316	0.962043	-0.22846	0.23725	-0.962952	0.335572	0.999752
Gm44836	NA	ENSMUSG00000108486	7.52873	0.443351	0.330006	1.34346	0.179122	0.855236	0.0851045	0.306109	0.27802	0.780997	0.999995	0.16488	0.320771	0.514013	0.607243	0.937727	-0.193366	0.315774	-0.612357	0.540301	0.999752
Trmt9b	319582	ENSMUSG00000039620	37.4945	0.442563	0.237682	1.86199	0.0626039	0.713512	0.220697	0.222661	0.99118	0.321598	0.999995	0.0715405	0.232032	0.308322	0.757838	0.966581	-0.150325	0.228543	-0.657754	0.510696	0.999752
Gm4968	NA	ENSMUSG00000062365	9.45848	0.441549	0.379459	1.16363	0.244575	0.893986	-0.0484812	0.36359	-0.13334	0.893924	0.999995	0.0640173	0.36862	0.173667	0.862127	0.98288	-0.426013	0.374574	-1.13733	0.255402	0.999752
Tnnt3	21957	ENSMUSG00000061723	107.901	0.440892	0.324411	1.35905	0.17413	0.851174	-0.161599	0.310062	-0.521183	0.602239	0.999995	-0.0790856	0.30994	-0.255164	0.798597	0.973936	-0.681576	0.324527	-2.10021	0.03571	0.904205
Gm41442	NA	ENSMUSG00000116946	91.4567	0.44007	0.211165	2.08401	0.037159	0.640252	0.174583	0.200719	0.869788	0.384416	0.999995	0.0400599	0.203188	0.197157	0.843705	0.980525	-0.225427	0.20879	-1.07968	0.280284	0.999752
Cdh20	23836	ENSMUSG00000050840	39.1499	0.439285	0.319391	1.37539	0.169012	0.843528	0.144455	0.293006	0.493008	0.622007	0.999995	0.397238	0.304111	1.30623	0.191475	0.793795	0.102407	0.308836	0.331589	0.7402	0.999752
Gm6377	622976	ENSMUSG00000048621	49.6236	0.439043	0.308896	1.42133	0.155221	0.83084	0.263769	0.292672	0.901246	0.367457	0.999995	0.182293	0.295198	0.617528	0.536886	0.923872	0.00701951	0.306482	0.0229035	0.981727	0.999752
3830403N18Rik	70691	ENSMUSG00000031125	43.5946	0.438908	0.368597	1.19075	0.233751	0.886623	0.120576	0.351361	0.343168	0.731472	0.999995	0.0200009	0.35364	0.0565571	0.954898	0.993222	-0.298331	0.366411	-0.814198	0.415532	0.999752
Gm10069	791299	ENSMUSG00000059659	86.5383	0.436801	0.126169	3.46203	0.00053612	0.0621834	0.029053	0.120705	0.240694	0.809792	0.999995	0.0389634	0.123259	0.316109	0.75192	0.964655	-0.368785	0.123675	-2.98188	0.00286484	0.21376
BC023105	NA	ENSMUSG00000063388	54.054	0.436494	0.696406	0.62678	0.530803	0.966289	2.57774	0.654313	3.93962	8.16118e-05	0.0688521	0.508921	0.663327	0.767225	0.442948	0.892425	2.65017	0.687825	3.85297	0.000116693	0.0180466
Snai3	30927	ENSMUSG00000006587	33.7636	0.43585	0.510481	0.853802	0.393215	0.937936	0.0225984	0.472106	0.0478673	0.961822	0.999995	0.387538	0.486213	0.797053	0.42542	0.888876	-0.0257137	0.497063	-0.0517312	0.958743	0.999752
Ppp1r14a	68458	ENSMUSG00000037166	132.725	0.435673	0.136718	3.18664	0.00143933	0.133323	0.0834597	0.129621	0.643877	0.519655	0.999995	0.111493	0.131399	0.848505	0.396157	0.876652	-0.24072	0.135009	-1.78299	0.0745887	0.999752
Sirpb1a	320832	ENSMUSG00000095788	126.687	0.435313	0.45738	0.951754	0.341222	0.926949	0.0431982	0.435113	0.0992806	0.920916	0.999995	0.576177	0.435913	1.32177	0.186244	0.790787	0.184062	0.456617	0.4031	0.686875	0.999752
Arl11	219144	ENSMUSG00000043157	159.885	0.435075	0.270115	1.6107	0.107245	0.780354	-0.0949631	0.256647	-0.370015	0.711371	0.999995	0.465133	0.257425	1.80687	0.0707825	0.73067	-0.0649054	0.269374	-0.240949	0.809595	0.999752
Clec3b	21922	ENSMUSG00000025784	684.746	0.434432	0.250014	1.73763	0.0822753	0.743043	-0.129615	0.238328	-0.543851	0.586544	0.999995	0.15353	0.238649	0.64333	0.52001	0.918063	-0.410517	0.249707	-1.64399	0.100178	0.999752
Cd300c2	140497	ENSMUSG00000044811	367.769	0.433663	0.324437	1.33666	0.181332	0.857457	0.0182515	0.30895	0.059076	0.952892	0.999995	0.47135	0.30929	1.52397	0.127516	0.764209	0.0559383	0.324112	0.172589	0.862974	0.999752
9530062K07Rik	78739	ENSMUSG00000108030	12.02	0.433598	0.380287	1.14019	0.254209	0.900535	-0.0121496	0.339699	-0.0357656	0.971469	0.999995	0.454929	0.360055	1.2635	0.20641	0.802134	0.00918114	0.361074	0.0254273	0.979714	0.999752
Shld3	113002583	ENSMUSG00000118537	25.9034	0.433089	0.226533	1.91182	0.0558996	0.696325	0.213804	0.214257	0.997882	0.318336	0.999995	0.0259013	0.220714	0.117353	0.906581	0.986103	-0.193384	0.220247	-0.878033	0.379926	0.999752
Mycbpap	104601	ENSMUSG00000039110	34.7127	0.432591	0.220678	1.96028	0.0499627	0.690947	0.148044	0.195451	0.757448	0.448782	0.999995	0.497223	0.208538	2.38433	0.0171103	0.625908	0.212676	0.208355	1.02074	0.307379	0.999752
Gm50340	NA	ENSMUSG00000118100	17.6309	0.432486	0.281504	1.53634	0.124455	0.793358	-0.0425926	0.268598	-0.158574	0.874005	0.999995	0.088116	0.273413	0.322281	0.74724	0.96406	-0.386963	0.276829	-1.39784	0.162161	0.999752
Nat8l	269642	ENSMUSG00000048142	62.2534	0.43221	0.142259	3.0382	0.00237998	0.190219	0.0442858	0.131832	0.335925	0.736928	0.999995	0.186006	0.137805	1.34977	0.177089	0.790777	-0.201919	0.136481	-1.47946	0.139016	0.999752
Gm30866	NA	ENSMUSG00000120072	62.9941	0.432167	0.359959	1.2006	0.229907	0.886147	0.362797	0.327168	1.1089	0.267474	0.999995	0.404493	0.342512	1.18096	0.237619	0.813738	0.335123	0.345391	0.970269	0.331912	0.999752
Islr	26968	ENSMUSG00000037206	686.99	0.432108	0.165958	2.60373	0.00922164	0.41469	0.0532322	0.157836	0.337262	0.735919	0.999995	0.252281	0.158326	1.59343	0.111064	0.761029	-0.126595	0.165491	-0.764968	0.44429	0.999752
4931431B13Rik	70973	ENSMUSG00000108354	10.2835	0.430965	0.426031	1.01158	0.311738	0.92195	0.520052	0.39157	1.32812	0.184138	0.999995	0.0487779	0.416324	0.117164	0.90673	0.986121	0.137865	0.401876	0.343053	0.731559	0.999752
4931413K12Rik	NA	ENSMUSG00000085088	17.2597	0.430918	0.276357	1.55928	0.118929	0.791107	-0.0330373	0.267543	-0.123484	0.901724	0.999995	-0.0415184	0.26917	-0.154246	0.877416	0.983626	-0.505474	0.274772	-1.83961	0.0658252	0.999752
	NA	ENSMUSG00000121430	37.8491	0.430367	0.301184	1.42892	0.153028	0.829391	-0.032297	0.283386	-0.113968	0.909263	0.999995	0.472437	0.286656	1.64809	0.0993333	0.760931	0.00977266	0.298073	0.0327861	0.973845	0.999752
Slc16a11	216867	ENSMUSG00000040938	21.5725	0.429991	0.307513	1.39828	0.162028	0.83798	0.207278	0.293644	0.705883	0.480261	0.999995	-0.0448309	0.298771	-0.150051	0.880724	0.983626	-0.267543	0.302534	-0.88434	0.376513	0.999752
Gm11946	NA	ENSMUSG00000087291	15.5143	0.429846	0.276972	1.55195	0.120674	0.791107	-0.131515	0.264593	-0.497047	0.619156	0.999995	0.123681	0.26799	0.461512	0.644431	0.945333	-0.437681	0.273686	-1.5992	0.109775	0.999752
Gm16185	NA	ENSMUSG00000084911	118.734	0.429034	0.366321	1.17119	0.241521	0.891925	0.158675	0.347153	0.457074	0.647618	0.999995	0.357648	0.349264	1.02401	0.305832	0.846502	0.0872895	0.36431	0.239602	0.810639	0.999752
Sgk1	20393	ENSMUSG00000019970	3111.17	0.428618	0.163069	2.62844	0.0085778	0.408858	0.0329622	0.155478	0.212006	0.832102	0.999995	0.0561619	0.155551	0.361053	0.71806	0.961433	-0.339494	0.163	-2.08278	0.0372711	0.918357
Gm826	NA	ENSMUSG00000074623	119.587	0.428048	0.229231	1.86733	0.061856	0.711325	0.14745	0.22021	0.669589	0.50312	0.999995	-0.192244	0.220791	-0.870703	0.383916	0.870603	-0.472842	0.22867	-2.06779	0.0386598	0.934417
Cdsn	386463	ENSMUSG00000039518	16.7088	0.427782	0.33901	1.26185	0.207001	0.872172	-0.0184553	0.31309	-0.0589456	0.952995	0.999995	0.473279	0.321857	1.47046	0.141436	0.773333	0.0270426	0.330698	0.0817744	0.934826	0.999752
Hgf	15234	ENSMUSG00000028864	67.3535	0.42743	0.335456	1.27418	0.2026	0.872172	0.193984	0.31782	0.610358	0.541624	0.999995	0.351951	0.319845	1.10038	0.271166	0.827083	0.118505	0.333526	0.355311	0.722357	0.999752
Nlrp1b	637515	ENSMUSG00000070390	85.0263	0.426521	0.256008	1.66604	0.0957048	0.763331	0.0550878	0.242042	0.227597	0.81996	0.999995	0.413181	0.243939	1.69379	0.0903052	0.750885	0.041748	0.254201	0.164232	0.869548	0.999752
Gm35853	102639573	ENSMUSG00000116114	16.5238	0.426372	0.256045	1.66522	0.0958682	0.763487	-0.120316	0.241127	-0.498971	0.6178	0.999995	0.228661	0.24577	0.930384	0.352172	0.863308	-0.318027	0.251591	-1.26406	0.206208	0.999752
Gm20702	NA	ENSMUSG00000093437	12.6883	0.426031	0.251889	1.69134	0.090771	0.755725	-0.177142	0.241235	-0.734316	0.462756	0.999995	0.138223	0.244781	0.564678	0.572293	0.931122	-0.464951	0.248444	-1.87145	0.0612821	0.999752
Ebf4	228598	ENSMUSG00000053552	18.6125	0.425756	0.327288	1.30086	0.193306	0.865617	-0.0179385	0.305615	-0.0586963	0.953194	0.999995	0.196829	0.315779	0.623313	0.533079	0.922816	-0.246865	0.317493	-0.777547	0.436836	0.999752
Mansc4	545893	ENSMUSG00000072662	14.9618	0.425114	0.348415	1.22014	0.222414	0.883978	0.109732	0.313924	0.34955	0.726677	0.999995	0.314027	0.333206	0.942442	0.345966	0.863308	-0.00135467	0.330024	-0.00410475	0.996725	0.999752
Gm8756	NA	ENSMUSG00000098238	17.274	0.42462	0.25061	1.69434	0.0901999	0.75455	-0.0184937	0.239412	-0.0772463	0.938428	0.999995	0.0693971	0.24592	0.282193	0.777795	0.970426	-0.373716	0.244227	-1.5302	0.125967	0.999752
Cds1	74596	ENSMUSG00000029330	231.725	0.424392	0.142887	2.97012	0.00297682	0.222059	0.0986926	0.136391	0.723601	0.469311	0.999995	-0.00528194	0.137323	-0.0384637	0.969318	0.994586	-0.330982	0.141992	-2.33099	0.0197542	0.679045
P2rx6	18440	ENSMUSG00000022758	58.034	0.424261	0.25844	1.64163	0.100668	0.772874	0.0645331	0.244406	0.264041	0.791748	0.999995	0.0996448	0.249972	0.398625	0.69017	0.95528	-0.260083	0.25306	-1.02775	0.304066	0.999752
Tpd52-ps	NA	ENSMUSG00000094594	44.3812	0.42421	0.21844	1.942	0.0521372	0.695651	-0.136896	0.20422	-0.670335	0.502644	0.999995	0.444192	0.207721	2.1384	0.032484	0.69483	-0.116913	0.215113	-0.543498	0.586787	0.999752
BE692007	NA	ENSMUSG00000099757	210.917	0.423729	0.24425	1.73481	0.0827736	0.743409	0.0561181	0.231888	0.242006	0.808776	0.999995	0.434633	0.232784	1.86711	0.0618864	0.73013	0.0670223	0.243396	0.275363	0.783037	0.999752
Gm29367	NA	ENSMUSG00000100396	6.90801	0.423419	0.36306	1.16625	0.243514	0.892975	-0.371704	0.32832	-1.13214	0.257575	0.999995	0.604618	0.340555	1.77539	0.0758331	0.738192	-0.190504	0.351609	-0.541808	0.587951	0.999752
Bfsp1	12075	ENSMUSG00000027420	16.7083	0.422933	0.26143	1.61777	0.105712	0.77726	-0.0698551	0.243862	-0.286454	0.77453	0.999995	0.252885	0.250772	1.00843	0.31325	0.847521	-0.239903	0.254808	-0.941505	0.346446	0.999752
Slamf6	30925	ENSMUSG00000015314	14.1878	0.422828	0.380102	1.11241	0.265963	0.904415	0.464047	0.358706	1.29367	0.19578	0.999995	0.017174	0.366031	0.0469196	0.962577	0.994586	0.0583922	0.373054	0.156525	0.875619	0.999752
Rps19-ps12	NA	ENSMUSG00000097552	13.4523	0.422546	0.317082	1.33261	0.182661	0.858556	-0.121908	0.30008	-0.406253	0.684557	0.999995	0.191855	0.304758	0.629534	0.529	0.921209	-0.352599	0.312589	-1.128	0.259322	0.999752
Glcci1	170772	ENSMUSG00000029638	21.2176	0.422442	0.243327	1.73611	0.082544	0.743409	-0.247904	0.226452	-1.09473	0.273635	0.999995	0.309751	0.2328	1.33054	0.183339	0.790777	-0.360595	0.23726	-1.51983	0.128554	0.999752
Folr2	14276	ENSMUSG00000032725	117.98	0.422018	0.246453	1.71237	0.0868286	0.74834	-0.436921	0.231983	-1.88342	0.0596432	0.999995	0.871964	0.233834	3.72899	0.000192246	0.0545806	0.0130247	0.244697	0.053228	0.95755	0.999752
Stard10	56018	ENSMUSG00000030688	351.292	0.42134	0.185973	2.26559	0.0234762	0.564181	0.178307	0.178297	1.00006	0.317282	0.999995	-0.183537	0.178821	-1.02637	0.304716	0.845592	-0.426571	0.185469	-2.29996	0.0214506	0.713346
S100a4	20198	ENSMUSG00000001020	177.989	0.421267	0.382784	1.10054	0.271099	0.907454	-0.22433	0.364346	-0.615708	0.538087	0.999995	0.558842	0.364816	1.53184	0.125561	0.761592	-0.0867558	0.382335	-0.22691	0.820493	0.999752
Nrg2	100042150	ENSMUSG00000060275	31.0553	0.421126	0.280314	1.50234	0.13301	0.810567	0.591386	0.280442	2.10876	0.034965	0.999995	-0.502613	0.28567	-1.75942	0.0785065	0.743191	-0.332354	0.274984	-1.20863	0.226805	0.999752
Gap43	14432	ENSMUSG00000047261	18.7862	0.421012	0.395859	1.06354	0.287538	0.915636	-0.481779	0.37029	-1.30109	0.193229	0.999995	0.731253	0.374628	1.95194	0.050945	0.720941	-0.171538	0.391756	-0.437868	0.661482	0.999752
Gm32202	NA	ENSMUSG00000120279	33.4402	0.420946	0.355125	1.18535	0.23588	0.887672	-0.297225	0.343968	-0.864109	0.387528	0.999995	0.105475	0.343403	0.307147	0.758731	0.966806	-0.612697	0.355671	-1.72265	0.0849518	0.999752
Mok	26448	ENSMUSG00000056458	24.5983	0.420926	0.203168	2.07181	0.0382831	0.651585	0.0443658	0.191368	0.231835	0.816666	0.999995	0.10821	0.197673	0.547422	0.584089	0.932844	-0.26835	0.197039	-1.36191	0.173227	0.999752
Gm1600	381033	ENSMUSG00000116270	13.8794	0.420646	0.350171	1.20126	0.229651	0.886147	0.0428804	0.327204	0.131051	0.895735	0.999995	0.226917	0.335827	0.675694	0.499235	0.913256	-0.150849	0.34191	-0.441194	0.659073	0.999752
Rasd2	75141	ENSMUSG00000034472	89.362	0.420205	0.283593	1.48172	0.138415	0.811551	-0.0608021	0.272279	-0.223308	0.823296	0.999995	-0.00974756	0.273261	-0.0356713	0.971544	0.994586	-0.490755	0.282647	-1.73628	0.0825137	0.999752
Kctd14	233529	ENSMUSG00000051727	24.2379	0.419941	0.33698	1.24619	0.212695	0.877442	-0.624	0.314103	-1.98661	0.0469658	0.999995	0.752861	0.317856	2.36856	0.0178576	0.631388	-0.29108	0.333443	-0.872955	0.382688	0.999752
Lilrb4b	14727	ENSMUSG00000112023	2019.74	0.419902	0.241463	1.73899	0.0820357	0.74238	-0.0259259	0.230117	-0.112664	0.910297	0.999995	0.542018	0.230205	2.35451	0.0185474	0.635812	0.0961904	0.241379	0.398503	0.690259	0.999752
Ccdc160	434778	ENSMUSG00000073207	9.14089	0.41924	0.408922	1.02523	0.305254	0.919656	-0.206542	0.380328	-0.543063	0.587086	0.999995	0.310791	0.390881	0.795105	0.426553	0.888876	-0.314991	0.398847	-0.789754	0.429672	0.999752
Angptl1	72713	ENSMUSG00000033544	56.2679	0.418739	0.250583	1.67106	0.0947099	0.760799	-0.0395409	0.237205	-0.166695	0.86761	0.999995	0.171669	0.240427	0.714019	0.475215	0.903079	-0.286611	0.247493	-1.15805	0.246842	0.999752
Ms4a6b	69774	ENSMUSG00000024677	867.629	0.418719	0.261029	1.60411	0.10869	0.784441	0.0369794	0.248586	0.148759	0.881744	0.999995	0.573811	0.248822	2.30611	0.0211046	0.639269	0.192072	0.260804	0.736463	0.461449	0.999752
Iqank1	432964	ENSMUSG00000102018	15.1646	0.418571	0.285299	1.46713	0.14234	0.81771	-0.00401974	0.260452	-0.0154337	0.987686	0.999995	0.364168	0.271653	1.34056	0.180063	0.790777	-0.0584233	0.274655	-0.212715	0.831549	0.999752
H2-Oa	15001	ENSMUSG00000024334	10.1603	0.418329	0.389556	1.07386	0.282885	0.91339	0.0677041	0.365624	0.185174	0.853092	0.999995	0.225587	0.37301	0.604774	0.545329	0.924464	-0.125038	0.382489	-0.326907	0.743739	0.999752
Ocstamp	74614	ENSMUSG00000027670	10.1222	0.418179	0.424346	0.985467	0.324395	0.923617	0.00771619	0.379637	0.0203252	0.983784	0.999995	0.980531	0.396935	2.47026	0.0135016	0.585566	0.570069	0.408211	1.3965	0.162563	0.999752
Slc16a7	20503	ENSMUSG00000020102	283.326	0.418118	0.195518	2.13851	0.0324753	0.611629	0.0992105	0.186212	0.532784	0.594183	0.999995	0.0583616	0.187037	0.312032	0.755016	0.965708	-0.260546	0.194729	-1.33799	0.180899	0.999752
Itga8	241226	ENSMUSG00000026768	131.459	0.417202	0.156577	2.66451	0.00771005	0.385949	0.160594	0.148157	1.08395	0.278388	0.999995	0.0717748	0.150937	0.475527	0.634412	0.94309	-0.184833	0.153899	-1.201	0.22975	0.999752
Gm20517	112694759	ENSMUSG00000023984	9.66673	0.416992	0.322257	1.29398	0.195674	0.867764	-0.147324	0.30707	-0.479773	0.631389	0.999995	0.142909	0.313252	0.456211	0.648238	0.945994	-0.421407	0.316251	-1.33251	0.182693	0.999752
Gpr171	229323	ENSMUSG00000050075	40.6458	0.416704	0.387519	1.07531	0.282236	0.913198	0.420746	0.364731	1.15358	0.248672	0.999995	0.459194	0.369024	1.24435	0.213372	0.808292	0.463237	0.383433	1.20813	0.226997	0.999752
Gm6018	NA	ENSMUSG00000111815	76.3847	0.416283	0.278478	1.49485	0.134954	0.810706	-0.268363	0.268438	-0.999719	0.317447	0.999995	0.0444632	0.267891	0.165975	0.868177	0.983301	-0.640182	0.279005	-2.29452	0.0217607	0.719341
Arhgap15	76117	ENSMUSG00000049744	95.8213	0.415946	0.263681	1.57746	0.114691	0.788478	0.116943	0.250161	0.467473	0.640162	0.999995	0.239755	0.251655	0.952716	0.340734	0.862922	-0.0592467	0.262256	-0.225912	0.82127	0.999752
H2-Aa	14960	ENSMUSG00000036594	2129.42	0.415232	0.261264	1.58932	0.111987	0.786061	-0.106135	0.248936	-0.426354	0.66985	0.999995	0.738659	0.249057	2.96582	0.00301875	0.339779	0.217291	0.261149	0.832059	0.405376	0.999752
Vps37d	194309	ENSMUSG00000043614	21.6025	0.41508	0.244042	1.70086	0.08897	0.750837	-0.149142	0.224287	-0.664963	0.506074	0.999995	0.414142	0.23168	1.78756	0.0738474	0.733319	-0.150081	0.237035	-0.633161	0.526628	0.999752
Gm14830	NA	ENSMUSG00000081418	21.1027	0.414768	0.25606	1.61981	0.105273	0.776828	0.0424096	0.238801	0.177594	0.859042	0.999995	0.176315	0.247072	0.713619	0.475463	0.903079	-0.196044	0.248089	-0.790215	0.429402	0.999752
Mmp16	17389	ENSMUSG00000028226	28.6577	0.414591	0.306644	1.35203	0.176367	0.853541	0.0565909	0.284627	0.198825	0.8424	0.999995	0.524472	0.291037	1.80208	0.0715329	0.730773	0.166472	0.300567	0.553859	0.579675	0.999752
Itga4	16401	ENSMUSG00000027009	264.034	0.414509	0.259661	1.59635	0.110411	0.78476	0.0401682	0.247197	0.162495	0.870916	0.999995	0.248198	0.247652	1.00221	0.316244	0.848361	-0.126143	0.259227	-0.486612	0.626533	0.999752
Gm15921	NA	ENSMUSG00000094092	32.2051	0.414481	0.177744	2.3319	0.0197061	0.530198	0.126971	0.158817	0.799485	0.424009	0.999995	0.345149	0.169381	2.03771	0.0415787	0.720331	0.0576399	0.167707	0.343693	0.731077	0.999752
4930429F24Rik	74633	ENSMUSG00000086918	709.987	0.414096	0.214739	1.92837	0.0538086	0.695651	0.666116	0.204645	3.25498	0.001134	0.359517	-0.187777	0.205328	-0.914521	0.360443	0.863569	0.0642428	0.214086	0.30008	0.764116	0.999752
Gm57103	NA	ENSMUSG00000120740	9.67108	0.413822	0.325232	1.27239	0.203234	0.872172	0.649338	0.31309	2.07396	0.0380829	0.999995	-0.271631	0.329073	-0.825443	0.40912	0.883957	-0.0361158	0.30905	-0.116861	0.90697	0.999752
2010008C14Rik	NA	ENSMUSG00000107761	7.53	0.413458	0.414711	0.996979	0.318774	0.922192	-0.0636106	0.395635	-0.160781	0.872266	0.999995	0.0877444	0.399533	0.219617	0.826169	0.978391	-0.389325	0.410957	-0.94736	0.343455	0.999752
Ceacam16	330483	ENSMUSG00000014686	7.05865	0.412739	0.423038	0.975653	0.329236	0.925481	-0.492442	0.398337	-1.23625	0.216367	0.999995	0.462538	0.401399	1.15232	0.249192	0.819985	-0.442643	0.420134	-1.05358	0.292077	0.999752
Ift46	76568	ENSMUSG00000002031	486.757	0.412648	0.0952327	4.33305	1.4706e-05	0.00285446	0.142744	0.0900497	1.58517	0.112928	0.999995	0.174695	0.0911067	1.91748	0.0551771	0.725992	-0.0952087	0.094222	-1.01047	0.312269	0.999752
Gpnmb	93695	ENSMUSG00000029816	1919.67	0.412618	0.659414	0.625734	0.531489	0.966289	0.0958301	0.628664	0.152435	0.878844	0.999995	0.749202	0.628711	1.19165	0.233399	0.812907	0.432415	0.659369	0.655801	0.511952	0.999752
Chrna2	110902	ENSMUSG00000022041	43.2602	0.412249	0.461876	0.892553	0.372097	0.932583	0.0621381	0.478392	0.12989	0.896654	0.999995	-1.10757	0.463332	-2.39046	0.0168275	0.623416	-1.45769	0.476982	-3.05606	0.00224266	0.177012
St8sia1	20449	ENSMUSG00000030283	21.3832	0.411015	0.358574	1.14625	0.251692	0.899491	0.061285	0.341605	0.179403	0.857621	0.999995	0.0432354	0.344724	0.125421	0.900191	0.984854	-0.306495	0.355576	-0.861966	0.388706	0.999752
4930512H18Rik	NA	ENSMUSG00000086866	12.1419	0.410985	0.313401	1.31137	0.189733	0.862974	-0.414936	0.290908	-1.42635	0.153768	0.999995	0.477928	0.296377	1.61257	0.106839	0.761029	-0.347993	0.308235	-1.12899	0.258903	0.999752
Pafah1b3	18476	ENSMUSG00000005447	102.605	0.410955	0.162782	2.52457	0.011584	0.454437	-0.0557394	0.154621	-0.36049	0.718481	0.999995	0.16723	0.155761	1.07363	0.282986	0.833862	-0.299465	0.161693	-1.85206	0.0640166	0.999752
Gm45163	NA	ENSMUSG00000109419	25.0853	0.410935	0.375343	1.09483	0.273593	0.9078	-0.215099	0.369133	-0.582713	0.560086	0.999995	0.0159925	0.367957	0.0434628	0.965333	0.994586	-0.610041	0.376496	-1.62031	0.105165	0.999752
Myo5a	17918	ENSMUSG00000034593	1263.48	0.410515	0.196378	2.09043	0.0365788	0.638351	-0.0785775	0.187053	-0.420081	0.674426	0.999995	0.463337	0.187209	2.47497	0.0133247	0.585566	-0.0257554	0.196229	-0.131252	0.895576	0.999752
Selenop	20363	ENSMUSG00000064373	8506.25	0.410329	0.14009	2.92903	0.00340019	0.237982	-0.130442	0.133533	-0.976847	0.328645	0.999995	0.341235	0.13357	2.55472	0.0106273	0.550565	-0.199536	0.140055	-1.4247	0.154245	0.999752
Tpbg	21983	ENSMUSG00000035274	64.5341	0.410197	0.245987	1.66756	0.0954033	0.763331	-0.170607	0.235113	-0.725639	0.46806	0.999995	0.0674491	0.235388	0.286544	0.774461	0.970339	-0.513355	0.245724	-2.08916	0.0366935	0.910509
Efna4	13639	ENSMUSG00000028040	15.4465	0.409956	0.327295	1.25256	0.210367	0.876197	-0.0214824	0.307175	-0.0699355	0.944245	0.999995	0.274844	0.312688	0.878974	0.379415	0.870016	-0.156594	0.322032	-0.486268	0.626777	0.999752
A230028O05Rik	319487	ENSMUSG00000096960	7.57399	0.409326	0.358186	1.14278	0.253131	0.900535	-0.30384	0.322205	-0.943001	0.34568	0.999995	0.645844	0.335503	1.925	0.0542291	0.724678	-0.0673218	0.345761	-0.194706	0.845623	0.999752
Gm38403	216377	ENSMUSG00000112854	7.78395	0.409049	0.3645	1.12222	0.261768	0.903503	0.00515875	0.331068	0.0155822	0.987568	0.999995	0.459118	0.345208	1.32998	0.183526	0.790777	0.0552274	0.351137	0.157282	0.875023	0.999752
Acot1	26897	ENSMUSG00000072949	707.568	0.408901	0.282843	1.44568	0.148267	0.824973	-0.243414	0.270743	-0.899061	0.36862	0.999995	-0.235796	0.270308	-0.872323	0.383032	0.870603	-0.888111	0.283259	-3.13533	0.00171659	0.146463
Notum	77583	ENSMUSG00000042988	14.1395	0.408602	0.369118	1.10697	0.268307	0.906685	-0.125104	0.293935	-0.425619	0.670386	0.999995	0.927384	0.333932	2.77717	0.00548348	0.458644	0.393677	0.33337	1.1809	0.237641	0.999752
Ces2g	72361	ENSMUSG00000031877	113.281	0.408549	0.167143	2.44431	0.0145128	0.482779	0.0063577	0.15621	0.0406996	0.967535	0.999995	0.433332	0.158978	2.72574	0.00641577	0.478295	0.0311408	0.164513	0.189291	0.849865	0.999752
Gm45084	NA	ENSMUSG00000109045	9.98368	0.408458	0.496602	0.822506	0.410789	0.944318	0.126746	0.487361	0.260066	0.794813	0.999995	-0.246318	0.488858	-0.503865	0.614356	0.938582	-0.52803	0.495129	-1.06645	0.28622	0.999752
Sirpb1b	668101	ENSMUSG00000095028	208.351	0.408224	0.505388	0.807744	0.419238	0.945243	0.0243026	0.481248	0.0504991	0.959725	0.999995	0.64682	0.48172	1.34273	0.179359	0.790777	0.262899	0.504938	0.520655	0.602607	0.999752
Cd300lf	246746	ENSMUSG00000047798	355.219	0.408088	0.495702	0.823253	0.410364	0.943984	0.100468	0.472359	0.212694	0.831566	0.999995	0.463777	0.472597	0.981339	0.326426	0.854958	0.156157	0.495476	0.315165	0.752636	0.999752
Gm30531	NA	ENSMUSG00000117013	8.26488	0.40775	0.329694	1.23675	0.216178	0.879693	0.324259	0.311229	1.04187	0.297473	0.999995	-0.0462063	0.326533	-0.141506	0.887471	0.983626	-0.129697	0.314543	-0.412336	0.680093	0.999752
Gm38309	NA	ENSMUSG00000102704	15.8799	0.407611	0.271605	1.50075	0.133421	0.810706	0.157493	0.263199	0.598378	0.549587	0.999995	-0.11337	0.268011	-0.423006	0.672291	0.9489	-0.363488	0.266858	-1.3621	0.173165	0.999752
Gm19689	100503434	ENSMUSG00000117399	14.1509	0.407075	0.433598	0.938831	0.347818	0.928835	0.388446	0.431866	0.899459	0.368408	0.999995	-0.305147	0.444043	-0.687202	0.491955	0.909619	-0.323776	0.42112	-0.768845	0.441985	0.999752
Gm50147	NA	ENSMUSG00000118032	13.5193	0.406843	0.399249	1.01902	0.308192	0.920372	0.134626	0.379992	0.354288	0.723123	0.999995	0.0133039	0.385593	0.0345024	0.972477	0.994586	-0.258913	0.393842	-0.657403	0.510922	0.999752
Clec10a	17312	ENSMUSG00000000318	163.293	0.406839	0.214913	1.89304	0.0583524	0.700567	-0.501513	0.203899	-2.45962	0.0139085	0.999995	0.552555	0.20449	2.70211	0.00689008	0.487224	-0.355796	0.21435	-1.65989	0.0969376	0.999752
Gm38218	NA	ENSMUSG00000103553	14.822	0.40549	0.36514	1.11051	0.266781	0.905515	0.175234	0.341286	0.513452	0.607635	0.999995	0.0969694	0.354134	0.273821	0.784222	0.972349	-0.133287	0.352693	-0.377911	0.705497	0.999752
Gm11814	NA	ENSMUSG00000084215	203.105	0.405353	0.214855	1.88664	0.059209	0.701292	0.0896534	0.206261	0.434661	0.663809	0.999995	-0.306732	0.206156	-1.48786	0.136787	0.773333	-0.622431	0.214955	-2.89563	0.00378395	0.259583
Gm47483	NA	ENSMUSG00000111496	32.0394	0.405255	0.3148	1.28734	0.197975	0.868806	0.117202	0.297875	0.393462	0.693979	0.999995	0.0937684	0.30279	0.309681	0.756804	0.966281	-0.194284	0.310075	-0.626572	0.53094	0.999752
Matk	17179	ENSMUSG00000004933	62.3067	0.404983	0.1683	2.40632	0.0161141	0.491845	-0.228734	0.156375	-1.46272	0.143543	0.999995	0.459443	0.159638	2.87802	0.00400177	0.392379	-0.174275	0.165208	-1.05488	0.29148	0.999752
Mbd4	17193	ENSMUSG00000030322	115.325	0.404608	0.15939	2.53848	0.0111336	0.451579	-0.227501	0.152052	-1.49621	0.134598	0.999995	0.16503	0.15254	1.08188	0.279305	0.832145	-0.46708	0.158923	-2.93903	0.00329239	0.235443
Pamr1	210622	ENSMUSG00000027188	95.75	0.404474	0.323098	1.25186	0.210621	0.876353	-0.368795	0.308709	-1.19464	0.232229	0.999995	0.113079	0.308486	0.366561	0.713947	0.960417	-0.66019	0.323311	-2.04196	0.0411551	0.95617
Gm13054	NA	ENSMUSG00000086806	44.9902	0.404339	0.329728	1.22628	0.220093	0.881578	-0.107459	0.312369	-0.344014	0.730836	0.999995	0.384787	0.31419	1.22469	0.22069	0.809011	-0.127011	0.327993	-0.387237	0.698581	0.999752
Gm11827	100503518	ENSMUSG00000086765	35.8716	0.403928	0.49754	0.81185	0.416878	0.945227	-0.0789651	0.465812	-0.169522	0.865386	0.999995	0.46311	0.472952	0.979191	0.327486	0.854958	-0.0197831	0.490758	-0.0403114	0.967845	0.999752
Cabyr	71132	ENSMUSG00000024430	21.5135	0.403731	0.228139	1.76967	0.0767817	0.736991	-0.0218214	0.208335	-0.104742	0.916581	0.999995	0.29233	0.218148	1.34005	0.180229	0.790777	-0.133222	0.218774	-0.608949	0.542558	0.999752
Ctsw	13041	ENSMUSG00000024910	17.2959	0.40356	0.304855	1.32377	0.185578	0.859261	0.0731365	0.285751	0.255945	0.797993	0.999995	0.195419	0.292351	0.668439	0.503854	0.913728	-0.135005	0.298531	-0.452229	0.651104	0.999752
Gm43859	NA	ENSMUSG00000105710	21.843	0.402671	0.323533	1.2446	0.213277	0.877916	0.0337184	0.295865	0.113966	0.909265	0.999995	0.389087	0.307429	1.26561	0.205652	0.802134	0.0201339	0.312566	0.0644151	0.94864	0.999752
Gm31678	NA	ENSMUSG00000105427	17.3409	0.402618	0.433363	0.929055	0.352861	0.928835	0.738212	0.405309	1.82136	0.0685526	0.999995	-0.145487	0.428887	-0.339219	0.734445	0.963158	0.190107	0.410043	0.463628	0.642915	0.999752
Gm38393	NA	ENSMUSG00000000948	88.0937	0.402148	0.369862	1.08729	0.276908	0.910297	0.193114	0.349647	0.552312	0.580734	0.999995	0.177064	0.353613	0.500728	0.616562	0.938582	-0.0319697	0.366072	-0.0873318	0.930408	0.999752
Gm42937	NA	ENSMUSG00000104737	76.6928	0.401979	0.239554	1.67803	0.0933418	0.758047	0.190744	0.226714	0.841341	0.400157	0.999995	0.0644215	0.230459	0.279536	0.779834	0.970828	-0.146813	0.235954	-0.622211	0.533803	0.999752
Ctla4	12477	ENSMUSG00000026011	84.3402	0.401863	0.309112	1.30005	0.193582	0.866225	0.224393	0.302883	0.740857	0.45878	0.999995	-0.406986	0.302748	-1.34431	0.17885	0.790777	-0.584456	0.309245	-1.88995	0.0587649	0.999752
Gm2676	NA	ENSMUSG00000109055	10.7919	0.401484	0.311849	1.28743	0.197943	0.868806	-0.118133	0.290116	-0.407191	0.683867	0.999995	0.258255	0.298819	0.864253	0.387449	0.872505	-0.261362	0.30352	-0.861104	0.389181	0.999752
Gm48551	NA	ENSMUSG00000113262	10.9183	0.401201	0.324446	1.23657	0.216245	0.879693	-0.455179	0.297501	-1.53001	0.126015	0.999995	0.451491	0.305143	1.4796	0.138979	0.773333	-0.404889	0.317269	-1.27617	0.201896	0.999752
Gm4890	NA	ENSMUSG00000097174	16.387	0.401158	0.252726	1.58732	0.112439	0.786776	0.129013	0.239205	0.539341	0.589652	0.999995	0.0322725	0.247206	0.130549	0.896132	0.984264	-0.239872	0.244905	-0.979452	0.327356	0.999752
Gm33609	NA	ENSMUSG00000104736	138.035	0.400665	0.291818	1.373	0.169754	0.843571	0.134947	0.279106	0.483498	0.628742	0.999995	-0.128938	0.279793	-0.460833	0.644919	0.945377	-0.394656	0.291159	-1.35546	0.17527	0.999752
Grin2c	14813	ENSMUSG00000020734	45.1511	0.400627	0.329864	1.21452	0.224549	0.884279	-0.477105	0.317374	-1.50329	0.132765	0.999995	0.180341	0.315799	0.571064	0.567956	0.930468	-0.697391	0.331373	-2.10455	0.0353306	0.900883
Mexis	381524	ENSMUSG00000086712	43.069	0.400479	0.217388	1.84223	0.0654418	0.714879	-0.127365	0.204444	-0.622981	0.533297	0.999995	0.326012	0.207247	1.57306	0.115704	0.761029	-0.201831	0.214718	-0.939982	0.347227	0.999752
Zfp947	210853	ENSMUSG00000063383	41.3822	0.400088	0.189022	2.11662	0.0342917	0.624308	0.0722037	0.176346	0.409442	0.682215	0.999995	0.184409	0.181712	1.01484	0.310181	0.847252	-0.143476	0.18387	-0.780311	0.435208	0.999752
Gm44686	NA	ENSMUSG00000108563	17.3727	0.399671	0.330175	1.21048	0.226094	0.884493	0.0182536	0.30334	0.0601754	0.952016	0.999995	0.290139	0.315478	0.91968	0.35774	0.863569	-0.0912781	0.318597	-0.286501	0.774495	0.999752
Slc16a12	240638	ENSMUSG00000009378	99.1648	0.399608	0.16394	2.43752	0.0147882	0.482779	0.157496	0.159762	0.985812	0.324225	0.999995	-0.32824	0.159765	-2.05452	0.0399249	0.713978	-0.570352	0.163938	-3.47908	0.000503144	0.059446
Akr1c19	432720	ENSMUSG00000071551	38.7628	0.399362	0.306269	1.30396	0.192248	0.86495	0.0267876	0.286941	0.0933559	0.925621	0.999995	0.159937	0.295183	0.541824	0.58794	0.934434	-0.212637	0.298333	-0.71275	0.476	0.999752
Rassf4	213391	ENSMUSG00000042129	973.727	0.39896	0.171885	2.32108	0.0202823	0.535847	-0.239902	0.163842	-1.46423	0.14313	0.999995	0.226894	0.163924	1.38414	0.166315	0.789381	-0.411969	0.171807	-2.39786	0.0164913	0.616303
Gm10156	NA	ENSMUSG00000066245	331.804	0.398946	0.176038	2.26625	0.0234361	0.564181	-0.13374	0.167429	-0.798785	0.424415	0.999995	0.309789	0.167855	1.84557	0.0649549	0.73067	-0.222897	0.175631	-1.26912	0.204399	0.999752
Gm43924	NA	ENSMUSG00000108046	8.38146	0.398231	0.403858	0.986067	0.3241	0.923592	-0.131337	0.383268	-0.342676	0.731842	0.999995	0.165761	0.387856	0.427378	0.669104	0.948271	-0.363806	0.399454	-0.91076	0.362422	0.999752
Gm5614	NA	ENSMUSG00000066771	16.8046	0.398084	0.268603	1.48205	0.138326	0.811551	-0.115205	0.253727	-0.454053	0.64979	0.999995	0.171623	0.25882	0.6631	0.507266	0.914027	-0.341666	0.263699	-1.29567	0.19509	0.999752
5930430L01Rik	319982	ENSMUSG00000106951	33.5412	0.397952	0.270229	1.47265	0.140846	0.817068	0.410427	0.249209	1.64692	0.0995752	0.999995	0.171819	0.259595	0.661871	0.508054	0.914279	0.184294	0.260267	0.708093	0.478887	0.999752
1110002J07Rik	NA	ENSMUSG00000097134	9.73583	0.397919	0.323913	1.22847	0.219269	0.880876	-0.257101	0.279922	-0.918473	0.358371	0.999995	0.824393	0.299135	2.75592	0.00585268	0.471736	0.169373	0.306259	0.553039	0.580237	0.999752
Kcnt1	227632	ENSMUSG00000058740	26.0672	0.397919	0.465513	0.854796	0.392664	0.937479	-0.47805	0.442736	-1.07976	0.280248	0.999995	0.351731	0.443466	0.793141	0.427696	0.888876	-0.524238	0.464818	-1.12783	0.25939	0.999752
Cldn34c3	382265	ENSMUSG00000118430	10.5067	0.397737	0.344691	1.1539	0.248543	0.897629	-0.0704789	0.3105	-0.226985	0.820435	0.999995	0.405155	0.326472	1.24101	0.214602	0.808292	-0.0630607	0.329603	-0.191323	0.848272	0.999752
Gm2885	102640250	ENSMUSG00000120277	9.56389	0.397663	0.418942	0.949208	0.342515	0.928331	0.0172136	0.361779	0.0475804	0.962051	0.999995	0.683002	0.389959	1.75147	0.0798651	0.743191	0.302552	0.392846	0.770156	0.441207	0.999752
Gm46542	NA	ENSMUSG00000116562	10.2078	0.397189	0.307001	1.29377	0.195744	0.867764	0.0664091	0.265343	0.250277	0.802373	0.999995	0.527812	0.287696	1.83462	0.0665623	0.73067	0.197032	0.28616	0.688538	0.491114	0.999752
Sirpb1c	100038947	ENSMUSG00000074677	268.392	0.397151	0.510734	0.777609	0.4368	0.947947	0.0280575	0.486531	0.0576684	0.954013	0.999995	0.593541	0.486867	1.2191	0.222805	0.809011	0.224448	0.510414	0.439737	0.660128	0.999752
Rpl31-ps15	NA	ENSMUSG00000097304	42.6332	0.396831	0.176971	2.24236	0.0249383	0.575001	0.106925	0.168044	0.636288	0.524588	0.999995	0.0341405	0.171572	0.198986	0.842274	0.980525	-0.255766	0.173553	-1.47371	0.14056	0.999752
Gpr65	14744	ENSMUSG00000021886	191.198	0.396674	0.285748	1.38819	0.165078	0.841987	0.0803773	0.271603	0.295936	0.767279	0.999995	0.415105	0.272355	1.52413	0.127476	0.764209	0.0988085	0.285032	0.346658	0.728848	0.999752
Dscc1	72107	ENSMUSG00000022422	34.9349	0.396229	0.244155	1.62286	0.10462	0.776828	0.160743	0.228567	0.703264	0.481891	0.999995	0.302659	0.232879	1.29964	0.193725	0.796048	0.067173	0.240046	0.279835	0.779604	0.999752
Sirpd	751864	ENSMUSG00000078783	14.3393	0.395906	0.412715	0.959273	0.337421	0.925977	0.317479	0.375033	0.846536	0.397254	0.999995	0.807525	0.388811	2.07691	0.03781	0.713978	0.729098	0.399762	1.82383	0.0681776	0.999752
Rhpn2	52428	ENSMUSG00000030494	181.587	0.395767	0.137887	2.87023	0.00410174	0.263965	-0.155436	0.131257	-1.18421	0.236331	0.999995	0.15458	0.132171	1.16954	0.242185	0.816495	-0.396623	0.137011	-2.89482	0.00379371	0.259583
Gm13077	NA	ENSMUSG00000081544	27.3485	0.395535	0.193074	2.04862	0.0404996	0.66052	-0.141989	0.173024	-0.820635	0.411854	0.999995	0.39141	0.182743	2.14186	0.0322049	0.694014	-0.146115	0.183902	-0.794527	0.426889	0.999752
Gm5789	NA	ENSMUSG00000113419	12.0136	0.395165	0.295872	1.33559	0.181682	0.857803	-0.205545	0.28182	-0.729348	0.465789	0.999995	0.165934	0.285368	0.581474	0.560921	0.928826	-0.434776	0.292452	-1.48666	0.137105	0.999752
Ntrk3,Ntrk3	18213,414121	ENSMUSG00000059146	15.9532	0.395137	0.318912	1.23902	0.215339	0.879693	0.160733	0.321358	0.500169	0.616956	0.999995	-0.345761	0.320941	-1.07733	0.281332	0.833674	-0.580164	0.319332	-1.81681	0.0692466	0.999752
Tmem156	243025	ENSMUSG00000037913	16.2744	0.393928	0.332192	1.18585	0.235683	0.887663	-0.275769	0.308224	-0.894703	0.370946	0.999995	0.605723	0.314124	1.92829	0.0538187	0.722469	-0.0639741	0.326618	-0.195868	0.844713	0.999752
Gm12216	622459	ENSMUSG00000081769	38.3234	0.39383	0.258205	1.52526	0.127194	0.798232	-0.0097013	0.234631	-0.041347	0.967019	0.999995	0.41289	0.244762	1.6869	0.091622	0.750885	0.00935818	0.248622	0.0376402	0.969975	0.999752
Kcna4	16492	ENSMUSG00000042604	33.4169	0.39363	0.415584	0.947173	0.34355	0.928835	0.517341	0.397031	1.30302	0.192567	0.999995	-0.245083	0.399795	-0.613022	0.539861	0.92421	-0.121373	0.412926	-0.293933	0.768809	0.999752
Oaz2-ps	NA	ENSMUSG00000083610	478.487	0.393587	0.0958336	4.10699	4.00851e-05	0.00663042	0.470436	0.0912974	5.15279	2.5664e-07	0.000542424	-0.149012	0.0925737	-1.60966	0.107472	0.761029	-0.0721636	0.0946012	-0.762818	0.445572	0.999752
Gcn1	231659	ENSMUSG00000041638	2825.47	0.393456	0.0714777	5.5046	3.70006e-08	1.38005e-05	-0.0496124	0.0683798	-0.725542	0.46812	0.999995	-0.132223	0.068374	-1.93381	0.053136	0.722384	-0.575291	0.0714833	-8.04791	8.42182e-16	8.43157e-13
Sh2d1b1	26904	ENSMUSG00000102418	41.4646	0.393396	0.341432	1.15219	0.249242	0.897629	0.0947459	0.321691	0.294524	0.768357	0.999995	0.491196	0.324895	1.51186	0.130569	0.76906	0.192545	0.338385	0.569013	0.569348	0.999752
Cyp2ab1	224044	ENSMUSG00000022818	12.1873	0.392704	0.485326	0.809155	0.418426	0.945227	-1.91796	0.481953	-3.97956	6.90417e-05	0.0625387	0.866584	0.4553	1.90332	0.0569982	0.73013	-1.44408	0.510414	-2.82924	0.00466586	0.294799
Prr29	75573	ENSMUSG00000009210	67.7253	0.392699	0.311298	1.26149	0.207133	0.872172	0.290328	0.295156	0.983643	0.325291	0.999995	-0.0162582	0.300568	-0.0540917	0.956862	0.993531	-0.118629	0.306076	-0.38758	0.698327	0.999752
Fkbp1b	14226	ENSMUSG00000020635	36.7749	0.392637	0.246042	1.59581	0.110531	0.78476	-0.0257791	0.22998	-0.112093	0.91075	0.999995	0.367837	0.234217	1.5705	0.116299	0.761029	-0.050579	0.242013	-0.208993	0.834454	0.999752
Tmem202	73893	ENSMUSG00000049526	27.7665	0.392437	0.308965	1.27017	0.204026	0.872172	0.0206304	0.294089	0.0701504	0.944074	0.999995	0.0767237	0.296095	0.259119	0.795544	0.973089	-0.295083	0.307043	-0.961047	0.336528	0.999752
Ripor2	193385	ENSMUSG00000036006	248.416	0.392073	0.187991	2.08559	0.0370155	0.638938	0.04165	0.179529	0.231996	0.816541	0.999995	-0.0223663	0.180084	-0.124199	0.901158	0.985049	-0.37279	0.18746	-1.98864	0.046741	0.989919
Ms4a6c	73656	ENSMUSG00000079419	510.599	0.391718	0.309934	1.26387	0.206276	0.872172	-0.0702217	0.295136	-0.23793	0.811936	0.999995	0.587007	0.295418	1.98704	0.0469185	0.720941	0.125067	0.309666	0.403878	0.686302	0.999752
mt-Tl1	NA	ENSMUSG00000064340	728.683	0.391684	0.245578	1.59495	0.110724	0.78476	0.202748	0.234732	0.863742	0.387729	0.999995	-0.287781	0.234841	-1.22543	0.220414	0.809011	-0.476717	0.245474	-1.94203	0.0521336	0.999752
Scd4	329065	ENSMUSG00000050195	199.464	0.391518	0.60114	0.651293	0.514857	0.964033	0.218603	0.574792	0.380317	0.70371	0.999995	-0.915324	0.574283	-1.59385	0.110969	0.761029	-1.08824	0.601625	-1.80883	0.070477	0.999752
Gm17501	NA	ENSMUSG00000097183	151.636	0.391407	0.157178	2.49021	0.0127666	0.466117	0.068861	0.149071	0.461934	0.644129	0.999995	0.161622	0.150242	1.07575	0.282041	0.83383	-0.160924	0.156059	-1.03117	0.30246	0.999752
Map2k6	26399	ENSMUSG00000020623	94.1847	0.390972	0.173771	2.24993	0.0244533	0.573113	0.0384206	0.163366	0.235181	0.814069	0.999995	0.158156	0.166976	0.947178	0.343548	0.86301	-0.194396	0.170305	-1.14145	0.253681	0.999752
Tirap	117149	ENSMUSG00000032041	510.804	0.390956	0.107505	3.63663	0.000276228	0.0362373	0.182795	0.101733	1.79681	0.072366	0.999995	0.189642	0.102695	1.84666	0.0647959	0.73067	-0.0185184	0.106587	-0.17374	0.86207	0.999752
Gm12891	NA	ENSMUSG00000080929	13.3948	0.390755	0.275062	1.4206	0.155432	0.83168	-0.325632	0.267	-1.21959	0.222619	0.999995	0.0572843	0.265419	0.215826	0.829124	0.979104	-0.659102	0.276588	-2.38298	0.0171732	0.631855
Mir133a-2	723954	ENSMUSG00000065460	42.8696	0.390182	0.444912	0.876987	0.380494	0.934722	0.25432	0.425649	0.597488	0.550182	0.999995	-0.144305	0.428486	-0.336779	0.736284	0.96337	-0.280167	0.44218	-0.633605	0.526339	0.999752
Gm9958	NA	ENSMUSG00000054945	31.0729	0.389736	0.198559	1.96282	0.0496676	0.688877	-0.010432	0.186256	-0.0560092	0.955334	0.999995	0.15054	0.191683	0.785361	0.432242	0.889959	-0.249627	0.193326	-1.29123	0.196625	0.999752
Lamb3	16780	ENSMUSG00000026639	318.546	0.389421	0.241965	1.60941	0.107526	0.78102	0.105891	0.231804	0.456812	0.647806	0.999995	-0.207515	0.232002	-0.894452	0.37108	0.865851	-0.491045	0.241775	-2.031	0.0422547	0.96245
Fbxl2	72179	ENSMUSG00000032507	42.3005	0.388828	0.194208	2.00213	0.0452712	0.668776	-0.128639	0.17786	-0.723259	0.46952	0.999995	0.544684	0.183399	2.96993	0.00297863	0.338064	0.0272173	0.188985	0.144018	0.885486	0.999752
Ccdc148	227933	ENSMUSG00000036641	9.90876	0.388611	0.354249	1.097	0.272642	0.907651	-0.224	0.350107	-0.639804	0.5223	0.999995	0.0250347	0.348675	0.0717997	0.942761	0.990684	-0.587576	0.35566	-1.65208	0.0985192	0.999752
Calhm6	215900	ENSMUSG00000046031	13.9114	0.388298	0.406105	0.956151	0.338996	0.925977	0.229194	0.370061	0.619343	0.535691	0.999995	0.75322	0.382852	1.96739	0.0491379	0.720941	0.594116	0.39407	1.50764	0.131647	0.999752
Dpt	56429	ENSMUSG00000026574	2272.2	0.387998	0.145471	2.66719	0.00764887	0.385933	-0.00601602	0.13863	-0.0433962	0.965386	0.999995	0.160996	0.138744	1.16038	0.245894	0.817929	-0.233018	0.145362	-1.60302	0.108931	0.999752
Fgf16	80903	ENSMUSG00000031230	292.94	0.387432	0.161382	2.40071	0.0163635	0.495646	0.299117	0.153996	1.94237	0.0520926	0.999995	-0.11134	0.155203	-0.717386	0.473136	0.902347	-0.199656	0.160222	-1.24612	0.21272	0.999752
Kctd16	NA	ENSMUSG00000118202	9.2907	0.387424	0.400017	0.968518	0.332786	0.925628	-0.187539	0.394877	-0.47493	0.634837	0.999995	-0.160322	0.390607	-0.410443	0.681481	0.952202	-0.735285	0.404187	-1.81917	0.0688856	0.999752
Ccr2	12772	ENSMUSG00000049103	1402.02	0.387237	0.443337	0.873459	0.382413	0.934722	-0.200135	0.422632	-0.473545	0.635824	0.999995	0.56731	0.422685	1.34216	0.179545	0.790777	-0.0200622	0.443286	-0.0452579	0.963902	0.999752
Hmga2-ps1	15365	ENSMUSG00000121135	65.7697	0.387189	0.232706	1.66386	0.0961408	0.764864	-0.185955	0.218934	-0.849366	0.395678	0.999995	0.511436	0.221153	2.31258	0.0207455	0.639269	-0.0617082	0.230598	-0.267601	0.789006	0.999752
Gm26510	NA	ENSMUSG00000097154	15.1772	0.38707	0.320292	1.20849	0.226859	0.884493	0.113179	0.295632	0.382836	0.701841	0.999995	0.222735	0.307049	0.725405	0.468203	0.901783	-0.0511561	0.309364	-0.165359	0.868662	0.999752
Il6	16193	ENSMUSG00000025746	57.3486	0.386931	0.643718	0.601088	0.547781	0.970656	0.960042	0.614304	1.56281	0.118096	0.999995	-0.534868	0.615095	-0.869571	0.384535	0.870786	0.0382428	0.642962	0.059479	0.952571	0.999752
Wdr31	71354	ENSMUSG00000028391	11.1463	0.386454	0.323863	1.19327	0.232765	0.886623	-0.0425616	0.296795	-0.143404	0.885971	0.999995	0.31696	0.30857	1.02719	0.304331	0.845348	-0.112056	0.312664	-0.358391	0.72005	0.999752
Gm32954	NA	ENSMUSG00000120381	56.3067	0.386441	0.27367	1.41207	0.157929	0.834118	0.101338	0.257193	0.394016	0.693569	0.999995	0.122559	0.263523	0.46508	0.641874	0.944587	-0.162544	0.267581	-0.607458	0.543547	0.999752
Gm45867	NA	ENSMUSG00000109243	36.3566	0.386392	0.286413	1.34907	0.177314	0.853717	0.00068717	0.266814	0.00257547	0.997945	0.999995	0.416395	0.272232	1.52956	0.126126	0.761592	0.0306902	0.281268	0.109114	0.913112	0.999752
Gm56109	NA	ENSMUSG00002076924	10.8417	0.386251	0.316824	1.21913	0.222794	0.884279	0.290238	0.281643	1.03052	0.302767	0.999995	0.280782	0.302751	0.927433	0.353702	0.863308	0.184768	0.296719	0.622705	0.533479	0.999752
Gm43618	NA	ENSMUSG00000105403	8.83348	0.386199	0.468648	0.824072	0.409899	0.943984	-0.226511	0.466619	-0.48543	0.627371	0.999995	-0.061997	0.460982	-0.134489	0.893016	0.983874	-0.674707	0.474193	-1.42285	0.154779	0.999752
4833418N02Rik	74597	ENSMUSG00000085287	55.3572	0.385939	0.157132	2.45614	0.0140438	0.475342	-0.0796166	0.147192	-0.540903	0.588575	0.999995	0.200624	0.150941	1.32916	0.183796	0.790777	-0.264932	0.153535	-1.72555	0.0844291	0.999752
Lgals3	16854	ENSMUSG00000050335	3135.1	0.385136	0.51743	0.744324	0.45668	0.951486	-0.073792	0.493313	-0.149584	0.881092	0.999995	0.653129	0.49334	1.32389	0.185539	0.790777	0.194201	0.517405	0.375337	0.70741	0.999752
Per1	18626	ENSMUSG00000020893	2579.4	0.384511	0.24512	1.56867	0.116726	0.788478	0.393788	0.233685	1.68512	0.0919651	0.999995	-0.0642411	0.233782	-0.274791	0.783477	0.972039	-0.0549647	0.245027	-0.224321	0.822508	0.999752
Clcn1	12723	ENSMUSG00000029862	195.256	0.384276	0.44386	0.865758	0.386623	0.934722	0.775588	0.426781	1.8173	0.0691714	0.999995	-0.615993	0.428441	-1.43775	0.150504	0.779726	-0.224681	0.442258	-0.508032	0.611431	0.999752
Fam171b	241520	ENSMUSG00000048388	92.2264	0.383793	0.202906	1.89148	0.0585597	0.700567	0.0719257	0.19259	0.373466	0.708802	0.999995	0.125191	0.194096	0.644999	0.518928	0.917857	-0.186676	0.201466	-0.926587	0.354141	0.999752
Zfp36	22695	ENSMUSG00000044786	1398.43	0.383613	0.183681	2.08847	0.0367557	0.638424	0.0825782	0.175057	0.471722	0.637125	0.999995	0.109816	0.175199	0.626807	0.530786	0.921355	-0.191218	0.183546	-1.0418	0.297503	0.999752
Gm57466	NA	ENSMUSG00000121259	29.7079	0.383534	0.441641	0.868429	0.385159	0.934722	0.0794968	0.42706	0.186149	0.852328	0.999995	-0.144566	0.429222	-0.336808	0.736261	0.96337	-0.448603	0.43954	-1.02062	0.307435	0.999752
Tg	21819	ENSMUSG00000053469	59.9084	0.38334	0.189383	2.02415	0.0429549	0.663003	0.236657	0.177732	1.33154	0.183012	0.999995	0.0529417	0.183407	0.288657	0.772844	0.970146	-0.0937409	0.183893	-0.509758	0.610221	0.999752
1110020A21Rik	68531	ENSMUSG00000097047	21.0549	0.383329	0.250396	1.53089	0.125796	0.7963	0.309921	0.232061	1.33551	0.181708	0.999995	0.0350106	0.245147	0.142814	0.886437	0.983626	-0.0383979	0.237599	-0.161608	0.871615	0.999752
Gm49391	NA	ENSMUSG00000114432	24.9481	0.383108	0.208878	1.83412	0.0666358	0.718971	-0.0666349	0.189629	-0.351397	0.725291	0.999995	0.418532	0.197704	2.11696	0.0342633	0.703082	-0.0312106	0.201251	-0.155083	0.876756	0.999752
Gnal	14680	ENSMUSG00000024524	23.1978	0.382819	0.216642	1.76706	0.0772187	0.736991	0.13582	0.200704	0.676716	0.498586	0.999995	0.125371	0.209913	0.597255	0.550337	0.92514	-0.121628	0.207732	-0.585502	0.55821	0.999752
Rnf180	71816	ENSMUSG00000021720	49.9977	0.382374	0.245726	1.5561	0.119685	0.791107	0.0463709	0.231066	0.200682	0.840947	0.999995	0.331954	0.234144	1.41773	0.156269	0.784553	-0.00404877	0.242795	-0.0166757	0.986695	0.999752
Anpep	16790	ENSMUSG00000039062	756.537	0.382355	0.241108	1.58582	0.112779	0.786776	-0.00679076	0.229658	-0.029569	0.976411	0.999995	0.366899	0.229866	1.59615	0.110456	0.761029	-0.0222462	0.24091	-0.0923424	0.926426	0.999752
Gm10182	NA	ENSMUSG00000094627	186.44	0.38234	0.102771	3.7203	0.000198983	0.0276282	0.147105	0.0960282	1.53189	0.125549	0.999995	0.170386	0.0986039	1.72798	0.0839916	0.744982	-0.0648495	0.100303	-0.646539	0.51793	0.999752
3110009E18Rik	73103	ENSMUSG00000026388	25.7111	0.382323	0.227999	1.67686	0.0935703	0.758047	0.310624	0.206449	1.50461	0.132425	0.999995	0.174256	0.2198	0.79279	0.4279	0.888876	0.102557	0.215157	0.47666	0.633604	0.999752
Gm9419	NA	ENSMUSG00000106089	11.8804	0.381785	0.341321	1.11855	0.263332	0.904415	-0.341957	0.295958	-1.15542	0.247917	0.999995	0.666357	0.315161	2.11434	0.0344863	0.70579	-0.0573855	0.323675	-0.177294	0.859278	0.999752
9430002A10Rik	NA	ENSMUSG00000062704	13.5738	0.381782	0.299932	1.27289	0.203056	0.872172	-0.0857292	0.276795	-0.309721	0.756773	0.999995	0.292751	0.286153	1.02306	0.30628	0.846765	-0.174759	0.291018	-0.600511	0.548165	0.999752
Cass4	320664	ENSMUSG00000074570	27.7742	0.381487	0.275953	1.38243	0.166839	0.842618	-0.173285	0.258098	-0.671393	0.50197	0.999995	0.379998	0.262393	1.4482	0.14756	0.776838	-0.174774	0.271873	-0.642851	0.52032	0.999752
Gm49339	NA	ENSMUSG00000062593	83.1808	0.381389	0.312374	1.22094	0.22211	0.883779	-0.081255	0.295751	-0.274741	0.783515	0.999995	0.566775	0.297316	1.90631	0.0566104	0.73013	0.104131	0.310885	0.33495	0.737663	0.999752
4933440N22Rik	NA	ENSMUSG00000042087	18.5235	0.381318	0.239664	1.59105	0.111598	0.78494	0.103292	0.231827	0.445556	0.655918	0.999995	-0.0787317	0.23622	-0.333299	0.738909	0.96337	-0.356757	0.235336	-1.51595	0.129533	0.999752
Sprr2a1	20755	ENSMUSG00000078664	447.075	0.381178	0.614128	0.620682	0.534809	0.967627	-0.126709	0.586017	-0.216221	0.828815	0.999995	-1.01927	0.585796	-1.73997	0.0818648	0.743191	-1.52715	0.614338	-2.48585	0.0129241	0.547426
Gm18913	NA	ENSMUSG00000107596	31.945	0.380932	0.181633	2.09726	0.0359707	0.634108	0.102836	0.163573	0.628685	0.529555	0.999995	0.277431	0.173546	1.5986	0.10991	0.761029	-0.000665267	0.172129	-0.00386494	0.996916	0.999762
D230022J07Rik	NA	ENSMUSG00000087176	14.3776	0.380409	0.402529	0.945048	0.344634	0.928835	0.384101	0.372293	1.03172	0.302205	0.999995	0.0131361	0.39471	0.0332804	0.973451	0.994586	0.0168272	0.380574	0.0442155	0.964733	0.999752
Spcs2-ps	NA	ENSMUSG00000081888	47.5647	0.380271	0.177904	2.1375	0.032557	0.611956	0.0379885	0.168325	0.225685	0.821447	0.999995	0.0879567	0.171723	0.512201	0.60851	0.937796	-0.254326	0.174627	-1.45639	0.145283	0.999752
Ipcef1	320495	ENSMUSG00000064065	21.7227	0.380034	0.377102	1.00778	0.313561	0.922144	0.334845	0.355875	0.940906	0.346753	0.999995	0.113371	0.36101	0.314038	0.753492	0.965172	0.0681816	0.372189	0.183191	0.854648	0.999752
E130119H09Rik	NA	ENSMUSG00000114069	77.7806	0.379587	0.29003	1.30879	0.190607	0.864167	-0.0738224	0.266335	-0.277179	0.781643	0.999995	0.467501	0.274534	1.70289	0.0885882	0.750457	0.0140917	0.282282	0.0499208	0.960186	0.999752
Gm5242	NA	ENSMUSG00000117729	12.84	0.379095	0.336935	1.12513	0.260535	0.901587	0.337376	0.338248	0.997421	0.31856	0.999995	-0.366048	0.342828	-1.06773	0.285642	0.836271	-0.407767	0.332274	-1.2272	0.219747	0.999752
Amy1	11722	ENSMUSG00000074264	231.405	0.37908	0.275636	1.37529	0.169042	0.843528	0.0876019	0.264288	0.331464	0.740294	0.999995	-0.14766	0.26487	-0.557481	0.577199	0.93182	-0.439138	0.275077	-1.59642	0.110395	0.999752
Tmem154	320782	ENSMUSG00000056498	161.938	0.379043	0.213548	1.77498	0.0759013	0.735871	-0.241341	0.199832	-1.20772	0.227154	0.999995	1.0347	0.202207	5.11703	3.10391e-07	0.000168693	0.414315	0.2113	1.9608	0.0499029	0.992001
Rpl13a-ps1	NA	ENSMUSG00000062083	15.241	0.37899	0.262987	1.4411	0.149557	0.8265	0.189442	0.238119	0.79558	0.426276	0.999995	0.277382	0.251129	1.10454	0.26936	0.825603	0.0878342	0.250593	0.350506	0.725959	0.999752
Ogn	18295	ENSMUSG00000021390	3300.3	0.378654	0.133339	2.83978	0.00451447	0.278813	0.159186	0.127248	1.25099	0.210937	0.999995	-0.228626	0.127279	-1.79626	0.0724538	0.731571	-0.448094	0.13331	-3.36131	0.000775749	0.0833689
Hddc2	69692	ENSMUSG00000000295	80.8278	0.378445	0.156556	2.41731	0.0156357	0.489527	0.0471049	0.1479	0.318493	0.750111	0.999995	0.134744	0.150178	0.897227	0.369598	0.86509	-0.196596	0.154371	-1.27352	0.202832	0.999752
Banf2os	NA	ENSMUSG00000086384	31.324	0.378012	0.30937	1.22188	0.221754	0.883779	0.345181	0.308877	1.11753	0.263766	0.999995	-0.560524	0.308191	-1.81876	0.0689483	0.73067	-0.593356	0.310055	-1.91371	0.0556568	0.999752
4933431C10Rik	NA	ENSMUSG00000108923	15.6612	0.377784	0.343576	1.09956	0.271522	0.907601	0.0267182	0.319821	0.0835413	0.933421	0.999995	0.22687	0.328858	0.689873	0.490274	0.908978	-0.124196	0.334937	-0.370804	0.710783	0.999752
Msantd5f9	623281	ENSMUSG00000093962	131.688	0.377735	0.266765	1.41598	0.15678	0.834118	-0.317121	0.254775	-1.24471	0.213238	0.999995	0.160765	0.254849	0.630824	0.528156	0.921209	-0.534092	0.266695	-2.00263	0.0452166	0.982284
Gm19880	NA	ENSMUSG00000108925	11.6977	0.37761	0.354837	1.06418	0.287248	0.915636	-0.115421	0.328181	-0.351699	0.725064	0.999995	0.256089	0.339544	0.754214	0.450721	0.893875	-0.236942	0.343979	-0.688825	0.490933	0.999752
Slc9a4	110895	ENSMUSG00000026065	10.82	0.377483	0.380605	0.991797	0.321297	0.92253	0.217098	0.338441	0.641465	0.52122	0.999995	0.47314	0.359149	1.31739	0.187708	0.792068	0.312755	0.361129	0.866046	0.386465	0.999752
Hmbs	15288	ENSMUSG00000032126	1147.05	0.377397	0.0779923	4.83889	1.30564e-06	0.000354799	0.204112	0.0738075	2.76546	0.00568422	0.999995	0.181383	0.0744902	2.435	0.0148918	0.603626	0.00809868	0.0773405	0.104715	0.916602	0.999752
Fbxl13	320118	ENSMUSG00000048520	17.5631	0.377271	0.332265	1.13545	0.256186	0.901587	-0.280807	0.313571	-0.895512	0.370513	0.999995	0.345768	0.316348	1.093	0.274394	0.828863	-0.31231	0.329622	-0.947479	0.343395	0.999752
Il20rb	213208	ENSMUSG00000044244	73.5526	0.376927	0.188314	2.00159	0.0453288	0.668925	-0.15186	0.177372	-0.856167	0.391905	0.999995	0.298736	0.179532	1.66397	0.096118	0.759223	-0.230051	0.186255	-1.23513	0.21678	0.999752
Nr1h4	20186	ENSMUSG00000047638	16.4767	0.376388	0.252698	1.48948	0.136361	0.811551	0.0734458	0.227028	0.32351	0.746309	0.999995	0.351015	0.239917	1.46307	0.143449	0.773333	0.0480723	0.240495	0.199889	0.841567	0.999752
Cebpa	12606	ENSMUSG00000034957	711.391	0.376023	0.235487	1.59679	0.110312	0.78476	-0.178318	0.224254	-0.79516	0.42652	0.999995	0.507289	0.224458	2.26006	0.0238176	0.647045	-0.0470529	0.235292	-0.199976	0.841499	0.999752
Gm48653	NA	ENSMUSG00000113425	20.8452	0.375904	0.337402	1.11411	0.265231	0.904415	-0.301985	0.322828	-0.935438	0.349563	0.999995	0.15072	0.323073	0.46652	0.640843	0.944243	-0.527169	0.337168	-1.56352	0.11793	0.999752
Slc16a14	71781	ENSMUSG00000026220	11.1789	0.375554	0.40213	0.93391	0.35035	0.928835	-1.14754	0.366268	-3.13305	0.00172999	0.463492	1.00879	0.367477	2.74519	0.00604763	0.473407	-0.514297	0.401026	-1.28245	0.199684	0.999752
Ccdc50-ps	NA	ENSMUSG00000081553	10.9221	0.375207	0.299866	1.25125	0.210844	0.876645	-0.179782	0.286194	-0.628181	0.529886	0.999995	0.132016	0.289834	0.455488	0.648759	0.945994	-0.422973	0.29635	-1.42728	0.1535	0.999752
Dennd2d	72121	ENSMUSG00000027901	35.6806	0.375047	0.20021	1.87326	0.0610319	0.707034	0.206786	0.184331	1.12182	0.261939	0.999995	0.2466	0.191371	1.2886	0.197539	0.799956	0.0783385	0.193492	0.404867	0.685575	0.999752
Ctxnd1	100039239	ENSMUSG00000097789	12.2633	0.374895	0.383865	0.976632	0.328751	0.925102	0.178579	0.347539	0.51384	0.607364	0.999995	0.18081	0.370344	0.488221	0.625394	0.940057	-0.0155059	0.361913	-0.0428443	0.965826	0.999752
Rpl21-ps10	NA	ENSMUSG00000105359	101.646	0.374855	0.134837	2.78007	0.00543474	0.320061	0.0462508	0.127086	0.363933	0.715908	0.999995	0.139278	0.129444	1.07597	0.28194	0.83383	-0.189326	0.132575	-1.42807	0.153272	0.999752
Gm37308	NA	ENSMUSG00000103045	8.35013	0.374568	0.388018	0.965337	0.334376	0.925712	0.24972	0.355466	0.702512	0.48236	0.999995	0.188687	0.372658	0.506328	0.612627	0.938179	0.0638387	0.371538	0.171823	0.863577	0.999752
Carmn	NA	ENSMUSG00000097324	14.8027	0.374464	0.287686	1.30164	0.193039	0.865617	-0.353443	0.272374	-1.29764	0.194412	0.999995	0.26775	0.274884	0.974047	0.330033	0.856237	-0.460158	0.285289	-1.61295	0.106755	0.999752
Camk1d	227541	ENSMUSG00000039145	275.501	0.373909	0.199877	1.8707	0.061387	0.708988	-0.00204282	0.190072	-0.0107476	0.991425	0.999995	0.244761	0.190629	1.28397	0.199154	0.80075	-0.131191	0.199346	-0.658106	0.51047	0.999752
Gm5150	381484	ENSMUSG00000078780	52.9702	0.373546	0.362952	1.02919	0.303391	0.919258	0.00827114	0.344765	0.0239907	0.98086	0.999995	0.277021	0.346097	0.800415	0.423471	0.888876	-0.0882541	0.361682	-0.24401	0.807223	0.999752
Gm44609	NA	ENSMUSG00000108873	90.9154	0.373072	0.137139	2.72038	0.00652069	0.3578	0.0220298	0.129728	0.169815	0.865156	0.999995	0.106495	0.131928	0.807217	0.419541	0.888638	-0.244547	0.135024	-1.81113	0.0701204	0.999752
1200007C13Rik	NA	ENSMUSG00000087684	28.0816	0.372927	0.346498	1.07628	0.281804	0.912421	-0.386895	0.333322	-1.16072	0.245754	0.999995	0.015223	0.331875	0.0458695	0.963414	0.994586	-0.744599	0.347884	-2.14037	0.0323252	0.869718
Mas1	17171	ENSMUSG00000068037	39.8847	0.372343	0.279078	1.33419	0.182142	0.857858	0.4965	0.266588	1.86243	0.0625432	0.999995	-0.197447	0.274533	-0.71921	0.472012	0.901873	-0.0732899	0.271266	-0.270177	0.787024	0.999752
Srpx	51795	ENSMUSG00000090084	191.913	0.37223	0.21245	1.75208	0.0797596	0.739593	0.208188	0.202088	1.03018	0.302925	0.999995	0.0651187	0.202972	0.320826	0.748342	0.96407	-0.0989236	0.211606	-0.46749	0.640149	0.999752
Blnk	17060	ENSMUSG00000061132	179.619	0.372193	0.282113	1.31931	0.187067	0.85933	0.0305816	0.268149	0.114047	0.9092	0.999995	0.362548	0.268901	1.34826	0.177575	0.790777	0.0209366	0.281396	0.0744024	0.94069	0.999752
Lyz2	17105	ENSMUSG00000069516	16842.3	0.37157	0.375097	0.990597	0.321882	0.922614	0.0762635	0.357637	0.213243	0.831138	0.999995	0.218961	0.357641	0.612236	0.540382	0.924268	-0.0763455	0.375092	-0.203538	0.838715	0.999752
Errfi1	74155	ENSMUSG00000028967	1448.27	0.371499	0.234939	1.58126	0.113819	0.788478	0.431271	0.223941	1.92582	0.0541266	0.999995	-0.041235	0.224095	-0.184007	0.854008	0.982102	0.0185365	0.234792	0.0789485	0.937074	0.999752
Gm5693	NA	ENSMUSG00000117793	19.5286	0.371414	0.365711	1.01559	0.309823	0.920909	0.024673	0.321848	0.0766604	0.938894	0.999995	0.427934	0.344532	1.24207	0.21421	0.808292	0.0811928	0.344425	0.235735	0.813639	0.999752
Gm8587	667350	ENSMUSG00000071207	17.2678	0.371367	0.236035	1.57336	0.115636	0.788478	0.149079	0.212817	0.700502	0.483614	0.999995	0.265557	0.225517	1.17755	0.238977	0.81509	0.0432688	0.223932	0.193223	0.846785	0.999752
Cd68	12514	ENSMUSG00000018774	1932.07	0.371265	0.294448	1.26088	0.207351	0.872172	-0.0758401	0.280651	-0.270229	0.786984	0.999995	0.562008	0.280721	2.00202	0.0452831	0.720941	0.114903	0.294381	0.390321	0.696299	0.999752
Gm49745	NA	ENSMUSG00000116604	21.4385	0.37109	0.364549	1.01794	0.308705	0.920372	0.172849	0.350071	0.493755	0.62148	0.999995	-0.0729029	0.360546	-0.202201	0.839759	0.980273	-0.271144	0.354191	-0.765529	0.443957	0.999752
Angptl6	70726	ENSMUSG00000038742	51.6885	0.370596	0.18244	2.03133	0.0422212	0.663003	0.177546	0.164998	1.07605	0.281904	0.999995	0.257714	0.174381	1.47788	0.13944	0.773333	0.0646635	0.173493	0.372714	0.709361	0.999752
Smarca1	93761	ENSMUSG00000031099	93.0312	0.370547	0.195937	1.89115	0.0586041	0.700567	-0.122255	0.184663	-0.662043	0.507943	0.999995	0.328637	0.186646	1.76076	0.0782795	0.743191	-0.164164	0.194049	-0.845993	0.397557	0.999752
Wfikkn1	215001	ENSMUSG00000071192	13.0251	0.37017	0.410935	0.9008	0.367695	0.92985	0.0423146	0.391329	0.108131	0.913892	0.999995	0.034035	0.395956	0.0859567	0.931501	0.988883	-0.29382	0.406478	-0.722843	0.469776	0.999752
Kcnn2	140492	ENSMUSG00000054477	284.061	0.369927	0.219511	1.68523	0.0919442	0.756436	0.25198	0.208381	1.20923	0.226575	0.999995	0.0484724	0.210111	0.230699	0.817549	0.975941	-0.0694747	0.217855	-0.318903	0.7498	0.999752
Gm6296	NA	ENSMUSG00000113015	41.9362	0.369725	0.174477	2.11906	0.0340858	0.624308	-0.0163164	0.164273	-0.099325	0.92088	0.999995	0.151294	0.167631	0.902545	0.366767	0.864768	-0.234748	0.171253	-1.37076	0.170449	0.999752
Gm15860	NA	ENSMUSG00000087336	10.9915	0.369374	0.424661	0.86981	0.384404	0.934722	0.518803	0.383264	1.35364	0.17585	0.999995	0.0282209	0.417131	0.0676547	0.94606	0.991127	0.17765	0.391446	0.45383	0.649951	0.999752
Bbof1	72873	ENSMUSG00000057265	97.0108	0.369181	0.221419	1.66734	0.0954473	0.763331	0.152199	0.208496	0.729986	0.465399	0.999995	0.153092	0.211995	0.722148	0.470204	0.901873	-0.0638901	0.218072	-0.292978	0.769539	0.999752
Cbr2	12409	ENSMUSG00000025150	743.79	0.368896	0.203605	1.81182	0.070014	0.726175	-0.467152	0.193545	-2.41367	0.0157929	0.999995	0.854902	0.193881	4.40942	1.03649e-05	0.00428611	0.0188539	0.203285	0.0927462	0.926105	0.999752
Sros1	319272	ENSMUSG00000112095	14.5197	0.368434	0.267493	1.37736	0.168401	0.843157	-0.144668	0.250904	-0.57659	0.564217	0.999995	0.253741	0.255476	0.993211	0.320607	0.849911	-0.259361	0.26313	-0.985677	0.324292	0.999752
Il2	16183	ENSMUSG00000027720	20.5153	0.368257	0.233838	1.57484	0.115294	0.788478	0.224941	0.228696	0.98358	0.325322	0.999995	-0.22037	0.231974	-0.949978	0.342124	0.86301	-0.363686	0.230586	-1.57722	0.114745	0.999752
Gm9204	NA	ENSMUSG00000110562	12.0574	0.36824	0.289074	1.27386	0.202713	0.872172	-0.347078	0.282303	-1.22945	0.218902	0.999995	0.115686	0.280164	0.412923	0.679663	0.95128	-0.599631	0.291147	-2.05955	0.0394416	0.94372
Gm12551	NA	ENSMUSG00000081169	43.4318	0.368107	0.278676	1.32091	0.186531	0.85933	-0.293037	0.262337	-1.11703	0.263983	0.999995	0.535904	0.264637	2.02505	0.0428618	0.720941	-0.12524	0.276493	-0.452959	0.650578	0.999752
Gpr22	73010	ENSMUSG00000044067	899.869	0.367872	0.302902	1.21449	0.224561	0.884279	0.458633	0.289439	1.58456	0.113067	0.999995	-0.460245	0.289623	-1.58912	0.112034	0.761029	-0.369484	0.302727	-1.22052	0.222268	0.999752
Il18rap	16174	ENSMUSG00000026068	52.2502	0.367482	0.347635	1.05709	0.29047	0.915792	-0.0658786	0.329136	-0.200156	0.841358	0.999995	0.42165	0.331045	1.2737	0.202771	0.802134	-0.0117108	0.345818	-0.0338641	0.972985	0.999752
Pisd-ps2	NA	ENSMUSG00000023795	23.342	0.366897	0.23241	1.57866	0.114413	0.788478	-0.102136	0.20744	-0.492365	0.622461	0.999995	0.501913	0.218285	2.29935	0.0214853	0.641312	0.0328794	0.222255	0.147935	0.882394	0.999752
M1ap	110958	ENSMUSG00000030041	5.85453	0.366719	0.380977	0.962574	0.335762	0.925977	-0.319137	0.351436	-0.908095	0.363828	0.999995	0.445027	0.359805	1.23685	0.216141	0.809011	-0.24083	0.373083	-0.645511	0.518596	0.999752
Fabp5	16592	ENSMUSG00000027533	2570.81	0.366665	0.19402	1.88983	0.0587801	0.700573	0.0225278	0.184886	0.121847	0.90302	0.999995	0.441661	0.184972	2.38772	0.0169534	0.623416	0.0975241	0.193938	0.502863	0.615061	0.999752
Gm12362	NA	ENSMUSG00000082709	14.0167	0.366478	0.258977	1.4151	0.15704	0.834118	0.00782674	0.228089	0.0343144	0.972626	0.999995	0.355772	0.245059	1.45178	0.146563	0.776838	-0.00287875	0.242981	-0.0118476	0.990547	0.999752
Cd33	12489	ENSMUSG00000004609	397.889	0.366451	0.201731	1.81653	0.0692891	0.724267	-0.151071	0.191844	-0.787469	0.431007	0.999995	0.391602	0.192256	2.03689	0.0416615	0.720331	-0.12592	0.201339	-0.625411	0.531701	0.999752
2310068J16Rik	NA	ENSMUSG00000100084	15.8976	0.366011	0.286205	1.27884	0.200953	0.870334	0.0520593	0.297774	0.174828	0.861215	0.999995	-0.387425	0.292518	-1.32445	0.185355	0.790777	-0.701376	0.291574	-2.40548	0.0161511	0.609575
Gm42928	NA	ENSMUSG00000105813	11.5805	0.365824	0.317229	1.15319	0.248834	0.897629	0.30827	0.288792	1.06745	0.28577	0.999995	0.217024	0.303798	0.714369	0.474999	0.903079	0.15947	0.30289	0.526496	0.598544	0.999752
9930014A18Rik	NA	ENSMUSG00000097493	34.1108	0.365423	0.221621	1.64887	0.0991752	0.771843	-0.0398891	0.209682	-0.190237	0.849124	0.999995	0.117809	0.213403	0.552048	0.580915	0.932286	-0.287503	0.218039	-1.31858	0.187309	0.999752
Gm3888	NA	ENSMUSG00000116093	48.2753	0.365084	0.405615	0.900075	0.36808	0.92985	1.16252	0.407594	2.85215	0.00434241	0.895607	-0.978766	0.413036	-2.36968	0.0178033	0.631388	-0.18133	0.400072	-0.453242	0.650374	0.999752
Gm48583	NA	ENSMUSG00000114277	333.259	0.365034	0.185869	1.96394	0.0495376	0.688504	-0.127038	0.17679	-0.718581	0.472399	0.999995	0.306476	0.177196	1.72959	0.0837034	0.744846	-0.185597	0.185482	-1.00062	0.317012	0.999752
E130317F20Rik	414101	ENSMUSG00000091994	47.4397	0.36454	0.184303	1.97794	0.0479352	0.680973	0.145201	0.174609	0.831579	0.405646	0.999995	0.0263854	0.178031	0.148206	0.88218	0.983626	-0.192953	0.180999	-1.06605	0.286402	0.999752
Ankrd42	73845	ENSMUSG00000041343	24.1548	0.364499	0.198104	1.83994	0.0657777	0.714879	0.0366599	0.18791	0.195093	0.84532	0.999995	0.0540824	0.192008	0.281668	0.778198	0.970426	-0.273757	0.194135	-1.41014	0.158499	0.999752
2610318N02Rik	70458	ENSMUSG00000049916	7.79443	0.364429	0.340696	1.06966	0.284773	0.913855	0.0920309	0.321139	0.286577	0.774436	0.999995	0.0874725	0.328407	0.266354	0.789967	0.972926	-0.184925	0.333696	-0.554173	0.57946	0.999752
Ism1	319909	ENSMUSG00000074766	34.7844	0.36407	0.3119	1.16726	0.243104	0.892797	-0.116431	0.298746	-0.389732	0.696735	0.999995	0.00938615	0.29929	0.0313614	0.974981	0.994712	-0.471114	0.311378	-1.513	0.13028	0.999752
Rgs7	24012	ENSMUSG00000026527	38.5945	0.364028	0.309873	1.17477	0.240088	0.891288	-0.364474	0.309828	-1.17638	0.239444	0.999995	-0.163039	0.302529	-0.538921	0.589941	0.934464	-0.891541	0.317002	-2.81241	0.00491715	0.306669
Gal3st2c	619597	ENSMUSG00000073608	157.086	0.36359	0.329427	1.10371	0.269721	0.907423	1.14151	0.317864	3.59118	0.000329188	0.156545	-0.7885	0.320132	-2.46304	0.0137763	0.585566	-0.0105851	0.327223	-0.0323484	0.974194	0.999752
Kcnab2	16498	ENSMUSG00000028931	298.739	0.363133	0.265207	1.36925	0.170922	0.845777	-0.131808	0.252365	-0.522293	0.601466	0.999995	0.446909	0.252755	1.76815	0.0770359	0.743092	-0.0480327	0.264835	-0.181369	0.856078	0.999752
Ticam2	225471	ENSMUSG00000056130	71.4489	0.363037	0.267499	1.35715	0.174733	0.851604	-0.182753	0.252997	-0.722352	0.470078	0.999995	0.434599	0.254585	1.70709	0.0878052	0.749991	-0.111191	0.265989	-0.418029	0.675926	0.999752
Tmem37	170706	ENSMUSG00000050777	120.186	0.362968	0.205343	1.76762	0.0771249	0.736991	-0.210064	0.194226	-1.08154	0.279455	0.999995	0.424786	0.195428	2.17362	0.0297337	0.688658	-0.148246	0.2042	-0.725987	0.467847	0.999752
Cacnb4	12298	ENSMUSG00000017412	41.7951	0.362779	0.204331	1.77544	0.0758245	0.735871	-0.0819765	0.19556	-0.419188	0.675079	0.999995	0.0563807	0.197981	0.284779	0.775814	0.970339	-0.388375	0.201987	-1.92277	0.0545084	0.999752
Gm6520	NA	ENSMUSG00000104862	11.1022	0.362562	0.306275	1.18378	0.236501	0.887672	0.200034	0.290145	0.689427	0.490555	0.999995	-0.0189906	0.298885	-0.0635383	0.949338	0.991892	-0.181519	0.297752	-0.609631	0.542106	0.999752
Ubxn11	67586	ENSMUSG00000012126	26.962	0.362451	0.184928	1.95996	0.050001	0.690947	0.0888888	0.171756	0.517528	0.604787	0.999995	0.109226	0.179478	0.608572	0.542808	0.924268	-0.164336	0.177443	-0.926134	0.354376	0.999752
Mpeg1	17476	ENSMUSG00000046805	5154.29	0.362343	0.430149	0.842365	0.399584	0.939688	0.00151169	0.410112	0.00368604	0.997059	0.999995	0.42478	0.410128	1.03573	0.30033	0.84204	0.0639496	0.430134	0.148674	0.881811	0.999752
Larp6	67557	ENSMUSG00000034839	43.4612	0.361965	0.185924	1.94684	0.0515543	0.694269	-0.205828	0.172242	-1.19499	0.232091	0.999995	0.325032	0.176712	1.83934	0.0658659	0.73067	-0.24276	0.181682	-1.33618	0.181489	0.999752
Gm47694	NA	ENSMUSG00000114584	30.3398	0.361706	0.218982	1.65176	0.0985828	0.770753	0.0492145	0.205299	0.239721	0.810547	0.999995	0.149677	0.210313	0.711687	0.476658	0.903079	-0.162815	0.214171	-0.760209	0.44713	0.999752
Pf4	56744	ENSMUSG00000029373	1148.42	0.361693	0.290184	1.24643	0.212608	0.87744	-0.183109	0.2766	-0.661998	0.507972	0.999995	0.362349	0.276667	1.30969	0.190299	0.793795	-0.182452	0.29012	-0.628886	0.529424	0.999752
Gm7329	NA	ENSMUSG00000100774	362.39	0.36146	0.122597	2.94836	0.00319461	0.23171	0.133261	0.117788	1.13136	0.257903	0.999995	-0.180138	0.118171	-1.52438	0.127413	0.764209	-0.408336	0.122228	-3.34078	0.000835434	0.0854388
4930577N17Rik	67746	ENSMUSG00000087440	47.8356	0.361322	0.202757	1.78204	0.0747427	0.73444	0.437693	0.190484	2.2978	0.0215733	0.999995	-0.0581872	0.197727	-0.29428	0.768544	0.968739	0.0181842	0.1957	0.0929184	0.925968	0.999752
Sprr2a2	100303744	ENSMUSG00000068893	619.012	0.361188	0.648829	0.556677	0.577748	0.974797	-0.129116	0.618968	-0.208599	0.834761	0.999995	-1.06311	0.618809	-1.718	0.0857963	0.746926	-1.55342	0.64898	-2.39363	0.0166825	0.622226
1700109H08Rik	77036	ENSMUSG00000008307	67.0546	0.360956	0.261036	1.38278	0.166732	0.842618	0.146811	0.248644	0.590447	0.554891	0.999995	-0.0185886	0.250992	-0.0740607	0.940962	0.990641	-0.232733	0.258779	-0.89935	0.368466	0.999752
9430034N14Rik	NA	ENSMUSG00000102964	12.1734	0.360569	0.387747	0.92991	0.352418	0.928835	-0.186838	0.365802	-0.510763	0.609517	0.999995	0.205166	0.371452	0.552336	0.580718	0.932286	-0.342241	0.382338	-0.895128	0.370719	0.999752
Gm5138	NA	ENSMUSG00000079501	12.6128	0.360344	0.336044	1.07231	0.283581	0.913552	0.333461	0.31613	1.05482	0.291506	0.999995	-0.041646	0.32888	-0.12663	0.899233	0.984643	-0.0685288	0.323577	-0.211785	0.832274	0.999752
Gm7565	NA	ENSMUSG00000107911	75.5912	0.36029	0.123431	2.91895	0.00351213	0.240825	-0.0915621	0.115381	-0.793563	0.42745	0.999995	0.218078	0.118144	1.84587	0.0649109	0.73067	-0.233774	0.12079	-1.93538	0.0529434	0.999752
Bckdhb	12040	ENSMUSG00000032263	1247.72	0.360219	0.152649	2.35979	0.0182853	0.511506	0.116334	0.145669	0.798617	0.424513	0.999995	-0.0782009	0.145909	-0.535955	0.59199	0.934682	-0.322087	0.152419	-2.11316	0.0345867	0.895114
Neurl3	214854	ENSMUSG00000047180	465.354	0.360123	0.234373	1.53654	0.124406	0.793358	0.159326	0.223308	0.713482	0.475548	0.999995	0.0973806	0.223561	0.435588	0.663136	0.947272	-0.103417	0.234131	-0.441705	0.658703	0.999752
Gm32899	NA	ENSMUSG00000112567	26.5732	0.360041	0.236239	1.52405	0.127495	0.798715	-0.0136571	0.227025	-0.0601568	0.952031	0.999995	-0.0355842	0.228482	-0.155742	0.876236	0.983626	-0.409283	0.234831	-1.74288	0.0813539	0.999752
Asprv1	67855	ENSMUSG00000033508	11.8309	0.359776	0.405427	0.8874	0.374864	0.933188	-0.136457	0.372483	-0.366346	0.714107	0.999995	0.634158	0.382329	1.65867	0.0971818	0.759937	0.137925	0.396155	0.348159	0.727721	0.999752
Itgb3bp	67733	ENSMUSG00000028549	146.067	0.359087	0.110917	3.23744	0.00120606	0.115867	0.120895	0.102555	1.17883	0.238464	0.999995	0.232081	0.10601	2.18925	0.028579	0.68144	-0.00611097	0.10762	-0.056783	0.954718	0.999752
Gm6201	NA	ENSMUSG00000115247	56.502	0.35866	0.250004	1.43462	0.151397	0.827672	-0.0654483	0.23529	-0.27816	0.780889	0.999995	0.452843	0.237724	1.90491	0.0567918	0.73013	0.0287342	0.247691	0.116008	0.907646	0.999752
Arhgap24	231532	ENSMUSG00000057315	660.468	0.358292	0.100537	3.56378	0.000365554	0.045153	-0.0227375	0.0957602	-0.237442	0.812314	0.999995	0.0761711	0.0961562	0.79216	0.428267	0.888935	-0.304858	0.100158	-3.04376	0.00233641	0.182144
BB123696	NA	ENSMUSG00000113737	23.7516	0.357532	0.331692	1.0779	0.281077	0.912421	-0.263864	0.309537	-0.852448	0.393966	0.999995	0.297089	0.315716	0.941001	0.346704	0.863308	-0.324307	0.325816	-0.995369	0.319557	0.999752
Hif3a	53417	ENSMUSG00000004328	76.6774	0.357232	0.312744	1.14225	0.253349	0.900535	-0.0819077	0.298819	-0.274105	0.784004	0.999995	0.0205024	0.299499	0.0684556	0.945423	0.991127	-0.418638	0.312093	-1.34139	0.179794	0.999752
Gm26628	102632638	ENSMUSG00000097133	19.104	0.356886	0.297881	1.19808	0.230886	0.886441	-0.267912	0.292817	-0.914948	0.360219	0.999995	-0.0197048	0.28988	-0.0679758	0.945805	0.991127	-0.644503	0.30074	-2.14306	0.0321084	0.866335
Gm13719	NA	ENSMUSG00000083864	14.3224	0.356854	0.298677	1.19479	0.232171	0.886576	-0.06864	0.28068	-0.244549	0.806806	0.999995	0.14175	0.288222	0.491809	0.622855	0.939747	-0.283744	0.291406	-0.973709	0.330201	0.999752
Gapdhrt	NA	ENSMUSG00000097148	19.7944	0.356832	0.240407	1.48428	0.137733	0.811551	0.141768	0.221781	0.639228	0.522675	0.999995	0.12725	0.232377	0.547604	0.583964	0.932844	-0.0878135	0.230181	-0.381498	0.702834	0.999752
	NA	ENSMUSG00000121418	115.902	0.356784	0.167312	2.13245	0.0329698	0.615458	0.0381069	0.15768	0.241673	0.809034	0.999995	0.115973	0.160868	0.720919	0.470959	0.901873	-0.202704	0.164248	-1.23413	0.217154	0.999752
Gm38248	NA	ENSMUSG00000104164	8.83575	0.356575	0.496501	0.718176	0.472649	0.956151	-0.133082	0.44875	-0.296561	0.766802	0.999995	0.741542	0.465405	1.59333	0.111087	0.761029	0.251886	0.480924	0.523753	0.60045	0.999752
Fam151b	73942	ENSMUSG00000034334	50.5646	0.356557	0.136627	2.60971	0.00906186	0.413716	-0.0878789	0.125988	-0.69752	0.485477	0.999995	0.247767	0.130563	1.89767	0.057739	0.73013	-0.19667	0.132261	-1.48698	0.137021	0.999752
Inha	16322	ENSMUSG00000032968	185.992	0.356063	0.198449	1.79423	0.0727765	0.728608	0.20581	0.186943	1.10092	0.270931	0.999995	0.201741	0.189497	1.06462	0.28705	0.836714	0.0514878	0.196012	0.262677	0.7928	0.999752
Col26a1	140709	ENSMUSG00000004415	21.4265	0.356024	0.314352	1.13256	0.257397	0.901587	0.0130535	0.297159	0.0439278	0.964962	0.999995	0.160843	0.300709	0.534879	0.592734	0.934682	-0.182128	0.310958	-0.5857	0.558077	0.999752
Gm15711	NA	ENSMUSG00000082570	16.7307	0.355818	0.29666	1.19941	0.230367	0.886147	0.027204	0.261215	0.104144	0.917055	0.999995	0.396795	0.279639	1.41896	0.155912	0.784175	0.0681816	0.27936	0.244063	0.807182	0.999752
Fbp2	14120	ENSMUSG00000021456	545.564	0.355585	0.42705	0.832655	0.40504	0.940804	-0.0841702	0.408109	-0.206244	0.8366	0.999995	-0.406997	0.407775	-0.998092	0.318235	0.848775	-0.846752	0.427368	-1.98132	0.0475558	0.992001
P2ry12	70839	ENSMUSG00000036353	109.826	0.355456	0.197289	1.8017	0.0715929	0.726724	-0.192757	0.185477	-1.03925	0.298688	0.999995	0.552014	0.187326	2.94681	0.00321075	0.355086	0.00380212	0.195534	0.0194448	0.984486	0.999752
Gm3565	NA	ENSMUSG00000113926	15.0795	0.355295	0.283209	1.25453	0.209649	0.874933	0.285194	0.266051	1.07195	0.283743	0.999995	-0.00913128	0.275899	-0.0330964	0.973598	0.994586	-0.0792326	0.273625	-0.289567	0.772148	0.999752
Gm12497	NA	ENSMUSG00000049231	15.6132	0.355245	0.301672	1.17759	0.23896	0.890925	0.277885	0.269877	1.02967	0.303163	0.999995	0.204539	0.289497	0.706532	0.479858	0.904346	0.127178	0.282897	0.449556	0.65303	0.999752
Cdcp3	71395	ENSMUSG00000006204	37.5751	0.355181	0.314133	1.13067	0.258195	0.901587	0.134327	0.291814	0.460319	0.645288	0.999995	0.457939	0.298145	1.53596	0.124547	0.761592	0.237086	0.308131	0.769431	0.441637	0.999752
Gm6368	NA	ENSMUSG00000080775	10.5583	0.35507	0.316224	1.12284	0.261504	0.903221	-0.106828	0.305241	-0.34998	0.726354	0.999995	0.0320661	0.308532	0.103931	0.917224	0.987093	-0.429833	0.313014	-1.37321	0.169688	0.999752
Gm14634	552913	ENSMUSG00000085891	11.1961	0.3546	0.380432	0.932098	0.351286	0.928835	0.135929	0.37886	0.358784	0.719757	0.999995	-0.28153	0.379652	-0.741548	0.458361	0.898583	-0.5002	0.379642	-1.31756	0.187652	0.999752
Ddit4	74747	ENSMUSG00000020108	2585.23	0.354301	0.35566	0.996178	0.319163	0.92252	0.339587	0.339169	1.00123	0.316715	0.999995	-0.316925	0.3392	-0.934331	0.350133	0.863308	-0.331639	0.355631	-0.932538	0.351058	0.999752
Rmst	110333	ENSMUSG00000112117	26.3232	0.354103	0.387961	0.912729	0.361385	0.928835	0.432829	0.357901	1.20935	0.226526	0.999995	0.0520454	0.375751	0.13851	0.889837	0.983626	0.130772	0.3707	0.352769	0.724262	0.999752
Dpep1	13479	ENSMUSG00000019278	1300.36	0.354043	0.17577	2.01424	0.0439842	0.663003	-0.0950615	0.16786	-0.566315	0.57118	0.999995	-0.105158	0.167838	-0.626545	0.530958	0.921355	-0.554262	0.175791	-3.15296	0.00161623	0.141027
Kcnj14	211480	ENSMUSG00000058743	85.8078	0.35389	0.225503	1.56934	0.116569	0.788478	0.112439	0.214104	0.525161	0.599471	0.999995	0.105794	0.215551	0.490808	0.623563	0.939815	-0.135657	0.22412	-0.605288	0.544988	0.999752
Gm6767	NA	ENSMUSG00000081453	1007.47	0.353649	0.145267	2.43447	0.0149136	0.483495	0.227561	0.138383	1.64443	0.100088	0.999995	0.0574637	0.1386	0.4146	0.678435	0.951104	-0.0686243	0.14506	-0.473075	0.63616	0.999752
Gm45251	NA	ENSMUSG00000110120	10.3919	0.353332	0.341153	1.0357	0.300341	0.917849	-0.457361	0.308244	-1.48377	0.137871	0.999995	0.544075	0.317858	1.71169	0.0869536	0.748061	-0.266619	0.332213	-0.802555	0.422232	0.999752
Nppa	230899	ENSMUSG00000041616	14724.6	0.353307	0.292781	1.20673	0.227537	0.884493	-0.0742704	0.279149	-0.26606	0.790193	0.999995	0.337481	0.279155	1.20894	0.226688	0.811054	-0.090097	0.292776	-0.307734	0.758285	0.999752
Msantd5f8	623272	ENSMUSG00000096750	90.4523	0.353212	0.287651	1.22792	0.219479	0.880876	-0.362652	0.274821	-1.31959	0.186971	0.999995	0.175872	0.274723	0.64018	0.522056	0.918958	-0.539992	0.287745	-1.87663	0.0605689	0.999752
Tmem100	67888	ENSMUSG00000069763	632.837	0.35305	0.229713	1.53691	0.124314	0.793358	-0.0822357	0.219294	-0.375002	0.707659	0.999995	-0.0787609	0.219305	-0.359139	0.719491	0.961716	-0.514046	0.229703	-2.23787	0.0252293	0.777073
Scgb1c1	338417	ENSMUSG00000038801	122.026	0.352727	0.269817	1.30728	0.191118	0.864167	-0.0817334	0.260657	-0.313567	0.75385	0.999995	-0.156923	0.260123	-0.603267	0.546331	0.924494	-0.591383	0.270332	-2.18762	0.0286973	0.829963
3010003L21Rik	NA	ENSMUSG00000085355	11.805	0.352725	0.258922	1.36228	0.173108	0.848457	-0.0157005	0.242578	-0.0647236	0.948394	0.999995	0.1279	0.250091	0.511415	0.609061	0.937805	-0.240525	0.251672	-0.955709	0.339219	0.999752
Irag2	16970	ENSMUSG00000030263	208.241	0.352639	0.214651	1.64285	0.100414	0.772221	-0.0985352	0.203812	-0.483462	0.628768	0.999995	0.382258	0.204515	1.86909	0.06161	0.73013	-0.068917	0.213981	-0.322071	0.747399	0.999752
Muc6	353328	ENSMUSG00000118661	168.461	0.352622	0.285306	1.23595	0.216478	0.879693	0.0641748	0.272757	0.235282	0.81399	0.999995	-0.118095	0.273141	-0.432361	0.665479	0.94753	-0.406543	0.284938	-1.42678	0.153645	0.999752
Gm37052	NA	ENSMUSG00000103343	10.3033	0.351875	0.412093	0.853873	0.393175	0.937936	-0.578031	0.379929	-1.52142	0.128155	0.999995	0.555032	0.385414	1.44009	0.149841	0.778553	-0.374874	0.406968	-0.92114	0.356977	0.999752
Gm13935	NA	ENSMUSG00000083320	26.7917	0.351847	0.199084	1.76733	0.0771729	0.736991	0.138443	0.171422	0.807618	0.419311	0.999995	0.502711	0.186172	2.70025	0.00692874	0.488143	0.289307	0.185364	1.56075	0.118582	0.999752
H3f3aos	NA	ENSMUSG00000073485	26.2954	0.351652	0.255543	1.3761	0.168791	0.843528	0.0631291	0.234048	0.269727	0.78737	0.999995	0.192986	0.245383	0.786471	0.431592	0.889959	-0.0955363	0.244679	-0.390455	0.6962	0.999752
Rbm3-ps	NA	ENSMUSG00000099875	583.214	0.351313	0.174341	2.01509	0.0438947	0.663003	-0.117493	0.166021	-0.707701	0.479131	0.999995	0.253472	0.166235	1.52478	0.127313	0.764209	-0.215334	0.174137	-1.23658	0.216244	0.999752
Flt3	14255	ENSMUSG00000042817	45.957	0.351306	0.356026	0.986742	0.323769	0.923592	-0.232755	0.336279	-0.692147	0.488845	0.999995	0.575943	0.338434	1.70179	0.0887948	0.750691	-0.00811795	0.353979	-0.0229334	0.981703	0.999752
Acta1	11459	ENSMUSG00000031972	17101.9	0.351183	0.330923	1.06122	0.288589	0.915636	0.15978	0.315519	0.506404	0.612573	0.999995	0.127848	0.315525	0.405191	0.685337	0.953453	-0.0635555	0.330917	-0.192058	0.847697	0.999752
Slamf8	74748	ENSMUSG00000053318	26.1209	0.351118	0.416634	0.842751	0.399368	0.939688	0.355489	0.392126	0.906569	0.364635	0.999995	0.313142	0.396985	0.788801	0.430228	0.889762	0.317513	0.412007	0.77065	0.440914	0.999752
Gm53610	NA	ENSMUSG00000119990	82.6249	0.350893	0.257472	1.36284	0.172933	0.848457	0.0767275	0.24481	0.313417	0.753964	0.999995	0.034592	0.247304	0.139877	0.888757	0.983626	-0.239573	0.255077	-0.93922	0.347618	0.999752
Pgbd5	209966	ENSMUSG00000050751	19.9827	0.350751	0.23619	1.48504	0.137534	0.811551	0.00509715	0.227176	0.022437	0.982099	0.999995	-0.0288688	0.229761	-0.125647	0.900011	0.984854	-0.374523	0.233676	-1.60274	0.108992	0.999752
Pkd1l3	244646	ENSMUSG00000048827	34.4655	0.350336	0.24522	1.42866	0.153103	0.829485	0.0469417	0.232192	0.202167	0.839786	0.999995	0.0679737	0.236321	0.287633	0.773628	0.970339	-0.235421	0.241244	-0.97586	0.329134	0.999752
	NA	ENSMUSG00000095041	1902.32	0.34995	0.133536	2.62064	0.00877659	0.408858	0.0940555	0.127087	0.740088	0.459246	0.999995	0.30941	0.127307	2.43043	0.0150809	0.607183	0.0535155	0.133327	0.401386	0.688136	0.999752
Mefv	54483	ENSMUSG00000022534	135.877	0.349898	0.599152	0.583989	0.559227	0.971359	0.128036	0.570289	0.22451	0.822361	0.999995	0.700327	0.570996	1.2265	0.22001	0.809011	0.478464	0.598478	0.799468	0.424019	0.999752
Mbnl3	171170	ENSMUSG00000036109	27.5415	0.349419	0.30806	1.13426	0.256686	0.901587	0.0149275	0.292602	0.0510165	0.959312	0.999995	0.0961055	0.294924	0.325865	0.744526	0.963567	-0.238386	0.305837	-0.779455	0.435711	0.999752
Grhl1	195733	ENSMUSG00000020656	27.4143	0.34939	0.300867	1.16128	0.24553	0.895412	0.172842	0.289321	0.597406	0.550236	0.999995	-0.188218	0.290773	-0.647301	0.517437	0.91729	-0.364765	0.299464	-1.21806	0.223201	0.999752
Rpsa-ps11	NA	ENSMUSG00000082978	255.694	0.349119	0.113974	3.06316	0.00219016	0.179575	-0.0169227	0.107267	-0.157762	0.874644	0.999995	0.304697	0.108571	2.80642	0.00500955	0.445558	-0.061345	0.112732	-0.544167	0.586326	0.999752
1700022N22Rik	69431	ENSMUSG00000097523	11.0839	0.348885	0.374716	0.931066	0.35182	0.928835	0.160174	0.350923	0.456435	0.648077	0.999995	0.0735186	0.362052	0.203061	0.839087	0.980016	-0.115193	0.363974	-0.316486	0.751634	0.999752
Pbld2	67307	ENSMUSG00000020072	39.7619	0.348749	0.231583	1.50593	0.132084	0.809461	-0.121606	0.219219	-0.554724	0.579083	0.999995	0.129315	0.22356	0.578439	0.562968	0.929259	-0.341039	0.227396	-1.49976	0.133677	0.999752
Gm16364	NA	ENSMUSG00000087014	14.4965	0.348584	0.30042	1.16032	0.245919	0.895516	0.520053	0.300904	1.7283	0.0839341	0.999995	-0.496005	0.3054	-1.62412	0.104351	0.761029	-0.324535	0.295849	-1.09696	0.272658	0.999752
Gm13749	NA	ENSMUSG00000044689	12.1254	0.348551	0.287535	1.2122	0.225434	0.884279	-0.0408126	0.258966	-0.157598	0.874774	0.999995	0.529329	0.270364	1.95784	0.0502494	0.720941	0.139966	0.276844	0.505575	0.613155	0.999752
Havcr2	171285	ENSMUSG00000020399	206.996	0.348488	0.404416	0.861707	0.388849	0.934722	0.0776114	0.384644	0.201774	0.840093	0.999995	0.696863	0.385323	1.80851	0.0705267	0.73067	0.425986	0.403769	1.05502	0.291414	0.999752
Mamdc2	71738	ENSMUSG00000033207	64.8595	0.348443	0.242056	1.43952	0.150004	0.826826	-0.58157	0.221585	-2.6246	0.00867516	0.999995	0.825981	0.226321	3.6496	0.000262644	0.0683278	-0.104032	0.237633	-0.437785	0.661542	0.999752
Gm16573	102635191	ENSMUSG00000090038	15.5953	0.348199	0.378606	0.919688	0.357736	0.928835	0.00638846	0.345054	0.0185144	0.985228	0.999995	0.27406	0.360691	0.759819	0.447363	0.892754	-0.0677511	0.36374	-0.186263	0.852239	0.999752
D130058E05Rik	102637806	ENSMUSG00000092627	17.5528	0.34817	0.355326	0.97986	0.327155	0.923617	-0.0929154	0.335205	-0.27719	0.781635	0.999995	0.290203	0.338583	0.857108	0.391385	0.875272	-0.150883	0.352109	-0.428513	0.668278	0.999752
Gpr132	56696	ENSMUSG00000021298	60.0244	0.347784	0.32965	1.05501	0.291421	0.915792	0.145651	0.312976	0.465376	0.641662	0.999995	0.171212	0.314579	0.544257	0.586265	0.933763	-0.0309206	0.32812	-0.0942356	0.924922	0.999752
Slc19a3	80721	ENSMUSG00000038496	19.2204	0.347676	0.276377	1.25798	0.2084	0.87287	0.531908	0.25686	2.07081	0.0383769	0.999995	-0.0518081	0.27007	-0.191832	0.847874	0.981124	0.132424	0.263484	0.502589	0.615253	0.999752
Kcne4	57814	ENSMUSG00000047330	202.388	0.347647	0.206156	1.68633	0.0917324	0.756436	0.210909	0.195334	1.07974	0.280259	0.999995	0.2816	0.19653	1.43286	0.151898	0.780501	0.144862	0.205016	0.706589	0.479822	0.999752
Doc2b	13447	ENSMUSG00000020848	16.0391	0.347606	0.409615	0.848617	0.396095	0.93888	0.064844	0.376706	0.172134	0.863332	0.999995	0.349211	0.388982	0.897757	0.369315	0.86509	0.066449	0.397976	0.166967	0.867396	0.999752
Zfp536	243937	ENSMUSG00000043456	161.107	0.34754	0.234364	1.4829	0.1381	0.811551	-0.133671	0.223896	-0.597025	0.55049	0.999995	0.0565286	0.224439	0.251866	0.801144	0.974958	-0.424683	0.233845	-1.81609	0.0693567	0.999752
Gm6733	NA	ENSMUSG00000084329	187.378	0.347295	0.101778	3.41227	0.000644233	0.0716643	0.244016	0.0948401	2.57292	0.0100843	0.999995	0.128227	0.0976972	1.31249	0.189354	0.793795	0.0249485	0.0990388	0.251907	0.801113	0.999752
Gm49879	NA	ENSMUSG00000117176	14.8336	0.347201	0.290409	1.19556	0.231868	0.886576	-0.0246498	0.265124	-0.0929745	0.925924	0.999995	0.365785	0.27519	1.32921	0.18378	0.790777	-0.00606603	0.280888	-0.0215959	0.98277	0.999752
Lgi1	56839	ENSMUSG00000067242	180.701	0.346389	0.423883	0.817181	0.413825	0.945227	0.754089	0.407478	1.85063	0.0642233	0.999995	-0.624456	0.408886	-1.52721	0.126708	0.762732	-0.216756	0.422525	-0.513001	0.607951	0.999752
Podnl1	244550	ENSMUSG00000012889	8.46605	0.346164	0.388584	0.890835	0.373018	0.932589	0.144205	0.356669	0.404311	0.685984	0.999995	0.349931	0.369035	0.948235	0.34301	0.86301	0.147972	0.37686	0.392645	0.694581	0.999752
Gm5374	NA	ENSMUSG00000114152	9.29041	0.345635	0.349443	0.989103	0.322613	0.922879	0.0465824	0.351514	0.132519	0.894574	0.999995	-0.273351	0.349586	-0.781929	0.434256	0.891168	-0.572404	0.351371	-1.62906	0.103301	0.999752
Gm12996	NA	ENSMUSG00000086417	16.7735	0.345446	0.30342	1.13851	0.254909	0.900535	0.0623408	0.288267	0.21626	0.828785	0.999995	0.0154966	0.297079	0.0521632	0.958399	0.994122	-0.267609	0.294798	-0.907769	0.364	0.999752
Acsbg3	78625	ENSMUSG00000024209	12.8509	0.345408	0.303213	1.13916	0.254636	0.900535	0.118463	0.284866	0.415855	0.677516	0.999995	0.0726376	0.292811	0.24807	0.80408	0.974969	-0.154308	0.295548	-0.522107	0.601596	0.999752
Gm13168	NA	ENSMUSG00000081460	9.42805	0.344793	0.308514	1.11759	0.263741	0.904415	0.183882	0.304486	0.603908	0.545905	0.999995	-0.197472	0.310257	-0.636477	0.524466	0.920346	-0.358383	0.30271	-1.18392	0.236446	0.999752
Sidt1	320007	ENSMUSG00000022696	13.3715	0.344765	0.414364	0.832033	0.40539	0.940804	0.808332	0.406643	1.98781	0.0468322	0.999995	-0.44058	0.428512	-1.02816	0.303873	0.844787	0.0229868	0.391706	0.0586837	0.953204	0.999752
Agt	11606	ENSMUSG00000031980	156.551	0.344652	0.343137	1.00442	0.315177	0.922144	0.0504755	0.326767	0.15447	0.877239	0.999995	0.0748646	0.327648	0.228491	0.819264	0.976178	-0.219312	0.342296	-0.64071	0.521711	0.999752
Msh3	17686	ENSMUSG00000014850	355.465	0.34463	0.0840174	4.10189	4.09783e-05	0.00671974	0.162241	0.0790285	2.05295	0.0400777	0.999995	0.0778277	0.080834	0.962809	0.335644	0.858884	-0.104561	0.0822817	-1.27077	0.20381	0.999752
Ctsk	13038	ENSMUSG00000028111	370.886	0.344366	0.201741	1.70697	0.0878275	0.750236	0.17115	0.191564	0.893434	0.371625	0.999995	0.41782	0.192227	2.17358	0.0297369	0.688658	0.244603	0.201109	1.21627	0.223883	0.999752
Emb	13723	ENSMUSG00000021728	601.434	0.344332	0.159399	2.16019	0.030758	0.604392	-0.111863	0.151749	-0.737156	0.461028	0.999995	0.236569	0.151996	1.55641	0.11961	0.761029	-0.219626	0.159163	-1.37988	0.167624	0.999752
Mttp	17777	ENSMUSG00000028158	266.603	0.34416	0.132828	2.59102	0.00956923	0.424303	-0.0186385	0.128243	-0.145337	0.884444	0.999995	-0.165609	0.128189	-1.29191	0.196387	0.798496	-0.528407	0.13288	-3.97656	6.99188e-05	0.0114655
Btf3-ps4	NA	ENSMUSG00000082793	22.9055	0.343738	0.183028	1.87807	0.0603722	0.704828	0.00566456	0.169294	0.0334599	0.973308	0.999995	0.16539	0.176124	0.939052	0.347704	0.863308	-0.172684	0.176465	-0.978572	0.327791	0.999752
Gm50431	NA	ENSMUSG00000117814	56.0328	0.343662	0.1822	1.88618	0.0592702	0.701316	0.478244	0.174104	2.74689	0.0060164	0.999995	-0.202279	0.180272	-1.12208	0.26183	0.824853	-0.0676969	0.176099	-0.384425	0.700663	0.999752
Gm47798	NA	ENSMUSG00000114253	43.6681	0.34365	0.303935	1.13067	0.258195	0.901587	0.0215448	0.284554	0.0757143	0.939646	0.999995	0.299109	0.289439	1.03341	0.301412	0.842832	-0.0229953	0.299287	-0.0768336	0.938756	0.999752
Mir7-1	723902	ENSMUSG00000065434	10.1897	0.343448	0.316575	1.08489	0.277972	0.911139	0.207662	0.293616	0.707255	0.479408	0.999995	0.0628932	0.307546	0.2045	0.837963	0.979965	-0.0728932	0.303061	-0.240524	0.809924	0.999752
4930539J05Rik	NA	ENSMUSG00000097032	17.4084	0.343283	0.334615	1.02591	0.304936	0.919603	0.100875	0.32178	0.313491	0.753908	0.999995	-0.083409	0.326004	-0.255853	0.798064	0.973845	-0.325817	0.330501	-0.985828	0.324217	0.999752
Nrep	27528	ENSMUSG00000042834	963.104	0.343276	0.154295	2.2248	0.0260943	0.584084	-0.0214227	0.147129	-0.145606	0.884233	0.999995	0.0237152	0.147223	0.161084	0.872028	0.983626	-0.340983	0.154204	-2.21124	0.0270192	0.801571
Hexb	15212	ENSMUSG00000021665	1159.11	0.343059	0.204359	1.67871	0.0932081	0.758018	0.0995939	0.194636	0.511692	0.608866	0.999995	0.365797	0.19482	1.87761	0.060434	0.73013	0.122332	0.204183	0.599129	0.549087	0.999752
E130201H02Rik	78552	ENSMUSG00000044141	22.0098	0.342685	0.247411	1.38508	0.166028	0.842618	0.347691	0.230504	1.5084	0.131453	0.999995	-0.0131473	0.241734	-0.0543873	0.956627	0.993392	-0.00814074	0.236451	-0.0344289	0.972535	0.999752
Alms1	236266	ENSMUSG00000063810	144.389	0.342681	0.154387	2.21963	0.0264441	0.586139	0.192011	0.145989	1.31524	0.18843	0.999995	0.0803075	0.147903	0.542973	0.587149	0.934434	-0.0703622	0.152554	-0.461229	0.644635	0.999752
Chaer1	NA	ENSMUSG00000106783	332.998	0.342525	0.318952	1.07391	0.282864	0.91339	0.235796	0.303405	0.777165	0.437061	0.999995	-0.0066998	0.305238	-0.0219495	0.982488	0.996428	-0.113429	0.317199	-0.357595	0.720647	0.999752
Pabpc1l	381404	ENSMUSG00000054582	13.2099	0.342477	0.298556	1.14711	0.251336	0.899491	-0.0965104	0.295172	-0.326963	0.743696	0.999995	-0.189681	0.292734	-0.647965	0.517008	0.91729	-0.628668	0.300947	-2.08897	0.0367108	0.910509
Mmp11	17385	ENSMUSG00000000901	194.071	0.341666	0.131079	2.60658	0.00914525	0.413716	0.0290292	0.123958	0.234185	0.814841	0.999995	0.145765	0.12537	1.16268	0.244959	0.817929	-0.166872	0.129729	-1.28631	0.198334	0.999752
Wfdc17	100034251	ENSMUSG00000069792	435.215	0.341596	0.338236	1.00993	0.312527	0.922144	-0.687613	0.322088	-2.13486	0.0327728	0.999995	0.904518	0.322278	2.80664	0.00500618	0.445558	-0.124691	0.338055	-0.368848	0.712241	0.999752
Gm56886	NA	ENSMUSG00000120402	16.0192	0.341566	0.34026	1.00384	0.315457	0.922144	0.18817	0.346076	0.543724	0.586632	0.999995	-0.394305	0.344885	-1.14329	0.252916	0.820425	-0.547701	0.341468	-1.60396	0.108723	0.999752
Xlr4a	434794	ENSMUSG00000079845	35.8422	0.341518	0.637868	0.535406	0.592369	0.977932	-0.192846	0.604449	-0.319044	0.749693	0.999995	0.526505	0.607057	0.867307	0.385774	0.871722	-0.00785936	0.635386	-0.0123694	0.990131	0.999752
Ecrg4	78896	ENSMUSG00000026051	20.4074	0.341452	0.489949	0.696912	0.485858	0.957954	0.32018	0.463234	0.691183	0.48945	0.999995	0.191458	0.467533	0.409507	0.682168	0.952588	0.170186	0.485849	0.350286	0.726124	0.999752
Triqk	208820	ENSMUSG00000055963	112.398	0.341036	0.115873	2.94319	0.00324847	0.233179	0.216744	0.109765	1.97462	0.0483115	0.999995	-0.0265495	0.112423	-0.236156	0.813312	0.975531	-0.150842	0.113295	-1.3314	0.183057	0.999752
Gm8752	NA	ENSMUSG00000092278	206.574	0.341024	0.113545	3.00344	0.0026695	0.207262	0.291623	0.107233	2.71954	0.00653734	0.999995	0.0163763	0.109191	0.149978	0.880782	0.983626	-0.0330242	0.111662	-0.29575	0.767421	0.999752
Gm8508	NA	ENSMUSG00000049477	54.5657	0.340732	0.154714	2.20234	0.0276414	0.59614	0.209226	0.145404	1.43893	0.15017	0.999995	0.030043	0.149709	0.200676	0.840952	0.980338	-0.101463	0.150552	-0.673942	0.500348	0.999752
Gm36201	102640031	ENSMUSG00000117029	33.4158	0.340294	0.27249	1.24883	0.211727	0.877289	0.359044	0.251226	1.42917	0.152956	0.999995	0.0223582	0.26573	0.084139	0.932946	0.989042	0.0411089	0.258366	0.159111	0.873582	0.999752
Plac8	231507	ENSMUSG00000029322	276.934	0.340262	0.575126	0.59163	0.554099	0.970656	0.311966	0.547783	0.569507	0.569012	0.999995	0.698471	0.54821	1.27409	0.20263	0.802134	0.670175	0.574719	1.16609	0.243577	0.999752
Spp1	20750	ENSMUSG00000029304	11362.6	0.340139	1.00804	0.337425	0.735796	0.989084	0.0903851	0.961131	0.0940404	0.925077	0.999995	0.373829	0.961134	0.388946	0.697316	0.957301	0.124075	1.00804	0.123085	0.90204	0.999752
Oit3	18302	ENSMUSG00000009654	8.76002	0.33993	0.299581	1.13469	0.256507	0.901587	0.12244	0.271502	0.450973	0.652009	0.999995	0.303022	0.284694	1.06438	0.287157	0.836714	0.0855326	0.287074	0.297946	0.765744	0.999752
Vit	74199	ENSMUSG00000024076	53.3788	0.339896	0.318424	1.06743	0.285778	0.915162	-0.0833245	0.307726	-0.270775	0.786564	0.999995	-0.0974784	0.307595	-0.316905	0.751316	0.964655	-0.520698	0.318551	-1.63458	0.102136	0.999752
Lyplal1	226791	ENSMUSG00000039246	42.5587	0.339817	0.209523	1.62186	0.104833	0.776828	0.0851601	0.197128	0.432003	0.665739	0.999995	0.130851	0.200813	0.651605	0.514656	0.916904	-0.123806	0.205994	-0.601016	0.547829	0.999752
4931440P22Rik	NA	ENSMUSG00000074580	29.5289	0.339661	0.20551	1.65277	0.0983777	0.769783	0.0149789	0.189266	0.0791419	0.93692	0.999995	0.22156	0.196443	1.12786	0.25938	0.823925	-0.103122	0.19866	-0.519086	0.6037	0.999752
Chp2	70261	ENSMUSG00000030865	31.6653	0.339566	0.267341	1.27016	0.204028	0.872172	-0.43595	0.248807	-1.75216	0.079746	0.999995	0.431593	0.252204	1.71128	0.0870287	0.748061	-0.343923	0.264138	-1.30205	0.192898	0.999752
Gm8750	NA	ENSMUSG00000092560	206.015	0.339527	0.113461	2.99247	0.00276733	0.211406	0.286569	0.107168	2.67401	0.007495	0.999995	0.0156732	0.10911	0.143647	0.885779	0.983626	-0.0372848	0.111595	-0.334107	0.738299	0.999752
Il7r	16197	ENSMUSG00000003882	130.777	0.339329	0.340673	0.996054	0.319224	0.92252	0.0130903	0.323016	0.0405252	0.967674	0.999995	0.73682	0.324259	2.27232	0.0230674	0.647045	0.410581	0.339491	1.2094	0.226508	0.999752
Pcdhb21	93892	ENSMUSG00000044022	23.1552	0.339037	0.221221	1.53257	0.125381	0.7963	-0.0263638	0.213664	-0.123389	0.901799	0.999995	-0.0458654	0.21531	-0.21302	0.831311	0.979236	-0.411266	0.219619	-1.87263	0.0611195	0.999752
Gm6402	NA	ENSMUSG00000117962	167.92	0.338988	0.135246	2.50645	0.0121951	0.459348	0.0762984	0.127371	0.599027	0.549155	0.999995	0.181351	0.129225	1.40337	0.160508	0.786631	-0.0813385	0.133475	-0.609391	0.542265	0.999752
Gm31659	NA	ENSMUSG00000110489	61.1255	0.338812	0.341379	0.99248	0.320963	0.92253	0.409507	0.325652	1.2575	0.208573	0.999995	-0.1788	0.32783	-0.545405	0.585475	0.933177	-0.108105	0.339288	-0.318624	0.750012	0.999752
Gm12286	NA	ENSMUSG00000081600	39.4927	0.338663	0.173758	1.94905	0.0512896	0.694269	0.0943828	0.153305	0.615655	0.538122	0.999995	0.357916	0.164111	2.18094	0.0291876	0.687989	0.113636	0.163591	0.694633	0.487285	0.999752
Myh7b	668940	ENSMUSG00000074652	6193.7	0.338526	0.381137	0.888199	0.374434	0.933188	0.152905	0.363373	0.420794	0.673906	0.999995	0.0509377	0.363427	0.14016	0.888534	0.983626	-0.134683	0.381086	-0.353419	0.723774	0.999752
Tmem14a	75712	ENSMUSG00000025933	73.7856	0.338495	0.140654	2.40658	0.0161027	0.491845	0.275307	0.127168	2.16491	0.0303949	0.999995	0.15332	0.135382	1.13249	0.257427	0.822157	0.0901313	0.132767	0.678871	0.49722	0.999752
Ptger2	19217	ENSMUSG00000037759	41.7376	0.338012	0.28942	1.16789	0.242849	0.892797	-0.124554	0.273984	-0.454604	0.649394	0.999995	0.296869	0.275758	1.07656	0.281679	0.83383	-0.165698	0.287731	-0.575878	0.564698	0.999752
Nptx2	53324	ENSMUSG00000059991	9.12677	0.337873	0.447182	0.755561	0.449912	0.949716	-0.200705	0.431387	-0.465254	0.64175	0.999995	-0.0700419	0.430011	-0.162884	0.87061	0.983626	-0.60862	0.448506	-1.35699	0.174783	0.999752
Gm47681	NA	ENSMUSG00000113999	22.4864	0.337826	0.196372	1.72034	0.0853712	0.74834	-0.00137569	0.183986	-0.00747717	0.994034	0.999995	0.124218	0.189206	0.65652	0.51149	0.91624	-0.214984	0.191347	-1.12353	0.261212	0.999752
Itih2	16425	ENSMUSG00000037254	22.1663	0.337099	0.284207	1.1861	0.235581	0.887663	0.0143347	0.270879	0.0529192	0.957796	0.999995	0.023263	0.273064	0.0851926	0.932108	0.988883	-0.299501	0.282109	-1.06165	0.288394	0.999752
Prr22	100504446	ENSMUSG00000090273	18.9508	0.336852	0.26249	1.28329	0.199389	0.869878	-0.398486	0.253723	-1.57055	0.116286	0.999995	0.164552	0.252024	0.652924	0.513805	0.916896	-0.570786	0.264122	-2.16107	0.0306903	0.851007
Hvcn1	74096	ENSMUSG00000064267	55.477	0.336714	0.327691	1.02753	0.304169	0.919603	0.271526	0.310454	0.874608	0.381787	0.999995	0.18812	0.312644	0.601708	0.547368	0.924529	0.122932	0.325603	0.377552	0.705763	0.999752
Catsperg1	320225	ENSMUSG00000049676	34.2059	0.336305	0.207407	1.62148	0.104916	0.776828	-0.251656	0.187812	-1.33993	0.180267	0.999995	0.521037	0.194536	2.67835	0.00739855	0.496059	-0.0669249	0.201114	-0.332771	0.739307	0.999752
Gm15972	NA	ENSMUSG00000086287	24.5151	0.335584	0.269024	1.24741	0.212247	0.87744	-0.121801	0.260697	-0.467215	0.640346	0.999995	-0.0050397	0.261738	-0.0192547	0.984638	0.996467	-0.462425	0.268011	-1.7254	0.0844562	0.999752
Gm45223	NA	ENSMUSG00000109429	10.6712	0.33552	0.358265	0.936513	0.349009	0.928835	-0.143926	0.337425	-0.426542	0.669713	0.999995	0.196082	0.342617	0.572305	0.567115	0.930335	-0.283364	0.353303	-0.802044	0.422527	0.999752
Tmem196	217951	ENSMUSG00000048004	43.3749	0.335493	0.209871	1.59857	0.109917	0.78476	0.00527595	0.203285	0.0259535	0.979294	0.999995	-0.124392	0.203873	-0.610145	0.541765	0.924268	-0.454609	0.2093	-2.17205	0.0298522	0.839826
Cdkl2	53886	ENSMUSG00000029403	249.535	0.33541	0.105946	3.16586	0.00154628	0.140474	0.0863785	0.101485	0.851148	0.394687	0.999995	-0.0765367	0.10224	-0.748597	0.4541	0.896154	-0.325568	0.105217	-3.09425	0.00197314	0.161537
Syce2	71846	ENSMUSG00000003824	71.7711	0.335199	0.225181	1.48858	0.136598	0.811551	0.0357274	0.213112	0.167646	0.866862	0.999995	0.188594	0.214943	0.87741	0.380264	0.870179	-0.110878	0.223433	-0.496247	0.61972	0.999752
Gm28229	NA	ENSMUSG00000101335	44.9271	0.334789	0.170365	1.96512	0.0493998	0.688237	0.16037	0.1646	0.974303	0.329906	0.999995	-0.147787	0.166724	-0.886413	0.375395	0.868271	-0.322206	0.168287	-1.91462	0.0555407	0.999752
Nrip2	60345	ENSMUSG00000001520	62.6201	0.334412	0.179163	1.86653	0.0619676	0.711804	0.22973	0.169918	1.352	0.176374	0.999995	-0.0549869	0.175252	-0.313759	0.753704	0.965251	-0.159669	0.173949	-0.917906	0.358668	0.999752
Gm4751	NA	ENSMUSG00000105833	23.1054	0.334053	0.216108	1.54577	0.122161	0.791107	0.100504	0.213605	0.470514	0.637988	0.999995	-0.204778	0.214997	-0.952469	0.340859	0.862922	-0.438327	0.214723	-2.04136	0.0412147	0.95617
Adgre4	52614	ENSMUSG00000032915	29.7154	0.33393	0.305991	1.09131	0.275138	0.908173	-0.0487739	0.291987	-0.167041	0.867338	0.999995	0.0341393	0.293416	0.116351	0.907374	0.986311	-0.348565	0.304622	-1.14425	0.252518	0.999752
H2-Ab1	14961	ENSMUSG00000073421	1739.96	0.33386	0.263868	1.26525	0.205781	0.872172	-0.101056	0.251371	-0.402019	0.68767	0.999995	0.756376	0.251515	3.00728	0.00263598	0.316722	0.32146	0.263731	1.21889	0.222885	0.999752
Lyz1	17110	ENSMUSG00000069515	373.709	0.333664	0.331671	1.00601	0.31441	0.922144	0.156557	0.316031	0.495387	0.620327	0.999995	0.161047	0.316274	0.5092	0.610612	0.938008	-0.0160599	0.331438	-0.0484552	0.961353	0.999752
Atp2b2	11941	ENSMUSG00000030302	12.2611	0.333078	0.342502	0.972485	0.330809	0.925574	0.236416	0.363343	0.650668	0.515261	0.999995	-0.544256	0.357907	-1.52066	0.128345	0.766042	-0.640918	0.348179	-1.84077	0.0656551	0.999752
Gm13921	NA	ENSMUSG00000082328	161.159	0.332984	0.116743	2.85228	0.00434065	0.272081	-0.186885	0.109173	-1.71182	0.0869301	0.999995	0.370251	0.110839	3.34044	0.00083645	0.149857	-0.149617	0.115163	-1.29918	0.193881	0.999752
Gm42427	NA	ENSMUSG00000105263	172.083	0.332976	0.227686	1.46244	0.143621	0.81771	0.161693	0.220599	0.732974	0.463574	0.999995	-0.354467	0.22047	-1.60778	0.107884	0.761029	-0.525749	0.22781	-2.30784	0.021008	0.706033
4930473A02Rik	321014	ENSMUSG00000060029	14.0288	0.332866	0.295497	1.12646	0.25997	0.901587	0.0943272	0.259516	0.363474	0.716251	0.999995	0.403641	0.278013	1.45188	0.146536	0.776838	0.165102	0.278165	0.593542	0.552818	0.999752
Rnasel	24014	ENSMUSG00000066800	329.656	0.332809	0.181662	1.83202	0.0669486	0.720155	-0.164135	0.172488	-0.951573	0.341313	0.999995	0.401541	0.173037	2.32055	0.0203113	0.639269	-0.095403	0.18114	-0.526682	0.598414	0.999752
Pepd	18624	ENSMUSG00000063931	761.217	0.332744	0.0605263	5.49751	3.85192e-08	1.40906e-05	-0.042937	0.0575214	-0.746453	0.455394	0.999995	0.0916787	0.057993	1.58086	0.113911	0.761029	-0.284002	0.0600746	-4.72749	2.27307e-06	0.000632338
Gm14168	NA	ENSMUSG00000055494	11.9594	0.33269	0.342795	0.970522	0.331786	0.925628	0.321914	0.331398	0.971384	0.331357	0.999995	-0.205385	0.3396	-0.604784	0.545323	0.924464	-0.21616	0.334671	-0.645889	0.518351	0.999752
Vsig4	278180	ENSMUSG00000044206	45.6446	0.332568	0.40006	0.831294	0.405808	0.940804	-0.18695	0.38009	-0.491858	0.62282	0.999995	0.294031	0.381275	0.77118	0.4406	0.891569	-0.225487	0.398931	-0.565227	0.57192	0.999752
Gm56623	NA	ENSMUSG00000120905	12.7738	0.332554	0.314893	1.05609	0.290929	0.915792	-0.191802	0.314221	-0.610403	0.541595	0.999995	-0.0818801	0.310372	-0.263813	0.791924	0.972926	-0.606236	0.318688	-1.90229	0.0571333	0.999752
5033425G24Rik	NA	ENSMUSG00000120877	14.0006	0.332149	0.365318	0.909204	0.363242	0.928835	-0.0260955	0.340338	-0.0766753	0.938882	0.999995	0.176461	0.350131	0.503985	0.614272	0.938582	-0.181783	0.355944	-0.510708	0.609555	0.999752
Helt	234219	ENSMUSG00000047171	25.4207	0.332115	0.488483	0.679891	0.496574	0.960718	0.0939705	0.431931	0.217559	0.827773	0.999995	0.526137	0.457845	1.14916	0.25049	0.819985	0.287993	0.464282	0.620297	0.535062	0.999752
Gm12224	108167900	ENSMUSG00000085888	24.7861	0.332036	0.343389	0.966937	0.333576	0.925628	0.493812	0.381943	1.29289	0.196048	0.999995	-0.874028	0.374232	-2.33552	0.019516	0.635812	-0.712252	0.351777	-2.02473	0.0428954	0.963349
Thumpd2	72167	ENSMUSG00000024246	104.096	0.331559	0.115237	2.87718	0.00401246	0.260495	0.0410294	0.109091	0.376101	0.706842	0.999995	0.0461613	0.111568	0.413751	0.679056	0.951104	-0.244368	0.112842	-2.16559	0.0303426	0.847462
Mir223hg	100038363	ENSMUSG00000078122	152.718	0.331507	0.246828	1.34307	0.179249	0.855358	-0.156446	0.234216	-0.667958	0.504161	0.999995	0.456403	0.235038	1.94182	0.0521584	0.722248	-0.0315509	0.246045	-0.128232	0.897965	0.999752
Gm16060	NA	ENSMUSG00000086123	18.2575	0.331389	0.234332	1.41418	0.157308	0.834118	-0.309726	0.213177	-1.45291	0.14625	0.999995	0.432112	0.220053	1.96367	0.0495681	0.720941	-0.209003	0.227888	-0.917131	0.359074	0.999752
Tymp	72962	ENSMUSG00000022615	9.54463	0.331276	0.365546	0.90625	0.364803	0.928972	-0.242159	0.328123	-0.738011	0.460508	0.999995	0.481886	0.342196	1.40822	0.159067	0.786631	-0.0915481	0.352407	-0.25978	0.795034	0.999752
Gm43667	NA	ENSMUSG00000105135	40.8475	0.331204	0.186238	1.7784	0.0753386	0.735871	-0.0873027	0.174508	-0.50028	0.616878	0.999995	0.174323	0.178487	0.976669	0.328733	0.854958	-0.244184	0.182427	-1.33853	0.180724	0.999752
A530010L16Rik	382036	ENSMUSG00000110682	16.0244	0.331023	0.301783	1.09689	0.272689	0.907651	-0.465217	0.280635	-1.65773	0.0973719	0.999995	0.547893	0.284412	1.9264	0.0540541	0.724096	-0.248347	0.298225	-0.832749	0.404986	0.999752
BB218582	102640562	ENSMUSG00000085218	384.645	0.33099	0.237436	1.39402	0.163311	0.840473	0.110484	0.226192	0.488453	0.625229	0.999995	0.00252171	0.227018	0.0111079	0.991137	0.998222	-0.217984	0.236646	-0.921142	0.356976	0.999752
Gm43029	NA	ENSMUSG00000106904	12.3222	0.330867	0.408491	0.809974	0.417955	0.945227	-0.344758	0.375783	-0.917439	0.358913	0.999995	0.522672	0.384298	1.36007	0.173808	0.790777	-0.152952	0.40049	-0.381912	0.702526	0.999752
Mthfs	107885	ENSMUSG00000066442	187.019	0.330864	0.103504	3.19662	0.00139048	0.129656	-0.0448274	0.0965351	-0.464364	0.642387	0.999995	0.287498	0.098511	2.91844	0.00351791	0.375513	-0.0881932	0.101626	-0.867825	0.38549	0.999752
Xlr4c	72891	ENSMUSG00000031362	25.7381	0.33081	0.451904	0.732037	0.464146	0.954278	0.123689	0.424408	0.29144	0.770715	0.999995	0.395653	0.429809	0.920532	0.357295	0.863569	0.188532	0.44677	0.421989	0.673033	0.999752
Myl9	98932	ENSMUSG00000067818	1093.84	0.330379	0.226343	1.45964	0.144389	0.819065	-0.164349	0.215819	-0.761513	0.446351	0.999995	0.0905977	0.215853	0.41972	0.67469	0.95029	-0.40413	0.22631	-1.78573	0.0741422	0.999752
Camsap3	69697	ENSMUSG00000044433	31.8131	0.330193	0.200482	1.64699	0.0995596	0.772173	0.224764	0.187808	1.19677	0.231395	0.999995	0.0139519	0.194862	0.0715991	0.942921	0.990684	-0.0914766	0.193633	-0.472422	0.636626	0.999752
Cttnbp2	30785	ENSMUSG00000000416	28.8208	0.329893	0.212954	1.54913	0.121351	0.791107	0.184977	0.195543	0.945964	0.344167	0.999995	0.155209	0.204445	0.759173	0.447749	0.892844	0.0102936	0.204423	0.0503541	0.95984	0.999752
Gm49980	NA	ENSMUSG00000117465	82.519	0.329705	0.451791	0.729773	0.465529	0.954749	0.349471	0.429604	0.813471	0.415948	0.999995	0.10506	0.431081	0.243712	0.807454	0.974969	0.124825	0.450382	0.277154	0.781662	0.999752
Gm14038	NA	ENSMUSG00000083879	169.086	0.329491	0.126682	2.60093	0.00929727	0.417105	0.106972	0.12064	0.886704	0.375238	0.999995	-0.0195419	0.122494	-0.159533	0.873249	0.983626	-0.242061	0.12489	-1.9382	0.0525988	0.999752
Gm28530	NA	ENSMUSG00000101452	309.92	0.329322	0.107949	3.05072	0.00228291	0.184006	0.0387571	0.102186	0.37928	0.70448	0.999995	0.148328	0.103145	1.43806	0.150418	0.779726	-0.142236	0.107033	-1.3289	0.183879	0.999752
Ica1l	70375	ENSMUSG00000026018	11.9359	0.329228	0.440544	0.747321	0.45487	0.951486	0.246291	0.405997	0.606633	0.544095	0.999995	0.167998	0.421927	0.398168	0.690506	0.955402	0.0850609	0.425313	0.199996	0.841484	0.999752
Cxcr4	12767	ENSMUSG00000045382	436.942	0.329168	0.244355	1.34709	0.177951	0.853717	-0.0639363	0.232807	-0.274632	0.783599	0.999995	0.204455	0.233003	0.877481	0.380226	0.870179	-0.188649	0.244168	-0.772617	0.439749	0.999752
Ccdc171	320226	ENSMUSG00000052407	44.3705	0.32907	0.180388	1.82423	0.0681166	0.722746	0.191521	0.165186	1.15943	0.246283	0.999995	0.158534	0.173169	0.915487	0.359936	0.863569	0.0209842	0.172739	0.121479	0.903311	0.999752
Hsd11b1	15483	ENSMUSG00000016194	347.212	0.3284	0.164758	1.99322	0.0462374	0.674042	0.215607	0.155668	1.38504	0.166041	0.999995	0.160017	0.157317	1.01716	0.309077	0.846765	0.0472241	0.163185	0.28939	0.772283	0.999752
Nudt17	78373	ENSMUSG00000028100	42.3481	0.328141	0.206092	1.5922	0.111339	0.784874	-0.259241	0.18618	-1.39242	0.163794	0.999995	0.458863	0.19326	2.37433	0.017581	0.630991	-0.128519	0.199467	-0.644308	0.519375	0.999752
Runx3	12399	ENSMUSG00000070691	175.809	0.328031	0.287835	1.13965	0.254433	0.900535	0.116311	0.273504	0.425261	0.670646	0.999995	0.343035	0.274321	1.25049	0.21112	0.805927	0.131315	0.287057	0.457453	0.647346	0.999752
Gm11771	NA	ENSMUSG00000083618	43.3064	0.327947	0.227794	1.43966	0.149962	0.826826	-0.407623	0.206245	-1.9764	0.0481095	0.999995	0.880941	0.212555	4.14453	3.40507e-05	0.0117766	0.145371	0.221918	0.655066	0.512426	0.999752
0610040B10Rik	NA	ENSMUSG00000089889	57.9222	0.327785	0.204299	1.60444	0.108618	0.784406	0.135837	0.189716	0.715999	0.473992	0.999995	0.184673	0.195372	0.945239	0.344537	0.863308	-0.00727539	0.198898	-0.0365786	0.970821	0.999752
Sytl2	83671	ENSMUSG00000030616	48.8229	0.327342	0.226807	1.44326	0.148947	0.826024	-0.243718	0.216203	-1.12726	0.259631	0.999995	0.150113	0.216916	0.692031	0.488918	0.908978	-0.420947	0.226125	-1.86157	0.0626638	0.999752
mt-Tt	NA	ENSMUSG00000064371	32.2484	0.327287	0.398288	0.821736	0.411227	0.944333	-0.371146	0.39155	-0.947889	0.343186	0.999995	-0.210506	0.385194	-0.546493	0.584727	0.932844	-0.908939	0.404438	-2.24741	0.0246135	0.767539
Gm15459	NA	ENSMUSG00000100801	37374.6	0.32722	0.0987948	3.31212	0.000925915	0.0941858	0.254805	0.094184	2.7054	0.0068222	0.999995	0.108244	0.0942011	1.14908	0.250523	0.819985	0.0358298	0.0987785	0.362728	0.716808	0.999752
Gm17853	NA	ENSMUSG00000111512	13.2546	0.327215	0.473721	0.690735	0.489732	0.95949	0.814169	0.477906	1.70362	0.0884528	0.999995	-0.571121	0.497037	-1.14905	0.250535	0.819985	-0.0841675	0.453608	-0.185551	0.852797	0.999752
Pcyt1b	236899	ENSMUSG00000035246	26.138	0.327196	0.298907	1.09464	0.273673	0.9078	0.0392746	0.283836	0.138371	0.889947	0.999995	0.074221	0.286215	0.259319	0.795389	0.973089	-0.213701	0.296629	-0.72043	0.47126	0.999752
Id2	15902	ENSMUSG00000020644	427.237	0.327159	0.200311	1.63325	0.102416	0.776173	0.0757448	0.190641	0.397317	0.691134	0.999995	0.200695	0.191018	1.05066	0.293414	0.840132	-0.0507187	0.199951	-0.253655	0.799762	0.999752
Cxcr2	12765	ENSMUSG00000026180	64.0746	0.326898	0.422856	0.773072	0.43948	0.947947	0.0262199	0.40097	0.0653912	0.947863	0.999995	0.504339	0.402632	1.25261	0.210349	0.805927	0.203661	0.421274	0.48344	0.628784	0.999752
Plbd1	66857	ENSMUSG00000030214	1502.53	0.326671	0.10848	3.01135	0.00260085	0.203594	0.0841256	0.103446	0.813235	0.416083	0.999995	-0.0317494	0.103618	-0.306407	0.759295	0.966999	-0.274295	0.108315	-2.53239	0.0113289	0.508017
H2-DMb1	14999	ENSMUSG00000079547	238.873	0.326647	0.250482	1.30407	0.192209	0.86495	-0.0657343	0.237478	-0.276802	0.781932	0.999995	0.642096	0.238404	2.69331	0.00707467	0.489794	0.249715	0.249601	1.00046	0.317088	0.999752
Selenbp2	20342	ENSMUSG00000068877	652.297	0.326371	0.192466	1.69573	0.0899374	0.75401	0.0692234	0.181883	0.380593	0.703505	0.999995	0.434242	0.183178	2.3706	0.0177593	0.631388	0.177095	0.191234	0.926063	0.354413	0.999752
Rnf32	56874	ENSMUSG00000029130	12.8026	0.326141	0.326172	0.999905	0.317356	0.922144	-0.421262	0.308989	-1.36336	0.17277	0.999995	0.276613	0.309924	0.89252	0.372114	0.866484	-0.47079	0.325284	-1.44732	0.147807	0.999752
Gm44421	NA	ENSMUSG00000107451	56.259	0.326069	0.308713	1.05622	0.290867	0.915792	0.221006	0.298168	0.741212	0.458565	0.999995	-0.217887	0.300711	-0.724571	0.468715	0.901783	-0.32295	0.306236	-1.05458	0.291619	0.999752
Ms4a4a	666907	ENSMUSG00000101389	304.455	0.326056	0.309445	1.05368	0.292029	0.915792	-0.219987	0.294509	-0.746963	0.455086	0.999995	0.518775	0.29487	1.75933	0.0785214	0.743191	-0.0272685	0.3091	-0.088219	0.929703	0.999752
Gm20369	NA	ENSMUSG00000116041	98.0672	0.325815	0.118983	2.73833	0.00617517	0.344469	-0.107666	0.110941	-0.970473	0.331811	0.999995	0.23424	0.113477	2.06421	0.0389976	0.713978	-0.19924	0.116567	-1.70923	0.0874086	0.999752
Rps12-ps24	671641	ENSMUSG00000098181	360.98	0.325488	0.130089	2.50204	0.0123481	0.460295	0.0367553	0.123271	0.298166	0.765576	0.999995	0.24748	0.12402	1.99547	0.0459911	0.720941	-0.0412525	0.129375	-0.318861	0.749832	0.999752
Gm8112	NA	ENSMUSG00000112001	197.731	0.325233	0.105832	3.0731	0.0021185	0.175974	0.0403378	0.0995008	0.405402	0.685182	0.999995	0.168969	0.101172	1.67012	0.0948958	0.758476	-0.115926	0.104236	-1.11215	0.266073	0.999752
Rpl32-ps	NA	ENSMUSG00000068969	86.8635	0.325172	0.166488	1.95312	0.0508049	0.693265	-0.0504541	0.156531	-0.322327	0.747205	0.999995	0.244861	0.158703	1.54289	0.122857	0.761592	-0.130766	0.16442	-0.795317	0.426429	0.999752
Dtl	76843	ENSMUSG00000037474	125.423	0.324695	0.318331	1.01999	0.307733	0.920207	0.136271	0.302913	0.449866	0.652807	0.999995	0.177717	0.303592	0.585383	0.55829	0.928668	-0.0107069	0.317685	-0.0337029	0.973114	0.999752
Gm43062	NA	ENSMUSG00000104671	11.661	0.324608	0.32878	0.987309	0.323491	0.923592	-0.63314	0.319058	-1.9844	0.0472113	0.999995	0.25894	0.313027	0.827213	0.408117	0.883957	-0.698807	0.334528	-2.08894	0.0367133	0.910509
A930033H14Rik	320700	ENSMUSG00000090622	53.6779	0.32405	0.247815	1.30763	0.191	0.864167	0.202888	0.236153	0.859137	0.390265	0.999995	-0.0694691	0.238311	-0.291506	0.770664	0.969552	-0.190631	0.245741	-0.775741	0.437902	0.999752
Gm39325	NA	ENSMUSG00000111415	11.7049	0.323954	0.436104	0.742835	0.457581	0.951486	-0.0448979	0.413069	-0.108693	0.913446	0.999995	0.080291	0.421036	0.190699	0.848762	0.981181	-0.28856	0.428417	-0.67355	0.500598	0.999752
Lrrc36	270091	ENSMUSG00000054320	16.132	0.323481	0.354968	0.911298	0.362139	0.928835	-0.507127	0.347165	-1.46076	0.14408	0.999995	0.140496	0.340763	0.412298	0.680121	0.95162	-0.690112	0.361118	-1.91104	0.0559991	0.999752
Frey1	75641	ENSMUSG00000044916	16.3079	0.323478	0.270274	1.19685	0.231365	0.886576	-0.0531673	0.247975	-0.214406	0.830231	0.999995	0.215106	0.25826	0.832907	0.404897	0.882641	-0.161539	0.260465	-0.620195	0.535129	0.999752
Gsta2	14858	ENSMUSG00000057933	63.6376	0.323346	0.26016	1.24288	0.213914	0.879113	-0.0886377	0.244253	-0.362893	0.716684	0.999995	0.362397	0.247318	1.46531	0.142837	0.773333	-0.0495868	0.257247	-0.192759	0.847147	0.999752
Gm15706	100039495	ENSMUSG00000086013	24.7199	0.323332	0.205965	1.56984	0.116453	0.788478	0.0402992	0.194744	0.206934	0.836061	0.999995	0.0417816	0.199927	0.208984	0.834461	0.979236	-0.241251	0.200938	-1.20062	0.229897	0.999752
Slc4a11	269356	ENSMUSG00000074796	14.0483	0.323278	0.368403	0.877512	0.380209	0.934722	0.526001	0.340953	1.54274	0.122895	0.999995	0.0821273	0.353857	0.232092	0.816467	0.975941	0.28485	0.356026	0.800081	0.423664	0.999752
Gm45203	NA	ENSMUSG00000108494	64.5007	0.323256	0.292866	1.10377	0.269693	0.907423	-0.123042	0.277831	-0.442864	0.657864	0.999995	0.142282	0.28021	0.507768	0.611616	0.938008	-0.304016	0.290591	-1.0462	0.295469	0.999752
Gm16299	102641509	ENSMUSG00000089679	44.6941	0.323082	0.259609	1.24449	0.213318	0.877916	0.297234	0.251835	1.18027	0.237891	0.999995	-0.25578	0.255201	-1.00227	0.316215	0.848361	-0.281627	0.256301	-1.09881	0.271849	0.999752
Trp63	22061	ENSMUSG00000022510	11.6505	0.323016	0.354599	0.910933	0.362331	0.928835	-0.136604	0.344298	-0.396761	0.691543	0.999995	-0.0134324	0.344934	-0.0389419	0.968937	0.994586	-0.473052	0.35398	-1.33638	0.181424	0.999752
Tpk1	29807	ENSMUSG00000029735	90.6677	0.322665	0.175117	1.84257	0.0653924	0.714879	0.0497001	0.165345	0.300584	0.763731	0.999995	0.117597	0.167683	0.701309	0.48311	0.906964	-0.155367	0.17288	-0.8987	0.368812	0.999752
Gm14286	NA	ENSMUSG00000087445	53.8769	0.32256	0.167036	1.93108	0.0534734	0.695651	0.100522	0.159242	0.631249	0.527878	0.999995	-0.0291576	0.162125	-0.179847	0.857273	0.982415	-0.251196	0.16424	-1.52944	0.126155	0.999752
Cngb3	30952	ENSMUSG00000056494	89.2135	0.322547	0.364586	0.884694	0.376322	0.934426	0.231153	0.352847	0.655109	0.512398	0.999995	-0.210424	0.35708	-0.589292	0.555665	0.927605	-0.301818	0.360441	-0.837358	0.402391	0.999752
Gm13642	NA	ENSMUSG00000086846	47.3458	0.322457	0.160122	2.01383	0.0440277	0.663003	0.272143	0.152353	1.78626	0.0740568	0.999995	-0.0973658	0.156751	-0.621149	0.534502	0.923145	-0.14768	0.155819	-0.94777	0.343247	0.999752
Gm20100	NA	ENSMUSG00000110245	18.4211	0.32185	0.341245	0.943163	0.345597	0.928835	0.39899	0.32106	1.24273	0.213968	0.999995	-0.0343137	0.329639	-0.104095	0.917094	0.987093	0.0428267	0.332965	0.128622	0.897657	0.999752
Gm8158	666548	ENSMUSG00000112051	199.511	0.321798	0.10685	3.01168	0.00259807	0.203594	0.0243016	0.1004	0.242047	0.808744	0.999995	0.186892	0.102054	1.8313	0.0670561	0.73067	-0.110604	0.105271	-1.05066	0.293416	0.999752
Cyp4f17	208285	ENSMUSG00000091586	151.38	0.321743	0.129778	2.47918	0.0131685	0.472029	0.0814253	0.123613	0.658712	0.510081	0.999995	-0.0102626	0.124968	-0.082122	0.93455	0.989756	-0.25058	0.128474	-1.95044	0.051124	0.997125
Msantd5f10	667780	ENSMUSG00000096333	103.296	0.321678	0.275027	1.16962	0.242153	0.892679	-0.396059	0.262812	-1.507	0.131809	0.999995	0.172876	0.262504	0.658566	0.510175	0.915251	-0.544861	0.275322	-1.979	0.047816	0.992001
Gm14328	NA	ENSMUSG00000095419	88.0667	0.321641	0.245732	1.30891	0.190565	0.864167	-0.0526879	0.232064	-0.22704	0.820393	0.999995	0.437477	0.233765	1.87143	0.0612849	0.73013	0.0631478	0.244114	0.258682	0.795881	0.999752
Gm9409	NA	ENSMUSG00000105327	28.5638	0.321577	0.183432	1.75311	0.0795825	0.738825	-0.152102	0.165075	-0.921411	0.356836	0.999995	0.431445	0.172327	2.50365	0.012292	0.566146	-0.0422334	0.176637	-0.239097	0.81103	0.999752
Gm8572	NA	ENSMUSG00000118195	14.7795	0.321516	0.32029	1.00383	0.315461	0.922144	0.131303	0.298412	0.440005	0.659934	0.999995	0.0859207	0.309082	0.277986	0.781023	0.971366	-0.104293	0.310006	-0.336422	0.736553	0.999752
Gm13252	NA	ENSMUSG00000084105	33.1931	0.321348	0.269751	1.19127	0.233546	0.886623	0.177617	0.248018	0.716146	0.473901	0.999995	0.240074	0.257105	0.933757	0.350429	0.863308	0.0963432	0.261105	0.368982	0.712141	0.999752
Frmd8os	NA	ENSMUSG00000043488	16.2818	0.321241	0.317227	1.01265	0.311226	0.92195	0.292044	0.332285	0.878896	0.379458	0.999995	-0.469948	0.331911	-1.41589	0.156808	0.784553	-0.499145	0.317618	-1.57153	0.11606	0.999752
Prdx4	53381	ENSMUSG00000025289	792.161	0.321038	0.122231	2.62648	0.00862722	0.408858	0.0147395	0.116278	0.126761	0.89913	0.999995	0.194127	0.116568	1.66535	0.095842	0.759223	-0.112171	0.121955	-0.919775	0.35769	0.999752
Abi3bp	320712	ENSMUSG00000035258	246.912	0.32075	0.194042	1.65299	0.0983319	0.76974	0.31233	0.185148	1.68692	0.0916184	0.999995	-0.152391	0.186186	-0.818488	0.413079	0.88636	-0.160811	0.193046	-0.83302	0.404833	0.999752
Gm9701	NA	ENSMUSG00000063001	50.9433	0.320634	0.172833	1.85516	0.0635733	0.714879	0.133743	0.160636	0.832585	0.405079	0.999995	0.170677	0.165345	1.03225	0.301956	0.84356	-0.0162133	0.168334	-0.0963163	0.923269	0.999752
Gm7688	NA	ENSMUSG00000110514	29.9161	0.320539	0.228896	1.40037	0.161403	0.837411	-0.0280166	0.212328	-0.13195	0.895024	0.999995	0.179601	0.219226	0.81925	0.412644	0.88636	-0.168955	0.222298	-0.760037	0.447232	0.999752
Gm15694	NA	ENSMUSG00000081404	15.6816	0.320316	0.324676	0.986573	0.323852	0.923592	-0.125144	0.300674	-0.416211	0.677256	0.999995	0.256344	0.309023	0.829532	0.406803	0.883156	-0.189116	0.31674	-0.597069	0.550461	0.999752
Nxpe5	381680	ENSMUSG00000047592	287.955	0.320175	0.43332	0.738887	0.459976	0.951852	-0.14788	0.412867	-0.358178	0.72021	0.999995	0.422148	0.41308	1.02195	0.306803	0.846765	-0.045906	0.433117	-0.10599	0.91559	0.999752
Gng2	14702	ENSMUSG00000043004	312.051	0.320115	0.199591	1.60386	0.108746	0.784441	-0.055915	0.189695	-0.294763	0.768175	0.999995	0.338606	0.190201	1.78025	0.0750349	0.735258	-0.0374249	0.199109	-0.187962	0.850907	0.999752
Cela1	109901	ENSMUSG00000023031	52.7851	0.320051	0.295045	1.08476	0.27803	0.911139	-0.0568516	0.27888	-0.203857	0.838465	0.999995	0.384841	0.28081	1.37047	0.170541	0.790443	0.0079383	0.293208	0.027074	0.978401	0.999752
	NA	ENSMUSG00000121393	22.2699	0.319988	0.429223	0.745506	0.455966	0.951486	-0.486909	0.390828	-1.24584	0.212824	0.999995	0.601179	0.400313	1.50177	0.133157	0.770817	-0.205718	0.420391	-0.48935	0.624594	0.999752
Slc1a2	20511	ENSMUSG00000005089	24.8643	0.319909	0.268523	1.19137	0.23351	0.886623	0.176574	0.252992	0.697943	0.485213	0.999995	0.0373895	0.258691	0.144533	0.885079	0.983626	-0.105946	0.263036	-0.402781	0.687109	0.999752
Ssc4d	109267	ENSMUSG00000029699	17.502	0.31989	0.267108	1.19761	0.23107	0.886576	0.168832	0.239468	0.705031	0.480791	0.999995	0.384239	0.25227	1.52312	0.127727	0.764998	0.233181	0.255051	0.914252	0.360585	0.999752
Gm43412	NA	ENSMUSG00000105107	12.0133	0.319032	0.340699	0.936403	0.349066	0.928835	0.0350476	0.320877	0.109224	0.913025	0.999995	0.109082	0.326896	0.333689	0.738614	0.96337	-0.174903	0.334928	-0.522209	0.601525	0.999752
D330025C20Rik	665054	ENSMUSG00000102260	207.967	0.318859	0.221213	1.44141	0.149469	0.8265	-0.15286	0.21072	-0.725419	0.468195	0.999995	0.141152	0.211087	0.668693	0.503691	0.913728	-0.330567	0.220863	-1.4967	0.13447	0.999752
Ldha-ps3	NA	ENSMUSG00000117062	42.4556	0.31879	0.165047	1.93151	0.0534197	0.695651	-0.0486191	0.155792	-0.312077	0.754982	0.999995	0.105488	0.158788	0.664336	0.506475	0.913925	-0.261921	0.162167	-1.61513	0.106283	0.999752
Plxnb3	140571	ENSMUSG00000031385	88.8951	0.318549	0.191127	1.66668	0.0955774	0.763331	0.382335	0.180675	2.11615	0.0343323	0.999995	-0.0951609	0.186014	-0.511578	0.608947	0.937805	-0.0313743	0.185935	-0.168738	0.866003	0.999752
Fgf14	14169	ENSMUSG00000025551	41.6656	0.318411	0.23173	1.37406	0.169424	0.843571	0.234436	0.219026	1.07036	0.284459	0.999995	-0.0265962	0.224399	-0.118522	0.905654	0.985828	-0.110572	0.226531	-0.488108	0.625474	0.999752
Tlr13	279572	ENSMUSG00000033777	717.819	0.318297	0.305676	1.04129	0.29774	0.917849	-0.163285	0.29125	-0.560634	0.575047	0.999995	0.500931	0.291389	1.71911	0.0855939	0.746926	0.0193489	0.305543	0.0633261	0.949507	0.999752
Itgb7	16421	ENSMUSG00000001281	120.277	0.317993	0.304184	1.0454	0.29584	0.91626	-0.178646	0.287882	-0.620552	0.534895	0.999995	0.744274	0.28925	2.57312	0.0100787	0.549803	0.247635	0.302884	0.81759	0.413591	0.999752
Sfrp1	20377	ENSMUSG00000031548	1267.74	0.317535	0.213934	1.48427	0.137738	0.811551	0.0171983	0.20391	0.0843426	0.932784	0.999995	0.144278	0.203997	0.707257	0.479407	0.904346	-0.156058	0.213851	-0.729753	0.465541	0.999752
Gm8264	666738	ENSMUSG00000112740	199.221	0.317324	0.107649	2.94777	0.00320078	0.23171	0.0313281	0.101236	0.309457	0.756974	0.999995	0.173276	0.102848	1.68478	0.0920314	0.750885	-0.11272	0.10611	-1.0623	0.288101	0.999752
Nphp3	74025	ENSMUSG00000032558	202.725	0.317237	0.118588	2.67512	0.00747024	0.384464	0.0139075	0.112212	0.123939	0.901364	0.999995	0.10183	0.113612	0.896301	0.370092	0.865148	-0.201499	0.117248	-1.71857	0.0856925	0.999752
Irs2	384783	ENSMUSG00000038894	788.768	0.317157	0.337666	0.939262	0.347596	0.928835	0.233897	0.321885	0.726649	0.467441	0.999995	-0.0230371	0.322061	-0.0715302	0.942976	0.990684	-0.106296	0.337498	-0.314954	0.752796	0.999752
Gbp11	634650	ENSMUSG00000092021	18.4797	0.317137	0.422814	0.750063	0.453217	0.951451	0.205779	0.378507	0.54366	0.586675	0.999995	0.654554	0.396477	1.65093	0.0987532	0.760931	0.543197	0.406011	1.33789	0.180933	0.999752
Gm7589	NA	ENSMUSG00000066592	396.305	0.316942	0.107931	2.93653	0.00331909	0.236464	-0.0528717	0.102122	-0.517729	0.604647	0.999995	0.253463	0.102865	2.46404	0.0137379	0.585566	-0.116351	0.107224	-1.08512	0.277867	0.999752
Gm5522	NA	ENSMUSG00000100212	17.3664	0.316887	0.310436	1.02078	0.307358	0.920194	0.232426	0.293488	0.791942	0.428395	0.999995	0.00230783	0.298766	0.00772456	0.993837	0.998625	-0.0821538	0.30536	-0.269039	0.787899	0.999752
Jph4	319984	ENSMUSG00000022208	8.58289	0.316542	0.363485	0.870853	0.383834	0.934722	0.210012	0.32778	0.64071	0.521711	0.999995	0.220133	0.346814	0.63473	0.525605	0.920796	0.113603	0.345371	0.328929	0.742209	0.999752
4930455G09Rik	NA	ENSMUSG00000085761	14.4242	0.316419	0.285016	1.11018	0.266921	0.905515	-0.00870511	0.279449	-0.031151	0.975149	0.999995	-0.224507	0.278413	-0.806381	0.420023	0.888876	-0.549631	0.286028	-1.9216	0.0546567	0.999752
Shpk	74637	ENSMUSG00000005951	55.339	0.316282	0.176367	1.79332	0.0729216	0.72891	-0.128676	0.165572	-0.777162	0.437063	0.999995	0.199181	0.168444	1.18248	0.237017	0.813365	-0.245777	0.173625	-1.41556	0.156905	0.999752
Drp2	13497	ENSMUSG00000000223	20.0483	0.316258	0.244387	1.29409	0.195635	0.867764	-0.0280826	0.22422	-0.125245	0.900329	0.999995	0.298309	0.231962	1.28603	0.198434	0.80075	-0.046032	0.237052	-0.194186	0.84603	0.999752
2410022M11Rik	100503842	ENSMUSG00000100017	77.5335	0.316229	0.16514	1.91492	0.0555028	0.69566	0.212816	0.155732	1.36655	0.171765	0.999995	-0.00366995	0.159764	-0.0229711	0.981673	0.996244	-0.107083	0.161242	-0.664114	0.506617	0.999752
Gm11759	NA	ENSMUSG00000084178	78.5042	0.316049	0.153389	2.06044	0.0393566	0.655882	0.136207	0.144521	0.942472	0.345951	0.999995	0.0805201	0.147164	0.547145	0.584279	0.932844	-0.0993216	0.150855	-0.65839	0.510288	0.999752
Gm16053	NA	ENSMUSG00000083974	17.1885	0.315978	0.313796	1.00695	0.313957	0.922144	0.0659767	0.287718	0.22931	0.818628	0.999995	0.333412	0.297586	1.12039	0.262548	0.824853	0.0834104	0.304454	0.273967	0.78411	0.999752
Rps15-ps3	NA	ENSMUSG00000118264	155.673	0.315909	0.115227	2.74162	0.00611379	0.342048	-0.187209	0.108382	-1.72731	0.0841119	0.999995	0.264443	0.109703	2.41055	0.0159286	0.620687	-0.238674	0.11397	-2.09418	0.0362441	0.906141
Lum	17022	ENSMUSG00000036446	2421.41	0.315667	0.182377	1.73085	0.0834792	0.744849	0.280103	0.173786	1.61177	0.107012	0.999995	0.163933	0.173901	0.942678	0.345846	0.863308	0.128369	0.182267	0.704288	0.481253	0.999752
Gm12005	NA	ENSMUSG00000081631	52.8321	0.315661	0.17815	1.77188	0.0764142	0.736991	0.0578525	0.16699	0.346442	0.72901	0.999995	0.14259	0.170585	0.835889	0.403217	0.8811	-0.115219	0.174712	-0.65948	0.509587	0.999752
A330102I10Rik	77920	ENSMUSG00000086363	24.1597	0.315623	0.321343	0.982199	0.326002	0.923617	0.0283746	0.292713	0.0969366	0.922777	0.999995	0.37321	0.30392	1.22799	0.219452	0.809011	0.0859622	0.310765	0.276615	0.782076	0.999752
Limd2	67803	ENSMUSG00000040699	325.59	0.315232	0.214704	1.46822	0.142045	0.81771	0.079562	0.204246	0.389541	0.696876	0.999995	0.249951	0.204693	1.2211	0.222047	0.809011	0.0142813	0.214278	0.0666484	0.946862	0.999752
Rdh12	77974	ENSMUSG00000021123	21.1347	0.315217	0.322103	0.978622	0.327767	0.923944	0.292774	0.301925	0.969693	0.332199	0.999995	0.152411	0.307783	0.495191	0.620466	0.939108	0.129969	0.31651	0.410631	0.681343	0.999752
H2-Eb1	14969	ENSMUSG00000060586	1728.66	0.315013	0.24073	1.30857	0.190679	0.864167	-0.10472	0.22929	-0.456714	0.647877	0.999995	0.703829	0.229446	3.06752	0.00215845	0.271908	0.284097	0.240581	1.18088	0.237652	0.999752
Tagln	21345	ENSMUSG00000032085	284.354	0.314377	0.23765	1.32286	0.185883	0.859261	0.0606081	0.226276	0.26785	0.788815	0.999995	0.15445	0.226651	0.681442	0.495592	0.911263	-0.0993193	0.237293	-0.418552	0.675543	0.999752
Gm20957	NA	ENSMUSG00000110018	7.83273	0.31408	0.338643	0.927467	0.353684	0.928835	0.107413	0.316997	0.338846	0.734726	0.999995	0.10622	0.325172	0.326658	0.743926	0.963564	-0.100447	0.330802	-0.303648	0.761396	0.999752
1700109K24Rik	74303	ENSMUSG00000097267	15.6648	0.313991	0.258288	1.21566	0.224115	0.884279	-0.069702	0.236379	-0.294875	0.76809	0.999995	0.270123	0.245363	1.10091	0.270936	0.826911	-0.11357	0.249769	-0.4547	0.649325	0.999752
Sprn	212518	ENSMUSG00000045733	22.6773	0.313973	0.284065	1.10529	0.269036	0.907386	0.0166273	0.254197	0.0654109	0.947847	0.999995	0.625925	0.265938	2.35365	0.01859	0.635812	0.32858	0.273105	1.20313	0.228927	0.999752
Gm20033	118568728	ENSMUSG00000097640	22.0295	0.313971	0.227285	1.3814	0.167157	0.842786	-0.0643782	0.216332	-0.29759	0.766016	0.999995	0.0580956	0.219472	0.264706	0.791236	0.972926	-0.320254	0.224254	-1.42808	0.153268	0.999752
Gm17136	NA	ENSMUSG00000057945	14.2977	0.313534	0.312326	1.00387	0.315442	0.922144	-0.129877	0.290341	-0.447327	0.654639	0.999995	0.236375	0.297546	0.794416	0.426953	0.888876	-0.207036	0.30547	-0.677764	0.497921	0.999752
Angpt1	11600	ENSMUSG00000022309	640.462	0.313442	0.322919	0.970652	0.331722	0.925628	0.271384	0.308273	0.880338	0.378676	0.999995	-0.372873	0.308326	-1.20934	0.226531	0.811054	-0.41493	0.322868	-1.28514	0.198744	0.999752
Fcrl1	229499	ENSMUSG00000059994	16.0809	0.313362	0.270496	1.15847	0.246673	0.895631	-0.0195082	0.270343	-0.0721611	0.942474	0.999995	-0.435398	0.266317	-1.63488	0.102073	0.761029	-0.768268	0.274461	-2.79919	0.00512309	0.314359
Gm15526	NA	ENSMUSG00000080205	225.873	0.313284	0.100846	3.10657	0.0018927	0.165151	0.035516	0.0940088	0.377794	0.705584	0.999995	0.284875	0.0959433	2.9692	0.00298574	0.338064	0.00710668	0.099007	0.0717795	0.942777	0.999752
Thbs2	21826	ENSMUSG00000023885	1212.52	0.313253	0.234546	1.33557	0.181689	0.857803	0.0388459	0.223541	0.173775	0.862042	0.999995	0.147972	0.223652	0.661616	0.508217	0.914279	-0.126436	0.234441	-0.539308	0.589674	0.999752
Fbxo36	66153	ENSMUSG00000073633	38.9183	0.313106	0.151434	2.0676	0.0386773	0.653973	-0.0159627	0.143316	-0.111381	0.911315	0.999995	0.0571795	0.146829	0.38943	0.696958	0.957301	-0.271889	0.148031	-1.8367	0.0662541	0.999752
Serpina3c	16625	ENSMUSG00000066361	20.1291	0.313003	0.401907	0.778794	0.436101	0.947947	-0.0533485	0.378576	-0.140919	0.887934	0.999995	0.153482	0.384534	0.399136	0.689793	0.954966	-0.21287	0.39621	-0.537265	0.591084	0.999752
Gm20457	NA	ENSMUSG00000092187	39.3317	0.312721	0.220025	1.42129	0.155231	0.83084	-0.0554519	0.206988	-0.267899	0.788777	0.999995	0.134998	0.211015	0.639753	0.522333	0.918958	-0.233175	0.216166	-1.07868	0.280729	0.999752
Gm6314	NA	ENSMUSG00000109875	19.5872	0.312648	0.235273	1.32887	0.18389	0.858602	-0.0293624	0.217707	-0.134871	0.892714	0.999995	0.233078	0.224188	1.03965	0.298502	0.842028	-0.108933	0.229105	-0.475471	0.634451	0.999752
Gm8137	666501	ENSMUSG00000112697	200.287	0.312587	0.10887	2.87121	0.00408901	0.263965	0.0260783	0.102397	0.254678	0.798972	0.999995	0.176694	0.103976	1.69937	0.08925	0.750885	-0.109816	0.107362	-1.02285	0.306379	0.999752
Catspere2	545391	ENSMUSG00000091476	8.69613	0.312287	0.380243	0.821283	0.411485	0.944499	-0.0934299	0.360556	-0.259127	0.795537	0.999995	0.0922035	0.366482	0.251591	0.801357	0.974958	-0.313513	0.374535	-0.837073	0.402551	0.999752
Cthrc1	68588	ENSMUSG00000054196	831.339	0.312164	0.871785	0.358074	0.720288	0.989084	-0.076252	0.83121	-0.0917361	0.926908	0.999995	0.0901528	0.831224	0.108458	0.913633	0.987058	-0.298263	0.871771	-0.342134	0.73225	0.999752
3300005D01Rik	78512	ENSMUSG00000096965	20.9197	0.312122	0.260504	1.19815	0.230859	0.886441	-0.23537	0.245355	-0.959303	0.337406	0.999995	0.29212	0.247786	1.17892	0.238428	0.814012	-0.255372	0.258193	-0.989074	0.322627	0.999752
Gfra1	14585	ENSMUSG00000025089	202.297	0.311948	0.156756	1.99002	0.0465885	0.675171	0.119938	0.143823	0.833927	0.404322	0.999995	0.296736	0.148892	1.99296	0.0462655	0.720941	0.104725	0.15195	0.689209	0.490692	0.999752
Gm16364	NA	ENSMUSG00000086915	28.0304	0.311728	0.203436	1.53232	0.125445	0.7963	0.10263	0.180601	0.568266	0.569854	0.999995	0.311711	0.192405	1.62008	0.105215	0.761029	0.102613	0.192311	0.533579	0.593633	0.999752
Duxbl1	278672	ENSMUSG00000048502	18.8515	0.311718	0.310199	1.0049	0.314946	0.922144	0.257151	0.290374	0.885586	0.375841	0.999995	0.131021	0.296748	0.441524	0.658834	0.946916	0.0764542	0.304106	0.251406	0.8015	0.999752
Bcl2a1a	12044	ENSMUSG00000102037	75.8672	0.311075	0.336738	0.923789	0.355596	0.928835	0.00125016	0.321088	0.00389349	0.996893	0.999995	0.00610969	0.321496	0.019004	0.984838	0.996467	-0.303715	0.336349	-0.902976	0.366539	0.999752
Gm57127	NA	ENSMUSG00000120084	173.714	0.311014	0.300802	1.03395	0.301161	0.917849	0.163752	0.288586	0.56743	0.570422	0.999995	-0.249942	0.289014	-0.864808	0.387144	0.872439	-0.397203	0.300391	-1.32229	0.186072	0.999752
Gm5824	NA	ENSMUSG00000118241	11.7651	0.310945	0.332076	0.936369	0.349083	0.928835	-0.0709407	0.306327	-0.231585	0.81686	0.999995	0.316853	0.314962	1.006	0.314415	0.847521	-0.0650334	0.323897	-0.200784	0.840867	0.999752
Cyp46a1	13116	ENSMUSG00000021259	23.3223	0.310901	0.245952	1.26407	0.206204	0.872172	0.0235198	0.231131	0.10176	0.918947	0.999995	0.103693	0.236323	0.438775	0.660825	0.947272	-0.183688	0.240967	-0.762296	0.445883	0.999752
Rab39	270160	ENSMUSG00000055069	14.9151	0.310847	0.321811	0.965929	0.334079	0.925662	-0.514179	0.298259	-1.72394	0.0847194	0.999995	0.566098	0.302292	1.87269	0.0611114	0.73013	-0.258927	0.318025	-0.814171	0.415547	0.999752
Gm45660	NA	ENSMUSG00000109658	61.7807	0.310842	0.14371	2.16298	0.030543	0.604392	-0.0735452	0.134527	-0.546696	0.584588	0.999995	0.194143	0.137241	1.41461	0.157182	0.784553	-0.190244	0.14112	-1.3481	0.177627	0.999752
1810006J02Rik	69030	ENSMUSG00000100182	17.5294	0.310838	0.270129	1.1507	0.249854	0.897641	0.306617	0.264528	1.15911	0.246412	0.999995	-0.33705	0.266864	-1.263	0.206589	0.802134	-0.341271	0.267821	-1.27425	0.202575	0.999752
Gm11110	100169874	ENSMUSG00000079414	15.0262	0.31076	0.264159	1.17641	0.239431	0.891282	0.0391863	0.246357	0.159063	0.873619	0.999995	0.163277	0.252748	0.646006	0.518276	0.91751	-0.108297	0.258051	-0.419674	0.674724	0.999752
Nr4a1	15370	ENSMUSG00000023034	938.533	0.310691	0.433209	0.717185	0.47326	0.956151	0.570811	0.413054	1.38193	0.166993	0.999995	-0.252301	0.413209	-0.610589	0.541472	0.924268	0.00781924	0.433061	0.0180557	0.985594	0.999752
Sprr2a3	100042514	ENSMUSG00000074445	131.67	0.31056	0.655035	0.474111	0.635421	0.980578	-0.0747012	0.625444	-0.119437	0.904929	0.999995	-0.665753	0.625064	-1.06509	0.286833	0.836714	-1.05101	0.655398	-1.60363	0.108797	0.999752
Sat2	69215	ENSMUSG00000069835	83.3511	0.310514	0.154383	2.01132	0.0442913	0.663003	0.211182	0.14461	1.46036	0.144191	0.999995	0.0647798	0.148461	0.436342	0.662589	0.947272	-0.0345519	0.150682	-0.229303	0.818633	0.999752
Nme4	56520	ENSMUSG00000024177	102.53	0.310513	0.157939	1.96603	0.0492952	0.688237	0.0217711	0.148222	0.146881	0.883226	0.999995	0.191012	0.150764	1.26696	0.20517	0.802134	-0.0977304	0.155515	-0.62843	0.529722	0.999752
Gm37691	NA	ENSMUSG00000104348	156.183	0.310439	0.244598	1.26918	0.204376	0.872172	0.0601232	0.236466	0.254258	0.799297	0.999995	-0.235725	0.236432	-0.997008	0.318761	0.848863	-0.486041	0.244631	-1.98683	0.0469408	0.989919
Gm36703	NA	ENSMUSG00000120208	1037.09	0.310357	0.407945	0.760781	0.446788	0.948844	0.199822	0.389208	0.513407	0.607667	0.999995	-0.182441	0.389454	-0.468454	0.63946	0.94359	-0.292976	0.407709	-0.718591	0.472393	0.999752
Brd8dc	271508	ENSMUSG00000049357	19.9727	0.310339	0.278311	1.11508	0.264817	0.904415	-0.0443817	0.24765	-0.179212	0.857772	0.999995	0.489608	0.260641	1.87848	0.0603162	0.73013	0.134887	0.266184	0.506746	0.612333	0.999752
Dnah2	327954	ENSMUSG00000005237	31.5833	0.310249	0.202558	1.53165	0.125608	0.7963	0.130021	0.200992	0.646896	0.517699	0.999995	-0.276251	0.201405	-1.37162	0.170182	0.790443	-0.456479	0.202148	-2.25815	0.0239366	0.750347
Gdf15	23886	ENSMUSG00000038508	415.608	0.310176	0.251485	1.23338	0.217434	0.879693	0.101135	0.239709	0.421909	0.673092	0.999995	0.0307631	0.239875	0.128246	0.897954	0.984389	-0.178278	0.251326	-0.709349	0.478108	0.999752
Gm42901	NA	ENSMUSG00000104850	10.5892	0.310127	0.320789	0.966765	0.333662	0.925628	-0.204231	0.282387	-0.723232	0.469537	0.999995	0.425413	0.299023	1.42268	0.154829	0.783079	-0.0889457	0.305342	-0.291299	0.770823	0.999752
Pcdhb9	93880	ENSMUSG00000051242	12.7969	0.310123	0.302828	1.02409	0.305793	0.919656	0.319767	0.284457	1.12413	0.260957	0.999995	-0.0365975	0.294042	-0.124463	0.900948	0.98499	-0.0269543	0.293529	-0.0918283	0.926834	0.999752
4933406P04Rik	NA	ENSMUSG00000069713	14.9196	0.310051	0.295936	1.0477	0.294779	0.915792	0.584503	0.255942	2.28373	0.0223872	0.999995	0.217516	0.282274	0.770586	0.440952	0.891825	0.491968	0.270935	1.81581	0.069399	0.999752
Scn10a	20264	ENSMUSG00000034533	50.7333	0.309981	0.331755	0.934367	0.350115	0.928835	0.0134466	0.318032	0.0422806	0.966275	0.999995	-0.120757	0.318495	-0.379149	0.704577	0.959024	-0.417291	0.331311	-1.25952	0.207844	0.999752
Rbm46	633285	ENSMUSG00000033882	17.9964	0.309912	0.382694	0.809817	0.418045	0.945227	-0.075826	0.221158	-0.342859	0.731704	0.999995	2.97871	0.311768	9.55428	1.24451e-21	4.7346e-18	2.59298	0.313315	8.27594	1.27449e-16	1.61623e-13
Vegfd	14205	ENSMUSG00000031380	151.402	0.309723	0.21298	1.45423	0.145882	0.821109	0.0474994	0.200948	0.236377	0.81314	0.999995	0.409706	0.202623	2.02201	0.0431751	0.720941	0.147483	0.211388	0.697689	0.485372	0.999752
Dgkb	217480	ENSMUSG00000036095	24.2119	0.309614	0.34138	0.906948	0.364434	0.928972	0.0263444	0.302399	0.0871182	0.930578	0.999995	0.479076	0.319821	1.49795	0.134147	0.771057	0.195806	0.325114	0.602269	0.546995	0.999752
Rgs18	64214	ENSMUSG00000026357	54.6198	0.309469	0.254268	1.2171	0.223567	0.884279	-0.312048	0.238243	-1.30979	0.190268	0.999995	0.617733	0.240782	2.56553	0.0103018	0.549803	-0.00378465	0.251866	-0.0150264	0.988011	0.999752
Gm44053	NA	ENSMUSG00000108137	31.99	0.309294	0.238871	1.29482	0.195383	0.867764	-0.138541	0.225982	-0.613062	0.539835	0.999995	0.124373	0.229658	0.541555	0.588125	0.934434	-0.323462	0.235338	-1.37446	0.1693	0.999752
1500026H17Rik	69002	ENSMUSG00000097383	20.5847	0.308883	0.312654	0.987941	0.323182	0.923473	0.26752	0.277375	0.964469	0.334811	0.999995	0.298309	0.296248	1.00696	0.313956	0.847521	0.256945	0.294833	0.871493	0.383485	0.999752
Ifitm1	68713	ENSMUSG00000025491	130.927	0.308682	0.248485	1.24226	0.214141	0.879402	0.0793142	0.234427	0.338331	0.735113	0.999995	0.436628	0.236372	1.84721	0.0647167	0.73067	0.20726	0.246636	0.84035	0.400712	0.999752
Brca2	12190	ENSMUSG00000041147	131.12	0.308612	0.170044	1.8149	0.0695398	0.725212	-0.0729842	0.161242	-0.452636	0.650811	0.999995	0.176826	0.162263	1.08975	0.275822	0.829778	-0.20477	0.169071	-1.21115	0.225838	0.999752
Gm15191	NA	ENSMUSG00000082778	20.1012	0.30826	0.216556	1.42346	0.154601	0.830029	0.000864304	0.199826	0.00432528	0.996549	0.999995	0.145673	0.208176	0.699758	0.484079	0.907206	-0.161723	0.208542	-0.775493	0.438048	0.999752
Gm11531	NA	ENSMUSG00000075587	60.903	0.30822	0.13379	2.30376	0.0212363	0.546635	-0.00287913	0.12179	-0.0236401	0.98114	0.999995	0.297031	0.126837	2.34183	0.0191897	0.635812	-0.0140681	0.129015	-0.109042	0.913169	0.999752
Impa2	114663	ENSMUSG00000024525	519.433	0.30811	0.167249	1.84222	0.0654435	0.714879	0.117706	0.159639	0.737325	0.460925	0.999995	-0.10047	0.159956	-0.628106	0.529935	0.921209	-0.290874	0.166945	-1.74233	0.0814513	0.999752
Gm56861	NA	ENSMUSG00000121091	18.8433	0.308095	0.371512	0.8293	0.406934	0.941692	-0.15464	0.34633	-0.446509	0.655229	0.999995	0.508089	0.351759	1.44442	0.148621	0.77703	0.0453537	0.366376	0.12379	0.901482	0.999752
Gm47942	NA	ENSMUSG00000114380	51.5633	0.307882	0.166869	1.84505	0.0650304	0.714879	0.217662	0.157736	1.37991	0.167613	0.999995	-0.0436199	0.162656	-0.268173	0.788567	0.972926	-0.133839	0.162077	-0.825777	0.408931	0.999752
Cd300ld2	629970	ENSMUSG00000089753	30.4623	0.307861	0.319118	0.964724	0.334683	0.925744	-0.156439	0.299021	-0.523171	0.600855	0.999995	0.488157	0.302659	1.61289	0.106768	0.761029	0.0238562	0.31567	0.0755733	0.939759	0.999752
Uap1l1	227620	ENSMUSG00000026956	478.562	0.30782	0.193047	1.59453	0.110817	0.78476	-0.106466	0.183516	-0.580144	0.561817	0.999995	0.45406	0.183912	2.4689	0.013553	0.585566	0.0397738	0.19267	0.206434	0.836452	0.999752
Irx3	16373	ENSMUSG00000031734	700.861	0.30777	0.171937	1.79001	0.0734516	0.731546	0.315444	0.164206	1.92103	0.0547279	0.999995	-0.262669	0.164451	-1.59725	0.110209	0.761029	-0.254996	0.171703	-1.4851	0.137518	0.999752
Ftl1-ps2	NA	ENSMUSG00000096755	777.642	0.30776	0.24058	1.27924	0.200811	0.870334	-0.0569941	0.229123	-0.248749	0.803555	0.999995	0.43656	0.229318	1.90373	0.0569447	0.73013	0.0718061	0.240394	0.298701	0.765168	0.999752
Gm46142	108167705	ENSMUSG00000111661	39.6717	0.307741	0.161835	1.90157	0.0572273	0.697918	0.0425467	0.144108	0.295241	0.767809	0.999995	0.360689	0.152513	2.36497	0.0180315	0.63456	0.095494	0.15394	0.620331	0.53504	0.999752
Zfp575	101544	ENSMUSG00000066721	8.7018	0.307488	0.383514	0.801765	0.422689	0.946192	0.176115	0.348768	0.504964	0.613584	0.999995	0.369694	0.362945	1.01859	0.308395	0.846765	0.238321	0.370125	0.643894	0.519644	0.999752
Zscan18	232875	ENSMUSG00000070822	58.9381	0.307358	0.158419	1.94016	0.0523599	0.695651	0.0525689	0.151159	0.347773	0.72801	0.999995	-0.0195035	0.153411	-0.127132	0.898836	0.984491	-0.274293	0.156238	-1.7556	0.0791561	0.999752
Mastl	67121	ENSMUSG00000026779	140.54	0.307322	0.20828	1.47553	0.140071	0.814591	-0.11457	0.197717	-0.579464	0.562276	0.999995	0.298991	0.198446	1.50666	0.131898	0.769717	-0.122902	0.207585	-0.592054	0.553815	0.999752
Gm34934	NA	ENSMUSG00000115100	217.735	0.307243	0.205811	1.49284	0.13548	0.810706	0.11367	0.196597	0.578187	0.563138	0.999995	-0.0804326	0.19769	-0.406863	0.684109	0.953369	-0.274005	0.204762	-1.33816	0.180844	0.999752
Pi15	94227	ENSMUSG00000067780	227.718	0.307165	0.205182	1.49704	0.134383	0.810706	-0.0101896	0.195042	-0.052243	0.958335	0.999995	0.199846	0.195658	1.0214	0.307063	0.846765	-0.117508	0.204594	-0.574349	0.565732	0.999752
F13a1	74145	ENSMUSG00000039109	2434.76	0.307038	0.257422	1.19274	0.232969	0.886623	-0.384571	0.245421	-1.56699	0.117118	0.999995	0.307051	0.245433	1.25106	0.210913	0.805927	-0.384558	0.25741	-1.49395	0.135188	0.999752
Npas1	18142	ENSMUSG00000001988	15.8488	0.30689	0.276205	1.11109	0.266528	0.905515	0.0115927	0.26395	0.0439201	0.964968	0.999995	-0.00538478	0.268664	-0.0200429	0.984009	0.996467	-0.300682	0.271623	-1.10698	0.268301	0.999752
AU022793,AU022793	102636079,102636151	ENSMUSG00000115230	43.0338	0.306841	0.382023	0.803201	0.421859	0.946192	-0.11025	0.361588	-0.304907	0.760437	0.999995	0.480757	0.363474	1.32267	0.185945	0.790777	0.0636647	0.380229	0.167438	0.867026	0.999752
H2-T13	14963	ENSMUSG00000073406	12.7219	0.306841	0.392099	0.78256	0.433886	0.947947	0.173247	0.3615	0.479245	0.631765	0.999995	0.303674	0.372509	0.815212	0.414951	0.887131	0.170079	0.381656	0.445636	0.655861	0.999752
Spg21	27965	ENSMUSG00000032388	667.023	0.306542	0.117365	2.61187	0.00900491	0.41275	0.0541749	0.111521	0.485783	0.627121	0.999995	0.192729	0.111923	1.72197	0.0850744	0.746097	-0.0596384	0.116981	-0.509812	0.610183	0.999752
Teddm2	240817	ENSMUSG00000045968	38.5268	0.30641	0.237718	1.28897	0.19741	0.868806	0.0920761	0.225456	0.4084	0.68298	0.999995	-0.002923	0.230714	-0.0126693	0.989892	0.998181	-0.217257	0.232618	-0.933967	0.350321	0.999752
Gm11557	NA	ENSMUSG00000082900	14.6609	0.306339	0.267999	1.14306	0.253014	0.900535	-0.114909	0.24879	-0.46187	0.644175	0.999995	0.190522	0.256208	0.743622	0.457105	0.898064	-0.230726	0.260917	-0.884289	0.37654	0.999752
Abca4	11304	ENSMUSG00000028125	159.231	0.306296	0.251971	1.2156	0.224137	0.884279	-0.102283	0.241399	-0.423708	0.671778	0.999995	-0.124873	0.241215	-0.517682	0.60468	0.937163	-0.533452	0.252148	-2.11563	0.0343762	0.891387
Arhgap9	216445	ENSMUSG00000040345	312.184	0.306262	0.184558	1.65944	0.0970273	0.76688	-0.0826876	0.175036	-0.472403	0.636639	0.999995	0.4069	0.175739	2.31536	0.020593	0.639269	0.0179504	0.183888	0.0976157	0.922237	0.999752
Gm14052	NA	ENSMUSG00000082990	22.3683	0.306258	0.183635	1.66775	0.0953645	0.763331	-0.0419849	0.172974	-0.242723	0.80822	0.999995	0.0895248	0.177283	0.504984	0.61357	0.93847	-0.258718	0.179479	-1.44149	0.149446	0.999752
BC043934	NA	ENSMUSG00000056418	33.2397	0.305939	0.20537	1.48969	0.136305	0.811551	0.311724	0.19316	1.61381	0.106569	0.999995	-0.0435143	0.199437	-0.218186	0.827284	0.978602	-0.0377292	0.199281	-0.189327	0.849837	0.999752
Fcgr2b	14130	ENSMUSG00000026656	1479.95	0.305748	0.241622	1.2654	0.205729	0.872172	-0.179229	0.230269	-0.778347	0.436364	0.999995	0.408716	0.230347	1.77435	0.0760046	0.738768	-0.0762604	0.241548	-0.315716	0.752218	0.999752
Csf3r	12986	ENSMUSG00000028859	388.659	0.305646	0.247192	1.23647	0.216283	0.879693	-0.0169278	0.235291	-0.071944	0.942646	0.999995	0.346051	0.235615	1.46872	0.14191	0.773333	0.0234775	0.246883	0.0950955	0.924239	0.999752
2810402E24Rik	NA	ENSMUSG00000099966	132.273	0.305637	0.126002	2.42564	0.0152813	0.483495	0.0323392	0.118952	0.271867	0.785724	0.999995	0.0914146	0.120848	0.756443	0.449384	0.893291	-0.181883	0.124185	-1.46461	0.143027	0.999752
Sertad4	214791	ENSMUSG00000016262	222.335	0.305543	0.232502	1.31415	0.188794	0.861322	-0.0476889	0.221333	-0.215463	0.829407	0.999995	0.166599	0.22174	0.751324	0.452458	0.895035	-0.186633	0.232113	-0.804063	0.421361	0.999752
Rgs10	67865	ENSMUSG00000030844	329.044	0.305398	0.214813	1.42169	0.155116	0.83084	0.0491684	0.20427	0.240703	0.809785	0.999995	0.287326	0.204755	1.40327	0.160538	0.786631	0.0310962	0.214351	0.145072	0.884654	0.999752
Gm7363	NA	ENSMUSG00000083344	91.9725	0.305333	0.154528	1.97591	0.0481651	0.681694	0.0790185	0.145821	0.541888	0.587896	0.999995	0.0948304	0.148031	0.640612	0.521775	0.918958	-0.131484	0.152412	-0.862689	0.388309	0.999752
Mrc1	17533	ENSMUSG00000026712	2481.34	0.305295	0.219046	1.39375	0.163394	0.840473	-0.371853	0.208786	-1.78102	0.0749089	0.999995	0.469667	0.208824	2.2491	0.0245061	0.654607	-0.207481	0.219009	-0.94736	0.343456	0.999752
Gm2719	NA	ENSMUSG00000103042	14.3296	0.305122	0.27091	1.12629	0.260044	0.901587	-0.460194	0.250995	-1.83348	0.0667313	0.999995	0.389623	0.25416	1.53298	0.12528	0.761592	-0.375693	0.267942	-1.40214	0.160873	0.999752
Paqr3	231474	ENSMUSG00000055725	38.7465	0.30509	0.202815	1.50428	0.132509	0.810096	0.307053	0.194427	1.57927	0.114273	0.999995	-0.17404	0.198395	-0.877239	0.380357	0.870179	-0.172077	0.198935	-0.864993	0.387043	0.999752
2600014E21Rik	NA	ENSMUSG00000100303	16.5031	0.304411	0.341294	0.891934	0.372429	0.932589	-0.247881	0.316536	-0.783104	0.433566	0.999995	0.54946	0.322208	1.7053	0.0881391	0.750457	-0.00283195	0.335944	-0.00842983	0.993274	0.999752
Gm8425	NA	ENSMUSG00000091786	11.0525	0.304351	0.295367	1.03042	0.302814	0.918667	0.115497	0.267724	0.431403	0.666175	0.999995	0.218395	0.281538	0.775722	0.437913	0.891324	0.0295411	0.28223	0.10467	0.916637	0.999752
Myom3	242702	ENSMUSG00000037139	85.8811	0.304326	0.242353	1.25572	0.209219	0.873726	0.282452	0.230307	1.22642	0.220042	0.999995	-0.0549187	0.232513	-0.236197	0.81328	0.975531	-0.0767932	0.240237	-0.319656	0.749229	0.999752
Gm26795	NA	ENSMUSG00000097776	204.516	0.304163	0.23764	1.27993	0.20057	0.870334	0.505463	0.227812	2.21877	0.0265024	0.999995	-0.378412	0.228937	-1.65291	0.0983499	0.760931	-0.177112	0.236557	-0.748707	0.454034	0.999752
Ccdc122	108811	ENSMUSG00000034795	55.5212	0.303811	0.196091	1.54934	0.121301	0.791107	0.189285	0.183605	1.03094	0.302569	0.999995	0.114263	0.187778	0.608501	0.542855	0.924268	-0.000262578	0.192098	-0.00136689	0.998909	0.999762
Gm6285	622098	ENSMUSG00000081703	59.0713	0.303804	0.192342	1.5795	0.114221	0.788478	0.0643478	0.180175	0.35714	0.720987	0.999995	0.227291	0.183307	1.23995	0.214995	0.808292	-0.0121651	0.189359	-0.0642437	0.948776	0.999752
4732487G21Rik	NA	ENSMUSG00000097488	37.6238	0.303759	0.221057	1.37412	0.169403	0.843571	0.287184	0.209764	1.36908	0.170975	0.999995	-0.0904602	0.214942	-0.420859	0.673858	0.949842	-0.107036	0.216026	-0.495477	0.620264	0.999752
Rgs2	19735	ENSMUSG00000026360	984.816	0.303425	0.178165	1.70306	0.0885577	0.750236	-0.10186	0.169622	-0.600512	0.548165	0.999995	0.236231	0.169858	1.39075	0.164301	0.788186	-0.169054	0.177939	-0.950065	0.342079	0.999752
Zgrf1	71643	ENSMUSG00000051278	103.536	0.303391	0.126291	2.40231	0.0162918	0.494263	0.148105	0.117367	1.26189	0.206987	0.999995	0.218519	0.120387	1.81514	0.0695022	0.73067	0.0632332	0.123416	0.512356	0.608402	0.999752
Mllt3	70122	ENSMUSG00000028496	373.543	0.303088	0.0709822	4.26992	1.95543e-05	0.00364669	0.236487	0.0670169	3.52877	0.0004175	0.18469	-0.0222811	0.068601	-0.324792	0.745338	0.963697	-0.088882	0.0694524	-1.27975	0.200632	0.999752
Hsd17b11	114664	ENSMUSG00000029311	879.516	0.303061	0.119528	2.53549	0.0112289	0.451579	-0.0878858	0.113801	-0.772279	0.439949	0.999995	0.138213	0.11403	1.21207	0.225485	0.809685	-0.252734	0.119308	-2.11833	0.0341476	0.88737
Gm5602	NA	ENSMUSG00000086108	15.1913	0.303005	0.268796	1.12727	0.25963	0.901587	-0.341535	0.257787	-1.32487	0.185214	0.999995	0.162679	0.257497	0.631773	0.527535	0.921209	-0.48186	0.269075	-1.7908	0.0733249	0.999752
Gm44164	NA	ENSMUSG00000107756	22.4624	0.302954	0.292368	1.03621	0.300106	0.917849	-0.232225	0.270561	-0.858312	0.39072	0.999995	0.375031	0.276356	1.35706	0.174764	0.790777	-0.160148	0.286896	-0.55821	0.576701	0.999752
Rpl17-ps7	NA	ENSMUSG00000115512	38.9746	0.302762	0.163409	1.85278	0.0639139	0.714879	-0.191543	0.151862	-1.26129	0.207204	0.999995	0.263118	0.155234	1.69498	0.0900797	0.750885	-0.231186	0.16021	-1.44302	0.149014	0.999752
Mthfsl	100039707	ENSMUSG00000079427	224.529	0.302694	0.111591	2.71253	0.00667709	0.361856	0.0204174	0.104995	0.19446	0.845815	0.999995	0.20243	0.106429	1.90202	0.0571685	0.73013	-0.0798464	0.110224	-0.724401	0.46882	0.999752
Gm34091	NA	ENSMUSG00000106883	28.6515	0.302193	0.210862	1.43313	0.15182	0.827707	0.052766	0.192482	0.274135	0.783981	0.999995	0.288854	0.200056	1.44387	0.148776	0.77703	0.0394272	0.203691	0.193564	0.846517	0.999752
Plscr2	18828	ENSMUSG00000032372	934.288	0.302163	0.230005	1.31372	0.18894	0.861463	0.237704	0.21929	1.08397	0.278379	0.999995	-0.0970544	0.219486	-0.442189	0.658352	0.946916	-0.161514	0.229818	-0.702788	0.482188	0.999752
H2ac24	319171	ENSMUSG00000094777	349.606	0.302008	0.324064	0.93194	0.351368	0.928835	0.205362	0.308292	0.666128	0.505329	0.999995	0.62185	0.308792	2.01381	0.0440292	0.720941	0.525203	0.323587	1.62306	0.104576	0.999752
Hnmt	140483	ENSMUSG00000026986	215.459	0.301856	0.175373	1.72123	0.0852098	0.74834	0.120221	0.168422	0.713806	0.475347	0.999995	-0.174408	0.169014	-1.03191	0.302114	0.843754	-0.356043	0.174802	-2.03683	0.0416667	0.958676
C1qtnf2	69183	ENSMUSG00000046491	101.574	0.301692	0.156837	1.9236	0.0544042	0.695651	0.0758384	0.149612	0.5069	0.612225	0.999995	-0.0358206	0.150838	-0.237478	0.812286	0.975411	-0.261674	0.155658	-1.68108	0.0927472	0.999752
Ms4a4b	60361	ENSMUSG00000056290	26.4601	0.301576	0.389284	0.774694	0.438521	0.947947	-0.11834	0.362504	-0.326451	0.744083	0.999995	0.74471	0.368073	2.02326	0.0430459	0.720941	0.324794	0.384022	0.845771	0.397681	0.999752
Gm5605	NA	ENSMUSG00000109181	25.0563	0.301508	0.243305	1.23922	0.215264	0.879693	0.0387005	0.225527	0.171601	0.863752	0.999995	0.146413	0.233232	0.627756	0.530163	0.921209	-0.116395	0.235929	-0.493347	0.621767	0.999752
Phactr3	74189	ENSMUSG00000027525	11.945	0.301344	0.455384	0.661737	0.50814	0.963058	0.492147	0.437519	1.12486	0.260649	0.999995	-0.315562	0.443116	-0.712143	0.476376	0.903079	-0.124759	0.44994	-0.27728	0.781565	0.999752
Ehhadh	74147	ENSMUSG00000022853	338.354	0.301289	0.183297	1.64373	0.100233	0.772173	0.207143	0.174584	1.1865	0.235427	0.999995	-0.0624551	0.175577	-0.355714	0.722055	0.962043	-0.156602	0.182346	-0.85882	0.39044	0.999752
Gm11517	NA	ENSMUSG00000081249	11.6868	0.301133	0.321938	0.935375	0.349595	0.928835	-0.254287	0.31238	-0.814031	0.415627	0.999995	0.0473264	0.311195	0.15208	0.879124	0.983626	-0.508093	0.323084	-1.57264	0.115803	0.999752
Rhd	19746	ENSMUSG00000028825	157.102	0.301034	0.223333	1.34792	0.177685	0.853717	0.19195	0.20978	0.915006	0.360189	0.999995	0.179045	0.213119	0.84012	0.400841	0.879517	0.069961	0.22015	0.317789	0.750645	0.999752
Slc35d2	70484	ENSMUSG00000033114	92.7	0.300941	0.15195	1.98053	0.0476439	0.679545	-0.0684912	0.144108	-0.475278	0.634589	0.999995	0.118214	0.145308	0.813538	0.41591	0.887207	-0.251219	0.150802	-1.66588	0.0957372	0.999752
Map7d2	78283	ENSMUSG00000041020	43.2627	0.300926	0.240169	1.25298	0.210215	0.876017	-0.290797	0.228303	-1.27373	0.202758	0.999995	0.192701	0.229159	0.840905	0.400401	0.879517	-0.399023	0.239353	-1.66709	0.0954964	0.999752
Gm5481	NA	ENSMUSG00000115882	27.5629	0.300652	0.257994	1.16534	0.243879	0.893343	0.108704	0.25207	0.431245	0.66629	0.999995	-0.229099	0.252913	-0.905842	0.365019	0.864669	-0.421047	0.257168	-1.63724	0.10158	0.999752
Dclre1b	140917	ENSMUSG00000027845	279.458	0.3005	0.162368	1.85073	0.0642082	0.714879	0.0207359	0.154505	0.134209	0.893238	0.999995	0.0668765	0.155104	0.431172	0.666343	0.94753	-0.212888	0.161796	-1.31578	0.188248	0.999752
B430319G15Rik	78575	ENSMUSG00000103622	28.6191	0.300169	0.219311	1.36869	0.171096	0.846005	0.130489	0.2073	0.629471	0.529041	0.999995	0.00841497	0.211806	0.0397296	0.968309	0.994586	-0.161264	0.214963	-0.750198	0.453136	0.999752
Zpbp	53604	ENSMUSG00000020193	33.4586	0.299334	0.224014	1.33623	0.181474	0.85762	0.0249096	0.209111	0.119121	0.905179	0.999995	0.0951755	0.215984	0.440659	0.65946	0.946916	-0.179249	0.217394	-0.824534	0.409636	0.999752
Gm49486	NA	ENSMUSG00000116121	12.9997	0.29928	0.411295	0.727654	0.466826	0.954987	-0.0806105	0.419169	-0.19231	0.847499	0.999995	-0.221628	0.412218	-0.537648	0.59082	0.934464	-0.601518	0.418261	-1.43814	0.150394	0.999752
Tusc1	69136	ENSMUSG00000054000	87.0246	0.299215	0.129227	2.31543	0.0205896	0.538548	0.0214182	0.119981	0.178513	0.85832	0.999995	0.204688	0.123242	1.66086	0.096742	0.759223	-0.0731089	0.12612	-0.579677	0.562132	0.999752
H2ac23	665433	ENSMUSG00000094248	348.288	0.299199	0.324952	0.920748	0.357182	0.928835	0.206145	0.30914	0.666833	0.504879	0.999995	0.617099	0.309639	1.99297	0.0462652	0.720941	0.524046	0.324477	1.61505	0.1063	0.999752
Snhg8	NA	ENSMUSG00000104960	253.362	0.299109	0.129506	2.30962	0.0209095	0.541143	-0.115103	0.122605	-0.938806	0.34783	0.999995	0.237255	0.123412	1.92247	0.0545468	0.724887	-0.176957	0.128738	-1.37455	0.169271	0.999752
Cep83os	NA	ENSMUSG00000097164	134.96	0.298984	0.121619	2.45836	0.0139572	0.474095	0.151052	0.113574	1.32999	0.183522	0.999995	0.104394	0.11665	0.894928	0.370825	0.865572	-0.0435387	0.118671	-0.366884	0.713705	0.999752
Gm14406	NA	ENSMUSG00000078865	9.09877	0.298926	0.449359	0.665228	0.505905	0.962999	0.420291	0.416513	1.00907	0.312941	0.999995	-0.0225435	0.436709	-0.0516213	0.95883	0.994269	0.0988212	0.429758	0.229946	0.818134	0.999752
Rnaseh2b	67153	ENSMUSG00000021932	295.341	0.298893	0.0879984	3.39657	0.000682363	0.0745972	-0.0701992	0.0824079	-0.851851	0.394297	0.999995	0.278528	0.0836988	3.32774	0.000875533	0.154207	-0.0905641	0.0867715	-1.04371	0.29662	0.999752
Anks1b	77531	ENSMUSG00000058589	17.8789	0.298726	0.254664	1.17302	0.240787	0.891632	-0.0367158	0.230895	-0.159015	0.873657	0.999995	0.314382	0.240819	1.30547	0.191734	0.793795	-0.0210598	0.2453	-0.0858536	0.931583	0.999752
Gm4734	NA	ENSMUSG00000106208	57.9828	0.298658	0.147782	2.02093	0.0432869	0.663003	-0.0425518	0.136549	-0.311623	0.755327	0.999995	0.233765	0.140657	1.66194	0.0965245	0.759223	-0.107445	0.143878	-0.746783	0.455195	0.999752
Trac	NA	ENSMUSG00000076928	22.1218	0.298575	0.292585	1.02047	0.307504	0.920194	0.112635	0.274342	0.410565	0.681391	0.999995	0.127215	0.279973	0.454382	0.649554	0.945994	-0.0587251	0.287201	-0.204474	0.837983	0.999752
Gm12966	NA	ENSMUSG00000070729	887.128	0.29856	0.141822	2.10517	0.0352765	0.632968	0.083833	0.13505	0.620758	0.534759	0.999995	0.0688197	0.135331	0.508528	0.611083	0.938008	-0.145908	0.141554	-1.03076	0.302654	0.999752
	NA	ENSMUSG00000095092	12.9882	0.298555	0.301949	0.988762	0.32278	0.922879	0.327013	0.264198	1.23776	0.215806	0.999995	0.423623	0.283646	1.49349	0.135308	0.772282	0.452081	0.283758	1.59319	0.111117	0.999752
Ebpl	68177	ENSMUSG00000021928	118.123	0.298095	0.142682	2.08923	0.036687	0.638424	0.0620791	0.13395	0.46345	0.643042	0.999995	0.167756	0.136243	1.2313	0.218212	0.809011	-0.0682604	0.140494	-0.485862	0.627065	0.999752
Trdmt1	13434	ENSMUSG00000026723	267.227	0.298052	0.123816	2.40722	0.0160743	0.491845	0.0480953	0.117138	0.410587	0.681376	0.999995	0.120364	0.118323	1.01725	0.309036	0.846765	-0.129593	0.122684	-1.05632	0.290823	0.999752
Gm10461	NA	ENSMUSG00000107277	35.9333	0.298021	0.200751	1.48453	0.137669	0.811551	0.0827147	0.190409	0.434407	0.663993	0.999995	-0.00687003	0.195307	-0.0351755	0.97194	0.994586	-0.222176	0.195989	-1.13362	0.256955	0.999752
Adamtsl3	269959	ENSMUSG00000070469	272.213	0.297953	0.170216	1.75045	0.0800411	0.739593	0.328561	0.160794	2.04337	0.0410161	0.999995	0.232241	0.162245	1.43142	0.152309	0.780501	0.262848	0.168833	1.55685	0.119505	0.999752
Gsta1	14857	ENSMUSG00000074183	175.052	0.29788	0.258005	1.15455	0.248273	0.897629	-0.0688789	0.244737	-0.28144	0.778373	0.999995	0.317327	0.245766	1.29118	0.196642	0.798915	-0.0494321	0.257025	-0.192324	0.847488	0.999752
Tnfrsf13b	57916	ENSMUSG00000010142	105.875	0.297818	0.230979	1.28937	0.197269	0.868806	-0.196918	0.218025	-0.90319	0.366425	0.999995	0.57352	0.219451	2.61344	0.00896371	0.541079	0.0787835	0.229625	0.343096	0.731527	0.999752
4930551O13Rik	NA	ENSMUSG00000086430	13.2667	0.297777	0.503586	0.591313	0.554311	0.970656	0.152887	0.479264	0.319004	0.749723	0.999995	-0.054331	0.488858	-0.111139	0.911506	0.986785	-0.199221	0.494278	-0.403054	0.686909	0.999752
Gm5883	NA	ENSMUSG00000083713	222.38	0.297616	0.132212	2.25105	0.0243824	0.573113	-0.0170727	0.125111	-0.13646	0.891458	0.999995	0.223119	0.126024	1.77045	0.0766521	0.742023	-0.0915695	0.131342	-0.697181	0.485689	0.999752
Cetn4	207175	ENSMUSG00000045031	31.4204	0.297568	0.203775	1.46028	0.144213	0.819065	0.0810571	0.186578	0.43444	0.663969	0.999995	0.332028	0.19306	1.71982	0.0854657	0.746926	0.115517	0.197645	0.584468	0.558906	0.999752
Gm9951	791287	ENSMUSG00000054618	9.93162	0.297448	0.277476	1.07197	0.283731	0.913552	0.308418	0.268838	1.14723	0.251287	0.999995	-0.230608	0.274465	-0.840208	0.400792	0.879517	-0.219637	0.271912	-0.807752	0.419233	0.999752
Gm43598	NA	ENSMUSG00000106927	14.7681	0.297298	0.327411	0.908026	0.363864	0.928972	-0.00283044	0.319384	-0.00886219	0.992929	0.999995	-0.12177	0.320686	-0.379717	0.704155	0.959024	-0.421898	0.326136	-1.29363	0.195794	0.999752
Gm7561	NA	ENSMUSG00000109740	57.2765	0.297159	0.153848	1.93151	0.0534206	0.695651	0.177719	0.141668	1.25448	0.209668	0.999995	0.162063	0.147128	1.10152	0.270672	0.826574	0.0426236	0.148635	0.286766	0.774291	0.999752
Tgfbi	21810	ENSMUSG00000035493	3937.21	0.297019	0.262376	1.13204	0.257618	0.901587	-0.0641486	0.250103	-0.256488	0.797574	0.999995	0.59751	0.250145	2.38865	0.0169105	0.623416	0.236341	0.262336	0.900913	0.367635	0.999752
Tnni1	21952	ENSMUSG00000026418	14.8848	0.297008	0.309799	0.958713	0.337703	0.925977	-0.152516	0.300901	-0.506865	0.61225	0.999995	-0.111841	0.299479	-0.373451	0.708813	0.959184	-0.561365	0.311174	-1.80402	0.0712278	0.999752
5830416I19Rik	74757	ENSMUSG00000106219	7.48212	0.296827	0.43048	0.689525	0.490493	0.959948	-0.156772	0.414451	-0.378265	0.705234	0.999995	-0.0234248	0.414265	-0.0565454	0.954907	0.993222	-0.477024	0.430658	-1.10766	0.268008	0.999752
9330162012Rik	NA	ENSMUSG00000086448	24.7541	0.296446	0.288972	1.02587	0.304955	0.919603	0.649986	0.269534	2.41152	0.0158862	0.999995	-0.186917	0.28823	-0.648501	0.516661	0.917117	0.166622	0.270327	0.616372	0.537649	0.999752
Abca1	11303	ENSMUSG00000015243	1873.79	0.296304	0.22694	1.30565	0.191672	0.864835	-0.156683	0.216321	-0.724307	0.468878	0.999995	0.228769	0.216374	1.05728	0.290382	0.839584	-0.224217	0.226889	-0.988224	0.323043	0.999752
Gm45162	NA	ENSMUSG00000109074	22.8441	0.296259	0.237942	1.24509	0.213099	0.877883	0.16757	0.224416	0.746694	0.455249	0.999995	-0.000802075	0.230136	-0.00348523	0.997219	0.999449	-0.129492	0.232415	-0.557158	0.57742	0.999752
Epb41l5	226352	ENSMUSG00000026383	183.797	0.29625	0.158925	1.86408	0.0623098	0.712294	0.0382532	0.150995	0.253342	0.800004	0.999995	0.041879	0.152267	0.275036	0.783288	0.971995	-0.216118	0.157707	-1.37038	0.170568	0.999752
Gm9512	NA	ENSMUSG00000113389	1028.66	0.296114	0.14881	1.98988	0.0466039	0.675171	0.0206889	0.141718	0.145986	0.883932	0.999995	0.187508	0.141891	1.32149	0.186338	0.790892	-0.087917	0.148644	-0.591459	0.554213	0.999752
Gm35612	NA	ENSMUSG00000119984	24.667	0.29592	0.288921	1.02422	0.305729	0.919656	0.295509	0.264409	1.11762	0.26373	0.999995	0.130261	0.276988	0.470278	0.638156	0.943383	0.129851	0.276885	0.46897	0.639091	0.999752
Slc49a3	243197	ENSMUSG00000029490	154.179	0.295892	0.145196	2.03788	0.0415615	0.662376	-0.330695	0.134133	-2.46542	0.0136853	0.999995	0.631098	0.136663	4.6179	3.8765e-06	0.00171485	0.00451021	0.142817	0.0315803	0.974807	0.999752
Mmp27	234911	ENSMUSG00000070323	38.0916	0.295835	0.349393	0.84671	0.397157	0.939408	-0.111399	0.328182	-0.339444	0.734276	0.999995	0.621419	0.331455	1.87483	0.0608168	0.73013	0.214185	0.34629	0.618514	0.536236	0.999752
Gm17377	NA	ENSMUSG00000090790	7.849	0.295742	0.369619	0.800128	0.423637	0.946261	-0.0818959	0.35317	-0.231888	0.816625	0.999995	0.0322606	0.356361	0.090528	0.927868	0.987822	-0.345378	0.366544	-0.942254	0.346063	0.999752
Arhgap19	71085	ENSMUSG00000025154	475.362	0.29568	0.26775	1.10432	0.269456	0.907386	-0.0827161	0.255018	-0.324353	0.745671	0.999995	0.332592	0.255233	1.30309	0.192544	0.794485	-0.0458041	0.267545	-0.171202	0.864065	0.999752
Gm15408	NA	ENSMUSG00000086610	24.319	0.295585	0.307861	0.960125	0.336992	0.925977	0.224286	0.293658	0.763766	0.445007	0.999995	-0.105315	0.298677	-0.352605	0.724385	0.962415	-0.176614	0.302994	-0.582894	0.559965	0.999752
Gm48557	NA	ENSMUSG00000113222	27.6605	0.295163	0.193335	1.5267	0.126837	0.797946	-0.114529	0.175272	-0.653434	0.513477	0.999995	0.3266	0.18244	1.79018	0.0734252	0.732024	-0.0830917	0.186586	-0.445327	0.656083	0.999752
Msantd5f7	545637	ENSMUSG00000096530	97.7338	0.295117	0.271851	1.08559	0.277662	0.911139	-0.353989	0.260215	-1.36037	0.173713	0.999995	0.0998555	0.259703	0.384499	0.700609	0.958031	-0.549251	0.27234	-2.01679	0.0437178	0.970363
2610020C07Rik	69918	ENSMUSG00000097537	21.2524	0.295026	0.202476	1.45709	0.145093	0.819337	-0.190074	0.18556	-1.02433	0.305681	0.999995	0.295888	0.191463	1.54541	0.122248	0.761592	-0.189212	0.196904	-0.960934	0.336586	0.999752
Rtl3	213436	ENSMUSG00000047686	18.1346	0.294832	0.236231	1.24806	0.212008	0.87744	0.0848727	0.231126	0.367213	0.71346	0.999995	-0.178089	0.232745	-0.765169	0.444171	0.892726	-0.388048	0.234637	-1.65382	0.0981638	0.999752
Ms4a6d	68774	ENSMUSG00000024679	1144.97	0.294799	0.380907	0.77394	0.438966	0.947947	-0.110427	0.363048	-0.304168	0.761	0.999995	0.576421	0.363137	1.58734	0.112436	0.761029	0.171195	0.380822	0.449539	0.653043	0.999752
Gm10247	NA	ENSMUSG00000068674	694.549	0.294621	0.0964529	3.05456	0.00225392	0.183051	0.0202729	0.0914127	0.221774	0.82449	0.999995	0.212817	0.0919526	2.31442	0.0206446	0.639269	-0.0615312	0.0959384	-0.641362	0.521288	0.999752
Rps4x-ps	NA	ENSMUSG00000104699	314.8	0.294491	0.0994419	2.96144	0.00306205	0.226639	-0.0597408	0.0934137	-0.63953	0.522478	0.999995	0.294951	0.0945867	3.11832	0.00181885	0.240265	-0.0592805	0.0983268	-0.602893	0.54658	0.999752
Dchs2	100534287	ENSMUSG00000102692	13.8696	0.294274	0.314885	0.934543	0.350024	0.928835	0.417234	0.302308	1.38016	0.167536	0.999995	-0.248504	0.307939	-0.806993	0.419671	0.888638	-0.125544	0.30938	-0.405791	0.684896	0.999752
Efnb3	13643	ENSMUSG00000003934	1587.13	0.294101	0.481402	0.610925	0.541249	0.969367	0.348757	0.45911	0.759638	0.447471	0.999995	-0.29014	0.459208	-0.631828	0.527499	0.921209	-0.235484	0.481309	-0.489257	0.62466	0.999752
BC065397	436230	ENSMUSG00000087368	67.1818	0.294053	0.150249	1.95711	0.050335	0.692016	0.18182	0.139268	1.30554	0.19171	0.999995	0.0402416	0.145789	0.276026	0.782528	0.971749	-0.0719921	0.14393	-0.500188	0.616943	0.999752
Gm14251	NA	ENSMUSG00000081751	34.8951	0.293949	0.158522	1.8543	0.0636958	0.714879	0.0893651	0.145837	0.612775	0.540025	0.999995	0.134341	0.152138	0.883024	0.377223	0.869001	-0.0702419	0.152485	-0.460647	0.645052	0.999752
Gm12242	NA	ENSMUSG00000082476	19.1883	0.293682	0.211345	1.38958	0.164655	0.841775	-0.0769925	0.201304	-0.382469	0.702114	0.999995	0.0497484	0.204265	0.243549	0.80758	0.974969	-0.320926	0.208485	-1.53932	0.123726	0.999752
mt-Th	NA	ENSMUSG00000064364	116.766	0.293481	0.284325	1.0322	0.301977	0.917946	-0.264512	0.274452	-0.963781	0.335156	0.999995	-0.200853	0.272863	-0.736093	0.461674	0.900302	-0.758845	0.28585	-2.6547	0.00793791	0.408577
Sft2d1rt	NA	ENSMUSG00000069899	261.467	0.293454	0.116729	2.51397	0.0119381	0.45555	-0.0128637	0.110435	-0.116482	0.907271	0.999995	0.179989	0.111348	1.61645	0.105997	0.761029	-0.126328	0.115858	-1.09037	0.275551	0.999752
Gm5781	NA	ENSMUSG00000111966	56.5831	0.293349	0.188502	1.55621	0.119659	0.791107	-0.115096	0.175046	-0.657519	0.510847	0.999995	0.343766	0.178656	1.92417	0.0543328	0.724678	-0.0646792	0.185084	-0.349458	0.726746	0.999752
Colq,Colq	382864,102639719	ENSMUSG00000057606	295.338	0.293337	0.257885	1.13747	0.255342	0.900799	0.31213	0.2464	1.26676	0.205241	0.999995	-0.28656	0.246759	-1.1613	0.245522	0.817929	-0.267766	0.257542	-1.0397	0.29848	0.999752
4632404M16Rik	NA	ENSMUSG00000106296	116.792	0.293195	0.643962	0.455298	0.648895	0.982842	0.160792	0.613176	0.262228	0.793146	0.999995	0.160431	0.614062	0.261262	0.793891	0.973089	0.028028	0.643117	0.0435815	0.965238	0.999752
Ifi30	65972	ENSMUSG00000031838	1224.94	0.292008	0.258045	1.13162	0.257795	0.901587	0.00212146	0.245912	0.00862691	0.993117	0.999995	0.345418	0.246012	1.40407	0.160297	0.786631	0.0555315	0.25795	0.21528	0.829549	0.999752
Dgkg	110197	ENSMUSG00000022861	19.455	0.291999	0.258496	1.12961	0.258641	0.901587	-0.177123	0.249857	-0.7089	0.478387	0.999995	0.0158043	0.250049	0.0632047	0.949604	0.991892	-0.453318	0.25831	-1.75494	0.0792695	0.999752
Clec2i	93675	ENSMUSG00000030365	43.3051	0.291998	0.327663	0.891154	0.372846	0.932589	0.0487528	0.312145	0.156186	0.875886	0.999995	0.011278	0.313148	0.0360151	0.97127	0.994586	-0.231967	0.326705	-0.71002	0.477692	0.999752
1700018L02Rik	NA	ENSMUSG00000100075	31.6374	0.291777	0.232442	1.25527	0.209381	0.874035	-0.144799	0.221288	-0.654348	0.512887	0.999995	0.0863789	0.22389	0.385809	0.699638	0.957875	-0.350197	0.229936	-1.52302	0.127753	0.999752
Gm6658	626231	ENSMUSG00000074171	31.134	0.291743	0.193838	1.50509	0.132302	0.810096	0.122527	0.185655	0.659973	0.509271	0.999995	-0.0766863	0.189878	-0.403871	0.686308	0.954138	-0.245903	0.189702	-1.29625	0.194888	0.999752
Rasef	242505	ENSMUSG00000043003	19.7639	0.291696	0.400327	0.728644	0.466219	0.954987	-0.371449	0.405811	-0.915324	0.360022	0.999995	-0.313883	0.392435	-0.799835	0.423806	0.888876	-0.977027	0.413448	-2.36312	0.0181217	0.649172
Kcnk4	16528	ENSMUSG00000024957	16.3915	0.291616	0.36598	0.796809	0.425562	0.947275	0.768058	0.350551	2.191	0.0284517	0.999995	-0.356959	0.364941	-0.978129	0.328011	0.854958	0.119483	0.351632	0.339795	0.734011	0.999752
Gm32369	NA	ENSMUSG00000112950	69.8347	0.291543	0.463889	0.628477	0.529691	0.966199	-0.167592	0.435532	-0.384798	0.700387	0.999995	0.291816	0.440912	0.661846	0.50807	0.914279	-0.167319	0.458778	-0.364707	0.71533	0.999752
Zfp940	233057	ENSMUSG00000050855	43.7889	0.291323	0.181958	1.60105	0.109367	0.78476	-0.141812	0.177294	-0.799865	0.423789	0.999995	-0.0794345	0.176624	-0.449738	0.652899	0.946337	-0.512569	0.182609	-2.80692	0.00500179	0.309915
Vstm4	320736	ENSMUSG00000050666	236.576	0.291274	0.171196	1.7014	0.088867	0.750555	0.214855	0.163934	1.31062	0.189985	0.999995	-0.201866	0.164585	-1.22651	0.220007	0.809011	-0.278284	0.17057	-1.6315	0.102785	0.999752
Gm8277	NA	ENSMUSG00000114581	33.7245	0.291127	0.197327	1.47535	0.140119	0.814591	0.065538	0.181831	0.360434	0.718523	0.999995	0.211629	0.188	1.12569	0.260298	0.82427	-0.0139594	0.191459	-0.0729107	0.941877	0.999752
Gm36569	NA	ENSMUSG00000102191	7.12785	0.290826	0.362565	0.802136	0.422475	0.946192	-0.150849	0.341773	-0.441371	0.658944	0.999995	0.15685	0.346692	0.45242	0.650967	0.945994	-0.284825	0.357864	-0.795902	0.426089	0.999752
Gm3800	NA	ENSMUSG00000114194	59.8136	0.290825	0.145477	1.9991	0.045597	0.670802	-0.0636152	0.135499	-0.469487	0.638721	0.999995	0.208408	0.138631	1.50333	0.132755	0.770371	-0.146032	0.142496	-1.02481	0.305451	0.999752
Pglyrp1	21946	ENSMUSG00000030413	21.5605	0.290806	0.252109	1.15349	0.248708	0.897629	-0.0431626	0.232301	-0.185805	0.852598	0.999995	0.30357	0.238991	1.27021	0.204008	0.802134	-0.0303991	0.245777	-0.123686	0.901564	0.999752
Gm5817	115488784	ENSMUSG00000120162	186.453	0.290782	0.165586	1.75608	0.0790753	0.738825	0.061428	0.157122	0.390957	0.695829	0.999995	0.0394775	0.158731	0.248707	0.803587	0.974969	-0.189877	0.164045	-1.15747	0.247081	0.999752
Card14	170720	ENSMUSG00000013483	12.5682	0.290666	0.450406	0.645343	0.518705	0.964665	0.436147	0.426122	1.02353	0.306059	0.999995	-0.108698	0.435146	-0.249797	0.802744	0.974969	0.0367828	0.441694	0.0832768	0.933631	0.999752
Trem2	83433	ENSMUSG00000023992	804.727	0.290594	0.42942	0.676712	0.498589	0.961101	-0.139776	0.409311	-0.341491	0.732734	0.999995	0.474746	0.409397	1.15962	0.246202	0.817929	0.0443764	0.429339	0.10336	0.917677	0.999752
6430590A07Rik	619719	ENSMUSG00000097583	25.8349	0.290482	0.230046	1.26271	0.206692	0.872172	-0.335931	0.225038	-1.49278	0.135496	0.999995	0.0574335	0.222247	0.258421	0.796082	0.973261	-0.56898	0.232743	-2.44467	0.0144984	0.579368
Plac9	211623	ENSMUSG00000095304	1134.55	0.290477	0.124438	2.33431	0.0195795	0.528285	0.00432594	0.11835	0.036552	0.970842	0.999995	0.221875	0.118632	1.87028	0.0614452	0.73013	-0.0642758	0.124169	-0.517647	0.604705	0.999752
Gm42583	NA	ENSMUSG00000106826	19.5244	0.290395	0.468488	0.619855	0.535353	0.9678	-0.229294	0.436327	-0.52551	0.599229	0.999995	0.299364	0.444067	0.674141	0.500221	0.913256	-0.220325	0.461158	-0.477765	0.632818	0.999752
Gm16278	NA	ENSMUSG00000084862	11.2832	0.290039	0.327699	0.885076	0.376115	0.934328	-0.113437	0.303808	-0.373383	0.708864	0.999995	0.167077	0.313657	0.532673	0.59426	0.934682	-0.236399	0.318285	-0.742727	0.457647	0.999752
4833445I07Rik	NA	ENSMUSG00000103103	19.2746	0.289738	0.25048	1.15673	0.247382	0.896368	-0.175895	0.241005	-0.729837	0.46549	0.999995	0.0421421	0.241826	0.174266	0.861656	0.98288	-0.423491	0.249688	-1.69608	0.0898706	0.999752
Gm43820	NA	ENSMUSG00000106062	11.7852	0.289506	0.290774	0.995641	0.319424	0.92253	-0.107134	0.311909	-0.34348	0.731237	0.999995	-0.45356	0.298148	-1.52126	0.128196	0.766042	-0.850201	0.304867	-2.78876	0.00529109	0.320222
Gm16181	NA	ENSMUSG00000081650	16.0508	0.28939	0.287413	1.00688	0.313992	0.922144	-0.172904	0.27686	-0.624519	0.532287	0.999995	0.0347373	0.277697	0.125091	0.900452	0.984854	-0.427557	0.286604	-1.4918	0.135751	0.999752
Gm48795	NA	ENSMUSG00000114117	189.157	0.289038	0.14024	2.06102	0.0393013	0.655882	0.0337965	0.135065	0.250224	0.802414	0.999995	-0.154126	0.135323	-1.13895	0.254725	0.820715	-0.409367	0.139992	-2.92422	0.00345322	0.24419
Nckap1l	105855	ENSMUSG00000022488	1254.67	0.289001	0.261782	1.10398	0.269604	0.907423	-0.0792699	0.249466	-0.317759	0.750668	0.999995	0.422217	0.249563	1.69182	0.0906796	0.750885	0.0539455	0.26169	0.206143	0.836679	0.999752
2310002L09Rik	71886	ENSMUSG00000028396	1157.03	0.288952	0.180685	1.5992	0.109776	0.78476	-0.00731386	0.172605	-0.0423733	0.966201	0.999995	-0.215758	0.172565	-1.2503	0.211191	0.806016	-0.512023	0.180724	-2.83318	0.00460871	0.292223
Plxdc1	72324	ENSMUSG00000017417	154.749	0.288683	0.207254	1.39289	0.163652	0.840473	0.0974475	0.193791	0.502847	0.615072	0.999995	0.467184	0.19666	2.37559	0.017521	0.630991	0.275949	0.204534	1.34916	0.177286	0.999752
P2ry6	233571	ENSMUSG00000048779	537.574	0.28867	0.221013	1.30613	0.19151	0.864835	-0.0167029	0.210394	-0.0793887	0.936723	0.999995	0.340818	0.21066	1.61786	0.105692	0.761029	0.0354453	0.22076	0.16056	0.87244	0.999752
Rpl19-ps9	NA	ENSMUSG00000108813	20.1106	0.288552	0.226753	1.27254	0.203181	0.872172	-0.291158	0.220231	-1.32205	0.18615	0.999995	0.0353835	0.218636	0.161838	0.871433	0.983626	-0.544326	0.228292	-2.38434	0.0171097	0.630736
Evi2a	14017	ENSMUSG00000078771	310.876	0.288533	0.28448	1.01425	0.310465	0.921607	-0.0756603	0.270644	-0.279556	0.779818	0.999995	0.491675	0.271062	1.81389	0.069695	0.73067	0.127482	0.284082	0.448748	0.653613	0.999752
Gm45151	NA	ENSMUSG00000108736	8.83313	0.288449	0.370731	0.778056	0.436536	0.947947	0.47922	0.333042	1.43892	0.150174	0.999995	0.185898	0.353753	0.525501	0.599235	0.935872	0.376668	0.351023	1.07306	0.283245	0.999752
P2ry10	78826	ENSMUSG00000050921	28.8955	0.288405	0.3975	0.725547	0.468117	0.955112	0.163403	0.373131	0.437924	0.661441	0.999995	0.429672	0.377713	1.13756	0.255304	0.820715	0.30467	0.393148	0.774949	0.43837	0.999752
Mdk	17242	ENSMUSG00000027239	100.619	0.288036	0.279004	1.03237	0.301897	0.917946	-0.128651	0.266362	-0.482995	0.629099	0.999995	-0.00520258	0.266461	-0.0195248	0.984422	0.996467	-0.42189	0.278909	-1.51264	0.13037	0.999752
Gm15247	100379606	ENSMUSG00000086695	21.5695	0.28792	0.317568	0.90664	0.364597	0.928972	-0.30868	0.280261	-1.1014	0.270722	0.999995	1.19401	0.293333	4.0705	4.6913e-05	0.0156558	0.597412	0.305535	1.9553	0.0505475	0.993301
Ift70a2	620631	ENSMUSG00000075272	105.221	0.287865	0.141331	2.03681	0.0416691	0.662376	0.152749	0.136151	1.1219	0.261903	0.999995	-0.143116	0.137942	-1.0375	0.299501	0.842028	-0.278232	0.139584	-1.9933	0.0462288	0.988049
Gm9506	NA	ENSMUSG00000081086	23.928	0.287861	0.306485	0.939234	0.34761	0.928835	-0.0202927	0.294782	-0.0688397	0.945117	0.999995	-0.0485826	0.297018	-0.163568	0.870071	0.983626	-0.356736	0.304318	-1.17225	0.241097	0.999752
Cnr2	12802	ENSMUSG00000062585	66.8056	0.287795	0.288161	0.998729	0.317926	0.922144	-0.144912	0.272221	-0.532333	0.594496	0.999995	0.465517	0.273955	1.69924	0.0892733	0.750885	0.03281	0.286512	0.114515	0.908829	0.999752
Otulinl	223433	ENSMUSG00000056069	376.411	0.28778	0.274942	1.04669	0.295241	0.915792	-0.0936207	0.261665	-0.357789	0.720501	0.999995	0.481633	0.262001	1.83829	0.06602	0.73067	0.100232	0.274622	0.36498	0.715126	0.999752
Susd3	66329	ENSMUSG00000021384	99.9064	0.28754	0.316572	0.908291	0.363724	0.928835	-0.215069	0.300347	-0.716067	0.47395	0.999995	0.521418	0.301305	1.73053	0.0835352	0.744846	0.01881	0.31566	0.0595892	0.952483	0.999752
Ms4a7	109225	ENSMUSG00000024672	759.243	0.287454	0.426475	0.674024	0.500296	0.962105	0.0263193	0.406387	0.0647642	0.948362	0.999995	0.678177	0.406549	1.66813	0.0952894	0.759223	0.417042	0.42632	0.978237	0.327957	0.999752
Gm13532	NA	ENSMUSG00000081642	67.6196	0.287437	0.165315	1.73873	0.082083	0.742455	-0.0399469	0.153717	-0.259872	0.794962	0.999995	0.309362	0.156909	1.9716	0.0486557	0.720941	-0.018022	0.162288	-0.111049	0.911577	0.999752
C230037L18Rik	NA	ENSMUSG00000084915	25.1776	0.287335	0.196437	1.46274	0.143539	0.81771	-0.129181	0.180779	-0.71458	0.474869	0.999995	0.215596	0.186908	1.15348	0.248711	0.819985	-0.20092	0.190614	-1.05407	0.291851	0.999752
2810029C07Rik	100504687	ENSMUSG00000096995	19.8268	0.287152	0.216976	1.32343	0.185693	0.859261	0.352541	0.204189	1.72654	0.0842495	0.999995	-0.109049	0.214432	-0.508551	0.611067	0.938008	-0.0436601	0.206859	-0.211062	0.832839	0.999752
Gm42890	NA	ENSMUSG00000105852	9.46273	0.287144	0.405121	0.708785	0.478458	0.956527	-0.208867	0.375257	-0.556597	0.577803	0.999995	0.243533	0.384508	0.633363	0.526496	0.920796	-0.252477	0.396352	-0.637004	0.524122	0.999752
Gm9509	NA	ENSMUSG00000115848	11.668	0.287135	0.324878	0.883826	0.37679	0.934581	-0.215246	0.306114	-0.703157	0.481958	0.999995	0.192721	0.309814	0.622052	0.533908	0.922936	-0.309661	0.321351	-0.963621	0.335236	0.999752
Gm12643	108169000	ENSMUSG00000079962	53.5667	0.286855	0.175059	1.63862	0.101292	0.772874	-0.042467	0.166825	-0.25456	0.799063	0.999995	0.0274604	0.168309	0.163155	0.870396	0.983626	-0.301862	0.173633	-1.7385	0.082122	0.999752
Glmn	170823	ENSMUSG00000029276	106.749	0.286802	0.129407	2.21628	0.0266726	0.587621	-0.108187	0.122279	-0.884757	0.376288	0.999995	0.134343	0.123777	1.08536	0.277763	0.83066	-0.260646	0.127975	-2.0367	0.0416798	0.958676
Gm43071	NA	ENSMUSG00000105272	78.6623	0.286766	0.14994	1.91253	0.0558078	0.69566	0.206156	0.141124	1.46082	0.144066	0.999995	0.00275327	0.144655	0.0190334	0.984814	0.996467	-0.0778565	0.146537	-0.531309	0.595205	0.999752
Fgf6	14177	ENSMUSG00000000183	37.984	0.286745	0.487659	0.588002	0.556531	0.970943	0.0957981	0.466533	0.205341	0.837306	0.999995	-0.172295	0.467151	-0.36882	0.712262	0.959323	-0.363242	0.487067	-0.745773	0.455804	0.999752
Nphs1	54631	ENSMUSG00000006649	141.932	0.286709	0.141409	2.02752	0.0426093	0.663003	-0.105224	0.133596	-0.787632	0.430912	0.999995	0.223855	0.13473	1.66151	0.0966106	0.759223	-0.168078	0.140329	-1.19775	0.231016	0.999752
Gm21769	NA	ENSMUSG00000110458	19.0975	0.286708	0.298616	0.960121	0.336994	0.925977	-0.0704736	0.284964	-0.247307	0.804671	0.999995	0.0303506	0.287501	0.105567	0.915926	0.987058	-0.326831	0.296174	-1.10351	0.269807	0.999752
Abhd15	67477	ENSMUSG00000000686	49.7278	0.286396	0.223589	1.2809	0.200228	0.870334	0.158118	0.209379	0.755179	0.450142	0.999995	0.195334	0.213175	0.916304	0.359507	0.863569	0.0670556	0.219972	0.304836	0.760491	0.999752
Gm32699	NA	ENSMUSG00000113528	22.9022	0.286033	0.298792	0.957297	0.338418	0.925977	-0.565803	0.292404	-1.935	0.0529901	0.999995	0.185825	0.285111	0.651761	0.514555	0.916896	-0.666011	0.305759	-2.17822	0.0293896	0.838602
Tcf23	69852	ENSMUSG00000006642	105.283	0.285916	0.364125	0.785216	0.432327	0.947947	-0.574533	0.345501	-1.6629	0.0963324	0.999995	0.443848	0.345809	1.28351	0.199314	0.80075	-0.416601	0.363832	-1.14504	0.252194	0.999752
Cfap61	78774	ENSMUSG00000037143	30.8522	0.285916	0.480988	0.594434	0.552222	0.970656	0.0693475	0.469628	0.147665	0.882607	0.999995	-0.345648	0.467708	-0.739026	0.459891	0.899804	-0.562216	0.482856	-1.16436	0.24428	0.999752
Mfsd4b5	215928	ENSMUSG00000038528	33.3811	0.285863	0.336372	0.849841	0.395413	0.93888	0.0107707	0.329803	0.0326578	0.973947	0.999995	-0.221138	0.328929	-0.672297	0.501394	0.913483	-0.49623	0.337227	-1.4715	0.141155	0.999752
Dpf1	29861	ENSMUSG00000030584	21.2706	0.285805	0.261146	1.09442	0.273769	0.9078	-0.174266	0.246872	-0.705896	0.480253	0.999995	0.187193	0.249055	0.75161	0.452286	0.89488	-0.272878	0.259064	-1.05332	0.292194	0.999752
4930578M01Rik	75951	ENSMUSG00000097587	14.0659	0.285781	0.366199	0.780399	0.435156	0.947947	0.165022	0.340904	0.484071	0.628335	0.999995	0.0964567	0.351339	0.27454	0.78367	0.972151	-0.0243031	0.3562	-0.0682288	0.945604	0.999752
Gm5510	NA	ENSMUSG00000083458	84.8995	0.285742	0.117737	2.42695	0.0152262	0.483495	-0.133045	0.109615	-1.21375	0.224844	0.999995	0.201315	0.112192	1.79437	0.0727538	0.731571	-0.217473	0.115284	-1.88641	0.05924	0.999752
Gad1-ps	NA	ENSMUSG00000090665	12.9954	0.285685	0.44529	0.641569	0.521153	0.964922	-0.0959692	0.407841	-0.23531	0.813968	0.999995	0.867407	0.418318	2.07356	0.0381204	0.713978	0.485753	0.435463	1.11549	0.264641	0.999752
Cryl1	68631	ENSMUSG00000021947	153.514	0.285641	0.141505	2.0186	0.0435293	0.663003	0.0155559	0.133236	0.116754	0.907055	0.999995	0.213705	0.134846	1.58481	0.11301	0.761029	-0.0563792	0.139971	-0.402791	0.687102	0.999752
Clec4a3	73149	ENSMUSG00000043832	253.711	0.285268	0.275732	1.03458	0.300863	0.917849	-0.00719913	0.262085	-0.0274687	0.978086	0.999995	0.484737	0.262669	1.84543	0.0649754	0.73067	0.19227	0.275175	0.69872	0.484727	0.999752
Prkag2os2	NA	ENSMUSG00000087314	8.96315	0.285259	0.463362	0.615628	0.53814	0.968721	0.473782	0.426629	1.11052	0.266773	0.999995	0.111887	0.443658	0.252191	0.800893	0.974958	0.30041	0.447084	0.671931	0.501627	0.999752
Egr2	13654	ENSMUSG00000037868	167.724	0.285254	0.329595	0.865468	0.386782	0.934722	0.43557	0.313942	1.38742	0.165313	0.999995	-0.0447818	0.314496	-0.142393	0.88677	0.983626	0.105534	0.329068	0.320707	0.748433	0.999752
2900093K20Rik	NA	ENSMUSG00000099632	29.7858	0.285128	0.216717	1.31567	0.188285	0.860746	0.163821	0.199122	0.822718	0.410668	0.999995	0.157343	0.207174	0.759472	0.44757	0.892834	0.036036	0.209034	0.172393	0.863128	0.999752
Tesk2	230661	ENSMUSG00000033985	83.0537	0.284797	0.144842	1.96627	0.0492679	0.688237	-0.186247	0.133518	-1.39492	0.163039	0.999995	0.395065	0.136708	2.88985	0.00385428	0.386763	-0.0759792	0.141835	-0.535689	0.592173	0.999752
Pcbd1	13180	ENSMUSG00000020098	20.5784	0.284573	0.306282	0.92912	0.352827	0.928835	-0.034596	0.287631	-0.120279	0.904262	0.999995	0.173032	0.292279	0.592011	0.553844	0.926042	-0.146136	0.301849	-0.484137	0.628289	0.999752
Rpl31-ps10	NA	ENSMUSG00000070667	124.675	0.284565	0.129538	2.19678	0.0280365	0.597881	0.107567	0.120482	0.892806	0.371961	0.999995	0.239874	0.123276	1.94582	0.0516758	0.720941	0.062876	0.126882	0.495548	0.620214	0.999752
Agmo	319660	ENSMUSG00000050103	82.8926	0.284505	0.160466	1.77299	0.0762302	0.736991	-0.0141508	0.15322	-0.0923561	0.926415	0.999995	-0.00549938	0.154595	-0.0355727	0.971623	0.994586	-0.304156	0.159142	-1.91123	0.0559756	0.999752
Smpd5	100503915	ENSMUSG00000071724	19.4502	0.284481	0.240187	1.18442	0.236248	0.887672	-0.0923507	0.222187	-0.415645	0.67767	0.999995	0.280274	0.227835	1.23016	0.218637	0.809011	-0.096558	0.234835	-0.411173	0.680945	0.999752
Slc24a3	94249	ENSMUSG00000063873	74.036	0.284461	0.192409	1.47842	0.139296	0.814289	-0.108385	0.179495	-0.603832	0.545955	0.999995	0.257081	0.182874	1.40578	0.159789	0.786631	-0.135765	0.1892	-0.717572	0.473021	0.999752
Gm6128	NA	ENSMUSG00000114728	27.1372	0.284365	0.222074	1.28049	0.200371	0.870334	0.161022	0.1996	0.806722	0.419827	0.999995	0.294749	0.210173	1.40241	0.160792	0.786631	0.171406	0.212096	0.80815	0.419004	0.999752
Lonrf2	381338	ENSMUSG00000048814	209.995	0.284339	0.184319	1.54265	0.122917	0.79238	0.117502	0.175436	0.669775	0.503001	0.999995	-0.0273549	0.176783	-0.154737	0.877029	0.983626	-0.194191	0.183026	-1.061	0.28869	0.999752
Ctcflos,Ctcflos	74161,105244392	ENSMUSG00000087382	18.4569	0.28421	0.267855	1.06106	0.288664	0.915636	-0.201849	0.254028	-0.794595	0.426849	0.999995	0.137556	0.256414	0.53646	0.591641	0.934673	-0.348504	0.265573	-1.31227	0.189428	0.999752
Pid1	98496	ENSMUSG00000045658	673.535	0.284029	0.175687	1.61668	0.105948	0.777797	-0.107185	0.167219	-0.640987	0.521531	0.999995	0.302226	0.167451	1.80486	0.0710961	0.73067	-0.088988	0.175466	-0.507153	0.612047	0.999752
Sema4g	26456	ENSMUSG00000025207	14.7651	0.283964	0.262544	1.08159	0.279436	0.912421	0.143219	0.236583	0.605362	0.544938	0.999995	0.206341	0.249998	0.82537	0.409162	0.883957	0.0655953	0.249804	0.262587	0.792869	0.999752
Ly9	17085	ENSMUSG00000004707	223.965	0.283886	0.371403	0.764361	0.444652	0.948197	0.0970008	0.353592	0.27433	0.783831	0.999995	0.354947	0.354017	1.00263	0.316041	0.848361	0.168063	0.370998	0.453001	0.650548	0.999752
Ttc28	209683	ENSMUSG00000033209	1079.11	0.283886	0.124528	2.2797	0.0226255	0.556769	-0.0371422	0.118896	-0.312393	0.754742	0.999995	-0.0773635	0.118949	-0.650394	0.515438	0.916976	-0.398391	0.124477	-3.20052	0.0013718	0.121937
Cdhr3	68764	ENSMUSG00000035860	29.3334	0.283848	0.380096	0.74678	0.455196	0.951486	0.822466	0.375882	2.1881	0.0286626	0.999995	-0.582485	0.386312	-1.50781	0.131604	0.769717	-0.0438669	0.36949	-0.118723	0.905495	0.999752
AB124611	382062	ENSMUSG00000057191	227.016	0.283775	0.271916	1.04361	0.296664	0.917196	-0.0826464	0.258832	-0.319304	0.749496	0.999995	0.275211	0.25919	1.06181	0.288322	0.837961	-0.0912102	0.271575	-0.335857	0.736979	0.999752
Gm8959	NA	ENSMUSG00000110825	59.5649	0.283699	0.148989	1.90416	0.0568891	0.697918	-0.248384	0.138487	-1.79356	0.0728835	0.999995	0.306845	0.141024	2.17584	0.0295674	0.688658	-0.225238	0.14659	-1.53652	0.124411	0.999752
Dnm3os	474332	ENSMUSG00000078190	299.833	0.283651	0.206519	1.37348	0.169602	0.843571	0.140364	0.196677	0.713678	0.475426	0.999995	0.0336723	0.197077	0.170858	0.864335	0.983005	-0.109615	0.206137	-0.531757	0.594894	0.999752
Gm43031	NA	ENSMUSG00000106535	17.1934	0.283528	0.37316	0.759803	0.447372	0.948994	0.409984	0.348779	1.17548	0.239801	0.999995	-0.00830168	0.359597	-0.0230861	0.981582	0.996244	0.118154	0.362746	0.325721	0.744635	0.999752
Gm8539	NA	ENSMUSG00000106294	83.5689	0.283501	0.139495	2.03234	0.0421191	0.662376	0.00625458	0.12925	0.0483912	0.961404	0.999995	0.256375	0.132566	1.93394	0.0531199	0.722384	-0.0208716	0.136348	-0.153076	0.878338	0.999752
Akr1c13	27384	ENSMUSG00000021213	41.2678	0.283493	0.249152	1.13783	0.255191	0.9006	0.136268	0.235007	0.579845	0.562019	0.999995	0.139471	0.237858	0.586364	0.557631	0.9284	-0.00775381	0.246431	-0.0314644	0.974899	0.999752
Gm9752	NA	ENSMUSG00000025450	37.9287	0.283464	0.166012	1.70749	0.0877316	0.750236	0.143098	0.155056	0.92288	0.35607	0.999995	0.033821	0.160639	0.21054	0.833246	0.979236	-0.106545	0.160616	-0.66335	0.507106	0.999752
Gm48385	NA	ENSMUSG00000112370	24.6632	0.283433	0.20022	1.4156	0.156891	0.834118	0.0839827	0.181208	0.463462	0.643033	0.999995	0.257952	0.1899	1.35836	0.17435	0.790777	0.0585019	0.191996	0.304704	0.760592	0.999752
Ftl1-ps1	434624	ENSMUSG00000062382	7772.34	0.283088	0.231627	1.22218	0.221641	0.883685	-0.0796255	0.220822	-0.360587	0.718408	0.999995	0.414244	0.22084	1.87576	0.060688	0.73013	0.0515299	0.231609	0.222487	0.823935	0.999752
H2ac6	319164	ENSMUSG00000069270	94.6437	0.283016	0.199878	1.41594	0.156792	0.834118	0.250363	0.186487	1.34253	0.179425	0.999995	0.509774	0.189576	2.68902	0.00716617	0.489794	0.477122	0.19695	2.42255	0.0154118	0.596527
Abca6	76184	ENSMUSG00000044749	190.577	0.282998	0.21922	1.29093	0.196727	0.867797	-0.12121	0.209108	-0.579655	0.562147	0.999995	0.049887	0.209577	0.238037	0.811852	0.975411	-0.354322	0.218772	-1.61959	0.105319	0.999752
Syndig1	433485	ENSMUSG00000074736	12.2747	0.282912	0.28029	1.00936	0.312804	0.922144	-0.320257	0.262979	-1.2178	0.223299	0.999995	0.295448	0.265697	1.11197	0.26615	0.825262	-0.307721	0.277715	-1.10805	0.267841	0.999752
5033417F24Rik	75995	ENSMUSG00000097251	18.662	0.282807	0.319174	0.886057	0.375587	0.933664	-0.898103	0.275727	-3.25722	0.00112509	0.359517	1.02956	0.286113	3.59845	0.000320122	0.0780687	-0.151348	0.309898	-0.48838	0.625281	0.999752
Zacn-ps	NA	ENSMUSG00000118502	27.9018	0.282439	0.24496	1.153	0.24891	0.897629	-0.0484465	0.233169	-0.207775	0.835405	0.999995	0.0362075	0.235816	0.153541	0.877972	0.983626	-0.294678	0.242413	-1.21561	0.224135	0.999752
Parvg	64099	ENSMUSG00000022439	158.86	0.282202	0.250755	1.12541	0.260416	0.901587	0.0513484	0.23873	0.21509	0.829697	0.999995	0.0971075	0.239209	0.405953	0.684777	0.953372	-0.133746	0.250298	-0.534346	0.593102	0.999752
Lvrn	74574	ENSMUSG00000024481	154.551	0.282019	0.320421	0.880151	0.378778	0.934722	-0.254293	0.308689	-0.823785	0.410062	0.999995	-0.120217	0.307274	-0.391236	0.695623	0.957268	-0.656529	0.321778	-2.04031	0.0413191	0.95617
Mpped2	77015	ENSMUSG00000016386	360.263	0.281999	0.179268	1.57306	0.115705	0.788478	0.0663833	0.172101	0.385723	0.699702	0.999995	-0.264376	0.172031	-1.53679	0.124345	0.761592	-0.479991	0.179335	-2.67651	0.00743939	0.389565
Gm11957	NA	ENSMUSG00000083838	16.8881	0.281841	0.246321	1.1442	0.25254	0.899876	-0.00780431	0.230463	-0.0338636	0.972986	0.999995	0.102027	0.236676	0.431083	0.666408	0.94753	-0.187618	0.240357	-0.780579	0.43505	0.999752
Gm42778	NA	ENSMUSG00000105112	16.1841	0.281806	0.329025	0.856488	0.391728	0.937053	0.0857118	0.337035	0.254311	0.799255	0.999995	-0.50663	0.33066	-1.53218	0.125478	0.761592	-0.702725	0.335432	-2.09499	0.0361722	0.906141
Gm47391	NA	ENSMUSG00000112891	13.4274	0.281753	0.341097	0.826021	0.408792	0.943444	-0.127868	0.315813	-0.404885	0.685562	0.999995	0.210968	0.324605	0.649923	0.515742	0.916976	-0.198653	0.332741	-0.59702	0.550494	0.999752
Mctp1	78771	ENSMUSG00000021596	94.411	0.281702	0.223485	1.2605	0.207491	0.872172	0.0287931	0.211458	0.136165	0.891691	0.999995	0.245452	0.212919	1.1528	0.248994	0.819985	-0.00745688	0.222094	-0.0335754	0.973216	0.999752
Pfn4	382562	ENSMUSG00000020639	59.3202	0.281671	0.229816	1.22564	0.220336	0.881861	0.220548	0.217609	1.01351	0.310818	0.999995	-0.0481558	0.222078	-0.216842	0.828331	0.978934	-0.109278	0.225501	-0.484603	0.627958	0.999752
Acot2	171210	ENSMUSG00000021226	2617.66	0.281321	0.252322	1.11493	0.264881	0.904415	-0.068459	0.240785	-0.284315	0.776169	0.999995	-0.294839	0.240721	-1.22482	0.220644	0.809011	-0.644618	0.252383	-2.55413	0.0106455	0.493897
Kcnq4	60613	ENSMUSG00000028631	170.506	0.281107	0.202105	1.39089	0.164258	0.841337	0.0571205	0.19196	0.297565	0.766035	0.999995	0.0566058	0.193227	0.29295	0.76956	0.969288	-0.167381	0.200894	-0.833179	0.404744	0.999752
Far2	330450	ENSMUSG00000030303	42.2442	0.280795	0.165591	1.69571	0.0899405	0.75401	0.130933	0.153655	0.852125	0.394145	0.999995	0.0951866	0.159052	0.598463	0.549531	0.924992	-0.0546749	0.160415	-0.340835	0.733228	0.999752
2010002M09Rik	NA	ENSMUSG00000120952	29.7797	0.280554	0.302423	0.927687	0.35357	0.928835	0.218202	0.293272	0.744027	0.45686	0.999995	-0.254367	0.295512	-0.860765	0.389368	0.874284	-0.316718	0.300234	-1.0549	0.29147	0.999752
Spata31f1e	NA	ENSMUSG00000078722	18.8873	0.280534	0.359673	0.779971	0.435408	0.947947	-0.0555961	0.320224	-0.173616	0.862167	0.999995	0.411337	0.336959	1.22073	0.222187	0.809011	0.0752067	0.344044	0.218596	0.826965	0.999752
Slc22a18	18400	ENSMUSG00000000154	11.5963	0.280418	0.317884	0.882139	0.377701	0.934722	-0.200869	0.299415	-0.670872	0.502302	0.999995	0.165129	0.303703	0.54372	0.586634	0.933976	-0.316157	0.313789	-1.00755	0.313672	0.999752
Gm3320	NA	ENSMUSG00000116864	39.8856	0.280287	0.241238	1.16187	0.24529	0.895065	-0.170624	0.227055	-0.751467	0.452371	0.999995	0.351258	0.229186	1.53264	0.125366	0.761592	-0.0996527	0.239215	-0.416583	0.676983	0.999752
Gm8722	NA	ENSMUSG00000081164	76.2698	0.280271	0.221106	1.26758	0.204946	0.872172	-0.122065	0.21222	-0.57518	0.565169	0.999995	-0.0070904	0.212686	-0.0333374	0.973406	0.994586	-0.409426	0.220658	-1.85548	0.0635283	0.999752
Tdo2	56720	ENSMUSG00000028011	12.4922	0.28	0.33308	0.84064	0.400549	0.93975	0.12066	0.258244	0.467235	0.640332	0.999995	0.931768	0.297752	3.12935	0.00175196	0.235117	0.772428	0.298288	2.58954	0.00961042	0.46635
H2-DMb2	15000	ENSMUSG00000037548	67.6609	0.279789	0.26623	1.05093	0.293291	0.915792	0.108327	0.249932	0.433428	0.664704	0.999995	0.472192	0.252839	1.86756	0.0618237	0.73013	0.30073	0.263471	1.14142	0.253696	0.999752
Spata17	74717	ENSMUSG00000026611	18.2804	0.279482	0.320526	0.871949	0.383236	0.934722	0.00344758	0.311491	0.011068	0.991169	0.999995	-0.106886	0.313444	-0.341005	0.7331	0.962415	-0.38292	0.318617	-1.20182	0.229433	0.999752
Gm56791	NA	ENSMUSG00000120717	42.1734	0.279481	0.175944	1.58847	0.11218	0.786217	-0.115585	0.168585	-0.685618	0.492954	0.999995	0.0338253	0.170221	0.198714	0.842487	0.980525	-0.361241	0.174361	-2.0718	0.0382842	0.931256
5730405O15Rik	70489	ENSMUSG00000087424	15.0355	0.279243	0.270832	1.03105	0.302515	0.91836	-0.294821	0.247482	-1.19129	0.233541	0.999995	0.359243	0.254281	1.41278	0.15772	0.785186	-0.214821	0.264459	-0.812303	0.416618	0.999752
Gm54891	NA	ENSMUSG00002076220	9.92228	0.279158	0.263708	1.05859	0.289788	0.915792	-0.101461	0.24919	-0.407165	0.683886	0.999995	0.0968612	0.253408	0.382234	0.702288	0.958453	-0.283758	0.259657	-1.09282	0.274473	0.999752
1700029K24Rik	NA	ENSMUSG00000120880	38.8011	0.279084	0.278777	1.0011	0.316777	0.922144	0.0757235	0.270893	0.279533	0.779836	0.999995	-0.131605	0.274079	-0.48017	0.631107	0.942285	-0.334965	0.275645	-1.21521	0.224288	0.999752
Pianp	319352	ENSMUSG00000030329	35.1727	0.278895	0.322411	0.865028	0.387023	0.934722	0.115115	0.296851	0.387789	0.698172	0.999995	0.587865	0.304318	1.93174	0.0533912	0.722384	0.424085	0.315372	1.34471	0.178718	0.999752
Tnfsfm13	619441	ENSMUSG00000018752	48.3776	0.278882	0.180186	1.54774	0.121684	0.791107	-0.187665	0.167874	-1.11789	0.263614	0.999995	0.288763	0.170867	1.68999	0.0910304	0.750885	-0.177784	0.177351	-1.00244	0.31613	0.999752
Cd22	12483	ENSMUSG00000030577	45.9105	0.278866	0.328014	0.850167	0.395232	0.93888	0.219598	0.311119	0.705833	0.480292	0.999995	0.0978004	0.313083	0.312378	0.754753	0.965625	0.038532	0.326139	0.118146	0.905952	0.999752
Lat2	56743	ENSMUSG00000040751	251.787	0.278787	0.22745	1.22571	0.220309	0.881861	-0.0111053	0.21603	-0.0514061	0.959002	0.999995	0.423255	0.216645	1.95368	0.0507394	0.720941	0.133362	0.226865	0.58785	0.556633	0.999752
Gm266	212539	ENSMUSG00000010529	10.1208	0.278701	0.320781	0.868822	0.384944	0.934722	0.0852084	0.308041	0.276614	0.782077	0.999995	-0.0935613	0.311726	-0.30014	0.76407	0.9679	-0.287054	0.317201	-0.904959	0.365487	0.999752
Gm56812	NA	ENSMUSG00000120920	23.225	0.278694	0.216981	1.28442	0.198995	0.869782	-0.354671	0.205937	-1.72223	0.0850281	0.999995	0.21193	0.206477	1.02641	0.304696	0.845592	-0.421435	0.216468	-1.94687	0.0515501	0.99856
Sh2d4b	328381	ENSMUSG00000037833	14.582	0.278514	0.316747	0.879295	0.379241	0.934722	-0.342453	0.316077	-1.08345	0.27861	0.999995	-0.144317	0.308448	-0.467879	0.639871	0.94359	-0.765284	0.324181	-2.36067	0.0182419	0.651029
Mob3b	214944	ENSMUSG00000073910	41.8544	0.27846	0.21964	1.2678	0.204869	0.872172	-0.163385	0.203606	-0.802458	0.422288	0.999995	0.3981	0.207658	1.91709	0.0552261	0.725992	-0.043745	0.215813	-0.202699	0.83937	0.999752
Gm36964	NA	ENSMUSG00000103933	85.8437	0.278428	0.182903	1.52227	0.12794	0.800021	0.0467601	0.172985	0.270313	0.78692	0.999995	0.14155	0.174562	0.810889	0.417429	0.887594	-0.0901176	0.181399	-0.496793	0.619335	0.999752
Islr2	320563	ENSMUSG00000051243	24.715	0.278404	0.345032	0.806892	0.419729	0.9454	-0.136957	0.32884	-0.416485	0.677055	0.999995	0.0712595	0.330565	0.215569	0.829324	0.979109	-0.344101	0.34338	-1.0021	0.316295	0.999752
Gm29686	NA	ENSMUSG00000116725	86.9975	0.278289	0.133913	2.07813	0.0376975	0.644857	0.0977217	0.125135	0.780927	0.434845	0.999995	0.0560898	0.129151	0.434297	0.664073	0.947272	-0.124477	0.130045	-0.957186	0.338473	0.999752
Igsf6	80719	ENSMUSG00000035004	301.419	0.278151	0.257386	1.08068	0.279841	0.912421	-0.138742	0.244741	-0.566891	0.570788	0.999995	0.491097	0.245188	2.00294	0.0451838	0.720941	0.0742041	0.256961	0.288776	0.772753	0.999752
Serf1	20365	ENSMUSG00000021643	100.764	0.278146	0.144854	1.92018	0.0548346	0.69566	0.132772	0.136723	0.971107	0.331495	0.999995	0.0577099	0.138784	0.415826	0.677538	0.951104	-0.0876635	0.14288	-0.613547	0.539515	0.999752
Slc43a2	215113	ENSMUSG00000038178	1271.12	0.278125	0.171085	1.62565	0.104024	0.776828	-0.181707	0.162901	-1.11545	0.26466	0.999995	0.417515	0.163052	2.56063	0.0104483	0.550549	-0.0423168	0.170941	-0.247552	0.804481	0.999752
Lrrtm2	107065	ENSMUSG00000071862	7.84155	0.277714	0.345225	0.804444	0.421141	0.946192	0.147911	0.311742	0.474467	0.635167	0.999995	0.210352	0.328437	0.640462	0.521872	0.918958	0.0805489	0.329381	0.244546	0.806808	0.999752
Gm11816	NA	ENSMUSG00000086233	92.678	0.277703	0.210668	1.3182	0.187435	0.85933	-0.290786	0.193461	-1.50307	0.132821	0.999995	0.546112	0.197892	2.75964	0.00578653	0.471119	-0.0223774	0.206511	-0.108359	0.913711	0.999752
Gm7043	NA	ENSMUSG00000115039	88.1428	0.277606	0.145812	1.90387	0.0569272	0.697918	0.0444461	0.136896	0.324671	0.74543	0.999995	0.143082	0.139271	1.02737	0.304248	0.845247	-0.0900776	0.143544	-0.627524	0.530316	0.999752
Hpgds	54486	ENSMUSG00000029919	287.929	0.277598	0.298033	0.931431	0.351631	0.928835	-0.0142848	0.283643	-0.050362	0.959834	0.999995	0.379563	0.284037	1.33631	0.181446	0.790777	0.087681	0.297657	0.29457	0.768322	0.999752
Gm56707	NA	ENSMUSG00000120383	15.5912	0.277106	0.344206	0.805057	0.420787	0.945957	0.493799	0.333271	1.48167	0.138427	0.999995	-0.334755	0.340687	-0.98259	0.325809	0.854833	-0.118062	0.336868	-0.35047	0.725986	0.999752
Zfp268	433801	ENSMUSG00000078502	1157.01	0.276899	0.157237	1.76103	0.0782338	0.738478	0.0348934	0.149861	0.232839	0.815887	0.999995	0.0287167	0.150004	0.191439	0.848181	0.981124	-0.213289	0.1571	-1.35766	0.174571	0.999752
Gm45767	NA	ENSMUSG00000110702	11.305	0.276785	0.395989	0.698972	0.484569	0.95747	0.175308	0.389593	0.449976	0.652727	0.999995	-0.288163	0.391313	-0.736401	0.461487	0.900302	-0.38964	0.394289	-0.98821	0.32305	0.999752
9430038I01Rik	77252	ENSMUSG00000040139	151.937	0.276662	0.13165	2.1015	0.0355974	0.632972	0.0999075	0.123514	0.808874	0.418588	0.999995	0.147755	0.125692	1.17553	0.239782	0.815327	-0.0289995	0.129573	-0.223808	0.822906	0.999752
Ifitm10	320802	ENSMUSG00000045777	84.0408	0.276474	0.251447	1.09953	0.271536	0.907601	0.0151457	0.238032	0.0636291	0.949266	0.999995	0.264095	0.239509	1.10265	0.270177	0.826304	0.00276705	0.250041	0.0110664	0.99117	0.999752
Gm8983	NA	ENSMUSG00000114500	297.608	0.276405	0.104105	2.65505	0.00792964	0.389684	0.0715432	0.100768	0.709978	0.477718	0.999995	-0.209756	0.100917	-2.07849	0.0376641	0.713978	-0.414618	0.103961	-3.98821	6.65727e-05	0.0111083
Hmga2	15364	ENSMUSG00000056758	19.4144	0.276157	0.427739	0.645619	0.518526	0.964665	-0.251723	0.397021	-0.634028	0.526062	0.999995	0.925826	0.403361	2.29528	0.0217172	0.641312	0.397947	0.421765	0.943528	0.345411	0.999752
Gm11949	NA	ENSMUSG00000084211	36.3279	0.276146	0.189968	1.45365	0.146044	0.821109	-0.043188	0.182505	-0.23664	0.812936	0.999995	-0.0175601	0.184668	-0.0950905	0.924243	0.987354	-0.336894	0.187866	-1.79327	0.0729297	0.999752
St3gal4	20443	ENSMUSG00000032038	886.757	0.276082	0.0830513	3.32423	0.000886635	0.0911653	0.131127	0.0786205	1.66785	0.0953457	0.999995	0.137573	0.0792449	1.73605	0.082555	0.743191	-0.00738125	0.0824557	-0.0895177	0.92867	0.999752
Matn2	17181	ENSMUSG00000022324	983.972	0.276004	0.160953	1.71481	0.0863795	0.74834	0.0109754	0.153101	0.0716877	0.94285	0.999995	0.334958	0.153388	2.18374	0.0289815	0.686534	0.0699293	0.16068	0.435209	0.663411	0.999752
Mfap4	76293	ENSMUSG00000042436	989.169	0.275963	0.32556	0.847654	0.396631	0.939157	-0.059465	0.310431	-0.191556	0.84809	0.999995	-0.0318929	0.310447	-0.102732	0.918176	0.987093	-0.367321	0.325545	-1.12833	0.259182	0.999752
Nmral1	67824	ENSMUSG00000063445	138.115	0.275926	0.151495	1.82135	0.0685541	0.722746	0.0839877	0.142862	0.587894	0.556603	0.999995	0.18293	0.144443	1.26645	0.20535	0.802134	-0.00900776	0.149989	-0.0600562	0.952111	0.999752
Gm12167	NA	ENSMUSG00000085853	68.0373	0.275878	0.26386	1.04555	0.29577	0.91626	0.0920621	0.24117	0.381731	0.702661	0.999995	0.27315	0.250212	1.09168	0.274975	0.829398	0.0893344	0.255302	0.349917	0.726401	0.999752
Mafb	16658	ENSMUSG00000074622	1280.33	0.275521	0.199807	1.37894	0.167914	0.842786	-0.121066	0.190331	-0.636082	0.524723	0.999995	0.399191	0.190456	2.09597	0.0360847	0.713978	0.00260474	0.199687	0.0130441	0.989593	0.999752
Ttc41	103220	ENSMUSG00000044937	100.247	0.275305	0.182281	1.51033	0.13096	0.807999	0.405203	0.171352	2.36474	0.018043	0.999995	-0.0434465	0.175636	-0.247367	0.804624	0.974969	0.0864522	0.178158	0.485256	0.627495	0.999752
Kdm6bos	NA	ENSMUSG00000085178	17.3451	0.275061	0.251165	1.09514	0.273456	0.9078	0.115203	0.231551	0.49753	0.618815	0.999995	0.0925868	0.241679	0.383099	0.701647	0.958128	-0.0672704	0.241435	-0.278627	0.780531	0.999752
H2ac11	319167	ENSMUSG00000069301	128.215	0.275053	0.272818	1.00819	0.313363	0.922144	0.194058	0.257967	0.752259	0.451895	0.999995	0.58638	0.259509	2.25957	0.0238477	0.647045	0.505385	0.271352	1.86247	0.0625363	0.999752
9330020H09Rik	NA	ENSMUSG00000091050	16.9991	0.274701	0.24857	1.10513	0.269105	0.907386	0.224956	0.230484	0.976015	0.329057	0.999995	0.0303571	0.240341	0.126309	0.899488	0.984695	-0.0193883	0.239052	-0.0811048	0.935359	0.999752
Tigd3	332359	ENSMUSG00000044390	16.5026	0.274089	0.257123	1.06598	0.286432	0.915636	-0.438592	0.240137	-1.82642	0.0677864	0.999995	0.353595	0.242106	1.46049	0.144155	0.774389	-0.359085	0.25527	-1.40669	0.159519	0.999752
Rabl3	67657	ENSMUSG00000022827	201.008	0.27408	0.110437	2.48178	0.0130727	0.471857	-0.0290621	0.104824	-0.277248	0.78159	0.999995	0.0626992	0.105784	0.59271	0.553375	0.926042	-0.240443	0.109517	-2.19548	0.0281292	0.823191
Gm8864	NA	ENSMUSG00000081892	18.8594	0.274024	0.259875	1.05445	0.291678	0.915792	0.0973568	0.233909	0.416216	0.677252	0.999995	0.246674	0.246361	1.00127	0.316696	0.848361	0.0700069	0.248102	0.28217	0.777813	0.999752
Dcxr	67880	ENSMUSG00000039450	193.338	0.27399	0.125578	2.18182	0.0291227	0.603453	-0.109293	0.11722	-0.932377	0.351142	0.999995	0.340991	0.119099	2.8631	0.00419522	0.403038	-0.0422915	0.123798	-0.341617	0.732639	0.999752
Htra3	78558	ENSMUSG00000029096	2274.32	0.273941	0.163905	1.67134	0.0946543	0.760732	-0.192007	0.156425	-1.22747	0.219645	0.999995	-0.0696029	0.15638	-0.445087	0.656257	0.946337	-0.535551	0.163947	-3.26661	0.00108845	0.10546
Ccdc146	75172	ENSMUSG00000064280	118.906	0.273889	0.232332	1.17887	0.23845	0.890758	0.0550071	0.221453	0.248392	0.803831	0.999995	-0.0260658	0.222442	-0.11718	0.906717	0.986121	-0.244948	0.231385	-1.05861	0.289775	0.999752
Gm30934	NA	ENSMUSG00000111082	45.5741	0.273603	0.230302	1.18802	0.234826	0.887363	0.198246	0.213094	0.930322	0.352204	0.999995	0.10052	0.22082	0.455211	0.648957	0.945994	0.0251626	0.222906	0.112884	0.910122	0.999752
Jaml	270152	ENSMUSG00000048534	59.2236	0.273369	0.321691	0.849789	0.395443	0.93888	0.000606981	0.301888	0.00201061	0.998396	0.999995	0.723794	0.305043	2.37276	0.0176558	0.631295	0.451031	0.318701	1.41522	0.157005	0.999752
1700003E16Rik	71837	ENSMUSG00000030030	24.2633	0.273035	0.269631	1.01263	0.311239	0.92195	-0.0247947	0.247127	-0.100332	0.920081	0.999995	0.177594	0.257156	0.690605	0.489814	0.908978	-0.120237	0.260083	-0.462302	0.643865	0.999752
Gla	11605	ENSMUSG00000031266	323.135	0.273029	0.215915	1.26452	0.206042	0.872172	-0.121908	0.205167	-0.594189	0.552386	0.999995	0.455415	0.205645	2.21457	0.0267894	0.667874	0.0604776	0.21546	0.280691	0.778947	0.999752
Washc2	28006	ENSMUSG00000024104	1166.06	0.272862	0.0882899	3.09052	0.00199806	0.171978	-0.0600429	0.0841649	-0.713396	0.475601	0.999995	0.0326861	0.0843002	0.387734	0.698213	0.957592	-0.300219	0.0881607	-3.40535	0.000660782	0.0739377
Oscar	232790	ENSMUSG00000054594	14.6003	0.272438	0.339171	0.803247	0.421832	0.946192	0.00759322	0.337878	0.0224733	0.98207	0.999995	-0.269076	0.33524	-0.802638	0.422184	0.888876	-0.533921	0.341779	-1.56218	0.118245	0.999752
Apoe	11816	ENSMUSG00000002985	19078.5	0.272232	0.277673	0.980406	0.326886	0.923617	-0.0533696	0.264747	-0.201587	0.84024	0.999995	0.151597	0.264751	0.572603	0.566914	0.930335	-0.174004	0.277669	-0.626661	0.530882	0.999752
P2ry14,P2ry14	140795,320463	ENSMUSG00000036381	141.665	0.272134	0.179037	1.51999	0.128514	0.800522	0.137694	0.165414	0.832418	0.405173	0.999995	0.418358	0.169479	2.46849	0.0135685	0.585566	0.283917	0.175193	1.62059	0.105105	0.999752
Vps13c	320528	ENSMUSG00000035284	1690.93	0.272025	0.176602	1.54033	0.123481	0.792971	0.249344	0.168319	1.48138	0.138505	0.999995	-0.0378192	0.16846	-0.2245	0.822368	0.976746	-0.0604994	0.176468	-0.342836	0.731722	0.999752
P2rx3	228139	ENSMUSG00000027071	15.4002	0.271977	0.278423	0.97685	0.328644	0.925102	-0.0414003	0.258456	-0.160183	0.872737	0.999995	0.13698	0.266588	0.513828	0.607372	0.937727	-0.176397	0.270647	-0.651761	0.514555	0.999752
Gm6722	NA	ENSMUSG00000113431	75.7061	0.271972	0.196732	1.38245	0.166833	0.842618	-0.129826	0.18707	-0.693999	0.487683	0.999995	0.11638	0.187827	0.619614	0.535512	0.923299	-0.285418	0.196009	-1.45615	0.145352	0.999752
Gm57295	NA	ENSMUSG00000120227	12.5417	0.271782	0.348195	0.780547	0.435069	0.947947	-0.391985	0.325654	-1.20369	0.228711	0.999995	0.364346	0.328808	1.10808	0.267826	0.825455	-0.299421	0.345218	-0.867338	0.385757	0.999752
Gm6063	NA	ENSMUSG00000108772	606.929	0.271707	0.115713	2.34811	0.018869	0.518358	0.0237501	0.109906	0.216095	0.828914	0.999995	0.201749	0.110306	1.82899	0.0674011	0.73067	-0.0462083	0.115332	-0.400655	0.688674	0.999752
Sapcd1	78376	ENSMUSG00000036185	9.18173	0.271595	0.336341	0.807497	0.41938	0.945248	0.202879	0.326791	0.620824	0.534716	0.999995	-0.182157	0.334011	-0.545362	0.585505	0.933177	-0.250872	0.329172	-0.76213	0.445982	0.999752
Cd180	17079	ENSMUSG00000021624	347.268	0.271564	0.312665	0.868547	0.385095	0.934722	-0.0991503	0.297514	-0.333262	0.738936	0.999995	0.640279	0.2979	2.14931	0.03161	0.692264	0.269565	0.312297	0.863167	0.388046	0.999752
Gm49450	NA	ENSMUSG00000116358	15.3016	0.271558	0.283033	0.959459	0.337327	0.925977	-0.0186898	0.26539	-0.0704239	0.943856	0.999995	0.158078	0.270125	0.585203	0.558411	0.928668	-0.13217	0.278517	-0.47455	0.635108	0.999752
Fcgr3	14131	ENSMUSG00000059498	1494.44	0.271349	0.23285	1.16534	0.243881	0.893343	-0.13799	0.221914	-0.621819	0.534061	0.999995	0.342462	0.221986	1.54272	0.122899	0.761592	-0.0668767	0.23278	-0.287296	0.773886	0.999752
Prkab1	19079	ENSMUSG00000029513	932.824	0.270815	0.0878541	3.08256	0.0020523	0.174281	0.0914393	0.083574	1.09411	0.273906	0.999995	0.00701681	0.0840262	0.0835074	0.933448	0.989305	-0.172359	0.0874218	-1.97158	0.0486572	0.992001
Qpct	70536	ENSMUSG00000024084	142.169	0.270705	0.153502	1.76353	0.0778108	0.738283	-0.00982878	0.143172	-0.0686501	0.945268	0.999995	0.381924	0.145566	2.62372	0.00869744	0.537152	0.101391	0.151234	0.670422	0.502589	0.999752
Dera	232449	ENSMUSG00000030225	301.721	0.270679	0.140464	1.92703	0.0539759	0.695651	0.0230299	0.133289	0.172782	0.862823	0.999995	0.185353	0.133914	1.38412	0.166323	0.789381	-0.0622968	0.139869	-0.445395	0.656035	0.999752
Rad9b	231724	ENSMUSG00000038569	76.5799	0.270645	0.17306	1.56388	0.117846	0.789875	0.0347429	0.16329	0.212768	0.831508	0.999995	0.0427929	0.166644	0.256792	0.79734	0.973778	-0.193109	0.169833	-1.13705	0.255516	0.999752
Serpinb1b	282663	ENSMUSG00000051029	6.96723	0.270626	0.401384	0.674231	0.500164	0.961994	0.598409	0.377739	1.58419	0.113151	0.999995	-0.144881	0.389003	-0.372443	0.709563	0.959184	0.182902	0.390478	0.468405	0.639495	0.999752
Card11	108723	ENSMUSG00000036526	37.6609	0.270572	0.357806	0.756198	0.449531	0.949672	0.120343	0.340278	0.353661	0.723593	0.999995	0.0378883	0.341711	0.110878	0.911713	0.986785	-0.112341	0.356438	-0.315177	0.752627	0.999752
Gm20712	NA	ENSMUSG00000093677	83.0449	0.270453	0.169532	1.59529	0.110647	0.78476	-0.0830873	0.158991	-0.522592	0.601258	0.999995	0.162575	0.161778	1.00493	0.314931	0.847521	-0.190965	0.166874	-1.14436	0.252473	0.999752
Gm15943	NA	ENSMUSG00000086801	44.8434	0.27042	0.352828	0.766438	0.443416	0.948197	0.299049	0.341325	0.876142	0.380953	0.999995	-0.372814	0.342383	-1.08888	0.276207	0.83006	-0.344185	0.351801	-0.978351	0.327901	0.999752
Siglech	233274	ENSMUSG00000051504	14.456	0.270411	0.335659	0.80561	0.420468	0.945523	-0.186193	0.311313	-0.598088	0.549781	0.999995	0.354095	0.317402	1.1156	0.264592	0.824853	-0.102508	0.329908	-0.310718	0.756015	0.999752
Mnd1	76915	ENSMUSG00000033752	48.9078	0.270362	0.152755	1.7699	0.076743	0.736991	-0.0249531	0.139422	-0.178976	0.857957	0.999995	0.273363	0.144611	1.89034	0.0587129	0.73013	-0.0219522	0.147853	-0.148474	0.881969	0.999752
Ctss	13040	ENSMUSG00000038642	5471.07	0.270301	0.398781	0.677819	0.497887	0.960718	-0.0744747	0.380193	-0.195887	0.844699	0.999995	0.617804	0.380213	1.62489	0.104186	0.761029	0.273028	0.398762	0.684688	0.493541	0.999752
Gm44401	NA	ENSMUSG00000107760	10.2254	0.270009	0.535198	0.504503	0.613908	0.979098	-0.282945	0.513836	-0.550652	0.581872	0.999995	0.0772699	0.512757	0.150695	0.880216	0.983626	-0.475684	0.536232	-0.887086	0.375032	0.999752
Zfp423	94187	ENSMUSG00000045333	116.392	0.269942	0.150957	1.78821	0.0737424	0.731546	-0.00557422	0.142754	-0.0390476	0.968852	0.999995	0.123706	0.144154	0.85815	0.39081	0.875115	-0.15181	0.14962	-1.01464	0.310279	0.999752
Gm46344	NA	ENSMUSG00000113059	41.7321	0.269906	0.159359	1.6937	0.0903217	0.755208	0.0324196	0.145993	0.222062	0.824266	0.999995	0.2247	0.151401	1.48414	0.137772	0.773333	-0.0127866	0.15423	-0.0829058	0.933926	0.999752
Gm20036	NA	ENSMUSG00000093579	12.2805	0.269884	0.284105	0.949943	0.342141	0.927889	0.131394	0.260591	0.504215	0.61411	0.999995	0.151965	0.271418	0.559893	0.575552	0.93182	0.0134752	0.27378	0.049219	0.960745	0.999752
Armcx7-ps	NA	ENSMUSG00000081972	9.32783	0.269444	0.339119	0.794541	0.42688	0.947275	-0.166401	0.320327	-0.519473	0.603431	0.999995	0.147586	0.323891	0.455666	0.64863	0.945994	-0.288259	0.335716	-0.858638	0.39054	0.999752
Ptpro	19277	ENSMUSG00000030223	149.125	0.269273	0.225999	1.19148	0.233465	0.886623	-0.220784	0.213794	-1.0327	0.301745	0.999995	0.499594	0.214854	2.32528	0.0200573	0.639269	0.00953584	0.224991	0.0423832	0.966193	0.999752
Rnase4	58809	ENSMUSG00000021876	2027.46	0.26924	0.134612	2.00011	0.045488	0.670234	-0.0645762	0.128139	-0.503953	0.614294	0.999995	0.359557	0.128294	2.80259	0.00506939	0.445558	0.0257408	0.134465	0.191432	0.848187	0.999752
A530072M11Rik	100415915	ENSMUSG00000085112	18.7667	0.269072	0.244208	1.10181	0.270543	0.907454	0.0249083	0.223109	0.111642	0.911107	0.999995	0.268975	0.231375	1.16251	0.24503	0.817929	0.0248112	0.236391	0.104958	0.916409	0.999752
Gm21953	621580	ENSMUSG00000094695	16.7532	0.268959	0.2406	1.11787	0.263622	0.904415	0.0174843	0.232123	0.0753234	0.939957	0.999995	-0.063661	0.235662	-0.270137	0.787055	0.97292	-0.315136	0.237134	-1.32894	0.183869	0.999752
Egr1	13653	ENSMUSG00000038418	616.24	0.268902	0.323166	0.832086	0.40536	0.940804	0.34168	0.308079	1.10907	0.267401	0.999995	-0.101521	0.308223	-0.329375	0.741872	0.96337	-0.0287423	0.323028	-0.0889779	0.929099	0.999752
H2ax	15270	ENSMUSG00000049932	552.86	0.268604	0.142918	1.87943	0.060186	0.704748	0.118093	0.135786	0.869696	0.384467	0.999995	0.235213	0.13622	1.72672	0.0842186	0.744982	0.0847022	0.142504	0.594383	0.552256	0.999752
Eml6	237711	ENSMUSG00000044072	175.899	0.268602	0.133398	2.01353	0.0440585	0.663003	0.178055	0.126512	1.40742	0.159304	0.999995	-0.040177	0.128499	-0.312663	0.754537	0.965413	-0.130723	0.131485	-0.994209	0.320121	0.999752
Ankrd2	56642	ENSMUSG00000025172	60.0314	0.268558	0.273115	0.983315	0.325452	0.923617	0.189723	0.259259	0.73179	0.464297	0.999995	0.0687402	0.26075	0.263625	0.792069	0.972926	-0.0100946	0.271692	-0.0371547	0.970362	0.999752
Cd300ld4	100043123	ENSMUSG00000069609	157.236	0.268373	0.217228	1.23545	0.216664	0.879693	-0.0435893	0.205607	-0.212003	0.832105	0.999995	0.40813	0.206701	1.97449	0.0483261	0.720941	0.096167	0.216186	0.444834	0.65644	0.999752
Cpeb1os1	NA	ENSMUSG00000109401	27.672	0.268228	0.272648	0.983789	0.325219	0.923617	0.0085895	0.270108	0.0318002	0.974631	0.999995	-0.228775	0.26889	-0.850812	0.394874	0.876445	-0.488414	0.27385	-1.78351	0.0745036	0.999752
Gm13653	108168770	ENSMUSG00000075276	191.122	0.268009	0.114187	2.34711	0.0189194	0.518358	-0.0276975	0.107347	-0.258017	0.796393	0.999995	0.197247	0.108785	1.81318	0.0698033	0.73067	-0.0984594	0.112818	-0.872728	0.382812	0.999752
Gm57388	NA	ENSMUSG00000121072	14.0699	0.267946	0.290858	0.921227	0.356932	0.928835	-0.018548	0.280437	-0.0661398	0.947267	0.999995	-0.0539256	0.283244	-0.190386	0.849007	0.981181	-0.34042	0.288125	-1.1815	0.237404	0.999752
Plb1	665270	ENSMUSG00000029134	26.0143	0.267938	0.255695	1.04788	0.294693	0.915792	0.876157	0.256199	3.41983	0.000626611	0.238388	-0.649454	0.26392	-2.4608	0.0138628	0.585963	-0.0412355	0.247718	-0.166461	0.867794	0.999752
Flywch2	76917	ENSMUSG00000023911	8.49681	0.267877	0.342617	0.781857	0.434299	0.947947	0.41139	0.344916	1.19273	0.232977	0.999995	-0.494079	0.347443	-1.42204	0.155014	0.783182	-0.350566	0.340053	-1.03092	0.302581	0.999752
Snhg16	66293	ENSMUSG00000020812	127.862	0.26762	0.11191	2.39139	0.0167849	0.500753	-0.0607219	0.10404	-0.583642	0.559461	0.999995	0.233622	0.106352	2.19668	0.0280431	0.675895	-0.09472	0.109715	-0.863331	0.387956	0.999752
Gm10435	NA	ENSMUSG00000072902	2549.49	0.26742	0.215192	1.2427	0.213978	0.879113	0.343774	0.205167	1.67558	0.0938205	0.999995	-0.159699	0.205335	-0.777749	0.436717	0.891174	-0.0833448	0.215032	-0.387593	0.698317	0.999752
Gm26760	115486415	ENSMUSG00000097068	109.117	0.267347	0.187749	1.42396	0.154459	0.830029	0.0616292	0.180775	0.340916	0.733167	0.999995	-0.166645	0.181248	-0.919428	0.357872	0.863569	-0.372362	0.187293	-1.98813	0.0467974	0.989919
Fam117a	215512	ENSMUSG00000038893	118.691	0.267314	0.125652	2.12742	0.033385	0.621378	0.00711594	0.117634	0.060492	0.951764	0.999995	0.147721	0.119965	1.23136	0.218187	0.809011	-0.112477	0.123428	-0.91128	0.362148	0.999752
Gm4824	NA	ENSMUSG00000115593	589.737	0.267123	0.129003	2.07068	0.0383887	0.651585	0.0622883	0.122627	0.507948	0.61149	0.999995	0.169592	0.123001	1.37878	0.167962	0.789839	-0.0352432	0.128646	-0.273955	0.784119	0.999752
Gm50322	NA	ENSMUSG00000118138	22.6647	0.266924	0.247079	1.08032	0.28	0.912421	0.044528	0.235452	0.189117	0.850001	0.999995	-0.0247172	0.237561	-0.104046	0.917133	0.987093	-0.247113	0.245052	-1.00841	0.313256	0.999752
Sema5b	20357	ENSMUSG00000052133	33.4579	0.266888	0.345408	0.772676	0.439714	0.947947	-0.246934	0.331038	-0.745937	0.455706	0.999995	0.0812729	0.331147	0.245429	0.806124	0.974969	-0.432549	0.345304	-1.25266	0.210329	0.999752
Gm13771	NA	ENSMUSG00000083832	9.80564	0.266844	0.378811	0.704426	0.481167	0.956527	0.730964	0.334684	2.18404	0.0289591	0.999995	-0.041868	0.371266	-0.112771	0.910212	0.986785	0.422252	0.343034	1.23093	0.218348	0.999752
Gm44423	NA	ENSMUSG00000108064	26.8861	0.266714	0.231697	1.15113	0.249678	0.897629	0.0171531	0.217091	0.0790137	0.937022	0.999995	0.0808469	0.222608	0.363181	0.716469	0.960956	-0.168714	0.226402	-0.745198	0.456152	0.999752
Gm40457	NA	ENSMUSG00000108626	36.3811	0.266681	0.291742	0.914099	0.360665	0.928835	-0.131685	0.264675	-0.497536	0.618811	0.999995	0.416113	0.274005	1.51864	0.128854	0.767042	0.0177466	0.282998	0.0627093	0.949998	0.999752
Vipr2	22355	ENSMUSG00000011171	29.1612	0.266623	0.267075	0.998308	0.31813	0.922144	0.345337	0.258635	1.33523	0.1818	0.999995	-0.260562	0.264059	-0.986759	0.323761	0.852752	-0.181849	0.261714	-0.694837	0.487157	0.999752
Gm38150	NA	ENSMUSG00000103164	16.6332	0.266619	0.321188	0.830102	0.406481	0.941215	0.332508	0.310673	1.07028	0.284492	0.999995	-0.229069	0.319616	-0.716701	0.473559	0.902452	-0.16318	0.312289	-0.522527	0.601303	0.999752
Gm5558	NA	ENSMUSG00000096726	298.996	0.266603	0.127803	2.08604	0.0369747	0.638938	0.0485128	0.120974	0.401018	0.688407	0.999995	0.211747	0.121787	1.73866	0.0820942	0.743191	-0.00634263	0.127029	-0.0499308	0.960178	0.999752
Gm336	NA	ENSMUSG00000101439	21.9145	0.266445	0.365031	0.729925	0.465436	0.954749	-0.0753872	0.351573	-0.214428	0.830213	0.999995	-0.0717201	0.35201	-0.203744	0.838553	0.980016	-0.413552	0.36461	-1.13423	0.256697	0.999752
Gm2199	NA	ENSMUSG00000083829	74.2671	0.266355	0.14278	1.8655	0.0621116	0.712162	0.184487	0.131725	1.40055	0.161349	0.999995	0.0906387	0.137052	0.661344	0.508392	0.914481	0.0087705	0.137674	0.063705	0.949205	0.999752
	NA	ENSMUSG00000121500	292.892	0.266281	0.121448	2.19256	0.0283389	0.600967	0.0631732	0.114471	0.551871	0.581037	0.999995	0.222763	0.115674	1.92579	0.0541307	0.724377	0.0196548	0.120303	0.163378	0.870221	0.999752
Gm12992	545681	ENSMUSG00000085667	15.7064	0.266269	0.284118	0.937179	0.348667	0.928835	-0.090297	0.275495	-0.327762	0.743091	0.999995	-0.0644281	0.275855	-0.233558	0.815328	0.975785	-0.420995	0.283769	-1.48358	0.13792	0.999752
Kank4	242553	ENSMUSG00000035407	30.2629	0.266214	0.336851	0.790302	0.429351	0.947275	0.420868	0.333166	1.26324	0.206503	0.999995	-0.624593	0.33272	-1.87723	0.0604863	0.73013	-0.46994	0.337291	-1.39327	0.163537	0.999752
Rpl10a-ps4	NA	ENSMUSG00000080198	228.677	0.266135	0.10859	2.45083	0.0142529	0.478164	-0.0737971	0.102234	-0.721847	0.470389	0.999995	0.234321	0.103353	2.26719	0.0233784	0.647045	-0.105611	0.107525	-0.982198	0.326002	0.999752
Gsta13	100042295	ENSMUSG00000111709	163.36	0.266038	0.256339	1.03784	0.299346	0.917849	-0.0622612	0.24308	-0.256135	0.797847	0.999995	0.298271	0.244126	1.22179	0.221787	0.809011	-0.0300285	0.255343	-0.117601	0.906384	0.999752
Mir692-1	751529	ENSMUSG00000076218	139.88	0.265987	0.250573	1.06151	0.288457	0.915636	0.0150493	0.237286	0.0634224	0.94943	0.999995	0.44189	0.238462	1.85308	0.0638704	0.73067	0.190953	0.249455	0.76548	0.443986	0.999752
Prkar2b	19088	ENSMUSG00000002997	128.279	0.26598	0.223135	1.19201	0.233256	0.886623	0.0453391	0.211072	0.214804	0.82992	0.999995	0.34088	0.21239	1.60497	0.1085	0.761029	0.120239	0.221881	0.541909	0.587881	0.999752
Rpl12-ps1	NA	ENSMUSG00000080054	41.5706	0.265966	0.188034	1.41446	0.157227	0.834118	0.0036466	0.176442	0.0206675	0.983511	0.999995	0.139151	0.17957	0.774912	0.438392	0.891324	-0.123169	0.185049	-0.665603	0.505665	0.999752
Bin3	57784	ENSMUSG00000022089	360.276	0.265888	0.130339	2.03997	0.0413536	0.661714	0.0386142	0.123566	0.312498	0.754662	0.999995	0.193604	0.12424	1.55831	0.11916	0.761029	-0.0336704	0.129698	-0.259606	0.795167	0.999752
Mroh7	381538	ENSMUSG00000047502	10.3007	0.265857	0.43539	0.610618	0.541453	0.969549	-0.526818	0.40136	-1.31258	0.189324	0.999995	0.481592	0.406224	1.18553	0.235807	0.813229	-0.311083	0.430855	-0.722012	0.470287	0.999752
Slc14a1	108052	ENSMUSG00000059336	14.0336	0.265733	0.328429	0.809104	0.418455	0.945227	0.407055	0.294704	1.38123	0.167208	0.999995	0.168357	0.313228	0.537489	0.59093	0.934464	0.309678	0.310812	0.996352	0.319079	0.999752
Gm33543	102636491	ENSMUSG00000110353	43.5636	0.265655	0.406125	0.654122	0.513033	0.963351	0.381184	0.396286	0.961892	0.336104	0.999995	-0.441065	0.398199	-1.10765	0.268013	0.825455	-0.325536	0.404249	-0.805286	0.420654	0.999752
Cox20	66359	ENSMUSG00000026500	53.2011	0.265647	0.171634	1.54775	0.121683	0.791107	-0.0119668	0.159256	-0.0751419	0.940102	0.999995	0.162432	0.16376	0.991888	0.321252	0.849911	-0.115181	0.167342	-0.6883	0.491264	0.999752
Igf1	16000	ENSMUSG00000020053	785.658	0.265503	0.226361	1.17292	0.240828	0.891632	0.0999491	0.215781	0.463197	0.643223	0.999995	0.000393253	0.215888	0.00182156	0.998547	0.999545	-0.165161	0.226259	-0.729963	0.465413	0.999752
Atp5if1	11983	ENSMUSG00000054428	1852.96	0.265469	0.107049	2.47988	0.0131426	0.472029	0.151072	0.101799	1.48402	0.137803	0.999995	0.163454	0.102071	1.60138	0.109293	0.761029	0.0490567	0.10679	0.459377	0.645964	0.999752
Zeb2os	433424	ENSMUSG00000052248	62.735	0.265433	0.17273	1.53669	0.124368	0.793358	-0.148266	0.159091	-0.931956	0.351359	0.999995	0.474398	0.162802	2.91395	0.00356885	0.377148	0.0606993	0.169237	0.358665	0.719846	0.999752
Iqgap2	544963	ENSMUSG00000021676	357.738	0.265131	0.215475	1.23045	0.21853	0.880379	-0.185332	0.205259	-0.902919	0.366569	0.999995	0.192979	0.205429	0.939394	0.347529	0.863308	-0.257484	0.215313	-1.19586	0.231751	0.999752
Gm13056	NA	ENSMUSG00000085395	12.2903	0.265058	0.291136	0.910428	0.362597	0.928835	0.127492	0.267245	0.477059	0.63332	0.999995	0.143204	0.278223	0.514711	0.606755	0.937587	0.00563786	0.280663	0.0200876	0.983973	0.999752
Gm6065	NA	ENSMUSG00000063830	8.04532	0.264998	0.360161	0.735776	0.461867	0.952019	0.0926174	0.325861	0.284224	0.776239	0.999995	0.319725	0.34013	0.940007	0.347214	0.863308	0.147344	0.346717	0.42497	0.670858	0.999752
Gm6916	NA	ENSMUSG00000108608	115.769	0.264778	0.119649	2.21295	0.0269009	0.588848	0.0518946	0.110563	0.469368	0.638807	0.999995	0.220605	0.113757	1.93927	0.0524685	0.722248	0.00772153	0.116617	0.0662129	0.947208	0.999752
Napsa	16541	ENSMUSG00000002204	96.7772	0.264743	0.307018	0.862304	0.38852	0.934722	-0.0975977	0.290181	-0.336334	0.736619	0.999995	0.686417	0.291794	2.3524	0.0186526	0.635812	0.324076	0.305485	1.06086	0.288756	0.999752
Ebf2	13592	ENSMUSG00000022053	250.327	0.264729	0.155194	1.70579	0.0880472	0.750236	-0.028884	0.147672	-0.195596	0.844927	0.999995	0.0634905	0.148221	0.42835	0.668397	0.94804	-0.230122	0.15467	-1.48783	0.136797	0.999752
Gm8317	NA	ENSMUSG00000084276	113.892	0.264347	0.134325	1.96796	0.0490724	0.688237	0.105792	0.126614	0.835548	0.403409	0.999995	0.0796313	0.128517	0.61962	0.535508	0.923299	-0.0789243	0.132506	-0.595628	0.551424	0.999752
Slc24a2	76376	ENSMUSG00000037996	51.7819	0.264313	0.301162	0.877644	0.380137	0.934722	0.457518	0.285439	1.60286	0.108966	0.999995	-0.0746042	0.288584	-0.258519	0.796007	0.973261	0.118601	0.29815	0.397789	0.690785	0.999752
Gja3	14611	ENSMUSG00000048582	446.574	0.264025	0.151367	1.74427	0.0811121	0.741936	0.336044	0.144299	2.3288	0.0198698	0.999995	-0.16343	0.14504	-1.12679	0.25983	0.824103	-0.0914111	0.150657	-0.606749	0.544018	0.999752
N4bp2l1	100637	ENSMUSG00000041132	117.368	0.264024	0.172968	1.52643	0.126902	0.797946	-0.107914	0.163021	-0.661966	0.507993	0.999995	0.259859	0.164551	1.57921	0.114289	0.761029	-0.112079	0.171513	-0.653472	0.513452	0.999752
Trem3	58218	ENSMUSG00000041754	9.24643	0.26379	0.490581	0.53771	0.590777	0.977827	0.416763	0.449449	0.927275	0.353784	0.999995	0.519053	0.463381	1.12014	0.262652	0.824853	0.672026	0.477443	1.40755	0.159264	0.999752
Cd37	12493	ENSMUSG00000030798	316.241	0.263466	0.221811	1.18779	0.234915	0.887363	-0.281394	0.210982	-1.33374	0.182291	0.999995	0.437339	0.211287	2.06988	0.0384633	0.713978	-0.107521	0.221521	-0.485377	0.627409	0.999752
Prelid2	77619	ENSMUSG00000056671	124.405	0.263315	0.136324	1.93154	0.0534166	0.695651	0.22474	0.127981	1.75605	0.0790806	0.999995	0.0568959	0.130597	0.435659	0.663084	0.947272	0.0183205	0.13382	0.136905	0.891106	0.999752
Ten1	69535	ENSMUSG00000020778	244.587	0.263239	0.110164	2.38952	0.0168705	0.500753	-0.0292759	0.103619	-0.282534	0.777534	0.999995	0.256415	0.104806	2.44656	0.0144228	0.594391	-0.0360998	0.109035	-0.331085	0.74058	0.999752
1700081N11Rik	NA	ENSMUSG00000113209	26.7639	0.263086	0.29164	0.902093	0.367007	0.929589	0.108296	0.282008	0.384017	0.700966	0.999995	-0.163453	0.28431	-0.574912	0.565351	0.930125	-0.318244	0.289396	-1.09968	0.271471	0.999752
4833419F23Rik	NA	ENSMUSG00000117401	23.0645	0.262685	0.247219	1.06256	0.287982	0.915636	0.163709	0.233718	0.700457	0.483642	0.999995	-0.0351306	0.239317	-0.146795	0.883294	0.983626	-0.134107	0.241803	-0.55461	0.579161	0.999752
Gm11989	NA	ENSMUSG00000083553	101.436	0.262388	0.122829	2.13621	0.0326626	0.612127	0.0798636	0.114081	0.700061	0.483889	0.999995	0.172346	0.117083	1.472	0.14102	0.773333	-0.0101785	0.119971	-0.0848411	0.932388	0.999752
Rpl31-ps11	NA	ENSMUSG00000062896	514.113	0.26218	0.105871	2.47641	0.0132711	0.472029	-0.000674119	0.100238	-0.00672518	0.994634	0.999995	0.216027	0.100872	2.14159	0.0322268	0.694014	-0.0468275	0.105267	-0.444846	0.656431	0.999752
Gm26947	102640758	ENSMUSG00000098055	42.8596	0.261914	0.201729	1.29835	0.194168	0.867428	-0.0586939	0.186546	-0.314634	0.753039	0.999995	0.244089	0.191429	1.27509	0.202277	0.802134	-0.0765181	0.197101	-0.388217	0.697855	0.999752
Tmem218	66279	ENSMUSG00000032121	296.426	0.261748	0.126421	2.07044	0.0384114	0.651585	0.0971357	0.118881	0.817082	0.413882	0.999995	0.180331	0.120493	1.49661	0.134493	0.771175	0.015719	0.124887	0.125866	0.899838	0.999752
Cabcoco1	73287	ENSMUSG00000019945	300.864	0.261745	0.286792	0.912663	0.36142	0.928835	0.0955074	0.274364	0.348105	0.727761	0.999995	-0.221677	0.274497	-0.807574	0.419336	0.888638	-0.387915	0.286665	-1.3532	0.175992	0.999752
Bcl2a1d	12047	ENSMUSG00000099974	128.171	0.261565	0.369865	0.70719	0.479448	0.956527	-0.00165914	0.35248	-0.00470704	0.996244	0.999995	0.0630474	0.352763	0.178724	0.858154	0.982415	-0.200176	0.369594	-0.541611	0.588087	0.999752
Gstt1	14871	ENSMUSG00000001663	212.9	0.260834	0.131205	1.988	0.0468122	0.676355	0.110988	0.122358	0.907077	0.364366	0.999995	0.163913	0.125109	1.31016	0.190142	0.793795	0.0140666	0.128584	0.109396	0.912888	0.999752
Fam241b	69894	ENSMUSG00000020083	46.5113	0.260784	0.22029	1.18382	0.236483	0.887672	0.405602	0.20798	1.9502	0.0511524	0.999995	-0.123062	0.213928	-0.575251	0.565121	0.930069	0.0217553	0.214518	0.101415	0.919221	0.999752
Phpt1	75454	ENSMUSG00000036504	154.562	0.260689	0.180973	1.44049	0.14973	0.826826	0.0760137	0.172074	0.441749	0.658671	0.999995	0.000186768	0.173302	0.0010777	0.99914	0.999823	-0.184488	0.179797	-1.02609	0.304849	0.999752
2610029K11Rik	NA	ENSMUSG00000120681	21.7362	0.260664	0.231235	1.12727	0.259629	0.901587	-0.345349	0.222162	-1.55449	0.120068	0.999995	0.135671	0.221111	0.613586	0.539489	0.92421	-0.470342	0.23224	-2.02524	0.0428427	0.963349
Gm7780	NA	ENSMUSG00000111744	13.5169	0.260656	0.281578	0.925695	0.354604	0.928835	0.408174	0.250133	1.63183	0.102716	0.999995	0.119516	0.269785	0.443005	0.657762	0.946916	0.267034	0.26281	1.01607	0.309594	0.999752
Zdhhc14	224454	ENSMUSG00000034265	228.533	0.260268	0.102059	2.55017	0.010767	0.44389	-0.266278	0.0963576	-2.76344	0.00571954	0.999995	0.226759	0.0970461	2.33661	0.0194597	0.635812	-0.299788	0.101405	-2.95635	0.00311299	0.226878
Lilrb4a	14728	ENSMUSG00000112148	1130.49	0.260134	0.23307	1.11612	0.264372	0.904415	0.0106392	0.222046	0.0479146	0.961784	0.999995	0.38421	0.222178	1.72929	0.083757	0.744846	0.134716	0.232944	0.578318	0.563049	0.999752
Syt17	110058	ENSMUSG00000058420	28.7713	0.26004	0.282175	0.921553	0.356762	0.928835	0.325478	0.262437	1.24021	0.214897	0.999995	0.0473144	0.27084	0.174695	0.861319	0.98288	0.112753	0.27412	0.411325	0.680834	0.999752
Gvin-ps7	NA	ENSMUSG00000063286	261.588	0.259935	0.462103	0.562504	0.573773	0.974464	-0.148791	0.439611	-0.33846	0.735017	0.999995	0.680958	0.440221	1.54686	0.121898	0.761592	0.272232	0.461523	0.589857	0.555287	0.999752
Cenpf	108000	ENSMUSG00000026605	751.352	0.259931	0.248209	1.04723	0.294995	0.915792	-0.0017213	0.236617	-0.00727463	0.994196	0.999995	0.0318035	0.236717	0.134353	0.893124	0.983874	-0.229849	0.248115	-0.926383	0.354247	0.999752
Cyp27a1	104086	ENSMUSG00000026170	623.954	0.259923	0.128746	2.01889	0.0434989	0.663003	-0.018859	0.12235	-0.154141	0.877499	0.999995	0.106933	0.122853	0.870416	0.384073	0.870603	-0.171849	0.128266	-1.33979	0.180313	0.999752
Gm50419	NA	ENSMUSG00000118024	46.1793	0.259839	0.29079	0.893562	0.371556	0.932484	0.0350243	0.276829	0.12652	0.899321	0.999995	-0.0149534	0.279794	-0.0534442	0.957378	0.99371	-0.239768	0.287938	-0.832707	0.40501	0.999752
Zcchc12	72693	ENSMUSG00000036699	13.2088	0.259745	0.285378	0.910181	0.362727	0.928835	0.27079	0.25844	1.04779	0.294736	0.999995	0.24018	0.270796	0.886942	0.37511	0.868271	0.251225	0.273681	0.917949	0.358646	0.999752
Gm7847	NA	ENSMUSG00000087121	18.8379	0.259606	0.231951	1.11923	0.263041	0.904415	0.0879419	0.21008	0.418611	0.6755	0.999995	0.20326	0.220389	0.922277	0.356384	0.863569	0.0315953	0.222179	0.142207	0.886917	0.999752
Batf	53314	ENSMUSG00000034266	57.9141	0.259573	0.286817	0.905013	0.365459	0.928972	0.0718918	0.271512	0.264783	0.791177	0.999995	0.216997	0.273284	0.794034	0.427175	0.888876	0.0293149	0.28513	0.102812	0.918112	0.999752
Ms4a14	383435	ENSMUSG00000099398	215.056	0.259498	0.328215	0.790634	0.429158	0.947275	0.121908	0.311973	0.390764	0.695972	0.999995	0.514015	0.312664	1.64398	0.10018	0.760931	0.376425	0.327556	1.14919	0.250477	0.999752
Gm13675	NA	ENSMUSG00000080979	66.2767	0.259396	0.188465	1.37636	0.168709	0.843528	0.104555	0.177416	0.589321	0.555646	0.999995	0.0377456	0.181055	0.208476	0.834857	0.979236	-0.117095	0.184971	-0.633047	0.526703	0.999752
H2-Q6	110557	ENSMUSG00000073409	810.579	0.259276	0.402797	0.643688	0.519778	0.964665	0.272782	0.383603	0.711104	0.47702	0.999995	0.543214	0.383931	1.41488	0.157105	0.784553	0.55672	0.402485	1.38321	0.166602	0.999752
Ctsb	13030	ENSMUSG00000021939	33886.9	0.259211	0.167672	1.54594	0.122119	0.791107	-0.0517742	0.159862	-0.323868	0.746038	0.999995	0.319437	0.159867	1.99814	0.0457013	0.720941	0.00845253	0.167667	0.0504127	0.959794	0.999752
Dyrk3	226419	ENSMUSG00000016526	22.7195	0.259174	0.260083	0.996505	0.319005	0.922346	-0.00333672	0.247314	-0.0134919	0.989235	0.999995	0.0211	0.249373	0.0846123	0.93257	0.988925	-0.241411	0.25811	-0.935304	0.349632	0.999752
1190005I06Rik	68918	ENSMUSG00000043687	21.2068	0.25902	0.33162	0.781076	0.434758	0.947947	0.212482	0.294367	0.721828	0.4704	0.999995	0.421728	0.311211	1.35512	0.175381	0.790777	0.37519	0.315866	1.18782	0.234906	0.999752
Acvr2b	11481	ENSMUSG00000061393	69.637	0.258964	0.212197	1.22039	0.222315	0.883779	0.0887277	0.198245	0.447567	0.654466	0.999995	0.148827	0.202462	0.735084	0.462288	0.900629	-0.0214097	0.208177	-0.102844	0.918087	0.999752
Hebp1	15199	ENSMUSG00000042770	213.547	0.258889	0.126424	2.04779	0.040581	0.66052	0.0884737	0.11837	0.74743	0.454804	0.999995	0.240739	0.120272	2.00162	0.0453256	0.720941	0.0703239	0.124616	0.564325	0.572533	0.999752
Gm7059	NA	ENSMUSG00000117468	114.047	0.258863	0.125166	2.06816	0.0386252	0.653673	0.0510101	0.117876	0.432743	0.665201	0.999995	0.080562	0.119827	0.67232	0.50138	0.913483	-0.127291	0.1233	-1.03237	0.301899	0.999752
6030442K20Rik	NA	ENSMUSG00000097760	11.9969	0.258679	0.30698	0.842656	0.399421	0.939688	0.209642	0.283454	0.739597	0.459545	0.999995	0.0414161	0.296232	0.13981	0.88881	0.983626	-0.00762106	0.294669	-0.0258631	0.979367	0.999752
Gm42209	NA	ENSMUSG00000120211	27.8852	0.258655	0.320129	0.80797	0.419108	0.945243	0.416022	0.317479	1.31039	0.190063	0.999995	-0.462959	0.320248	-1.44563	0.148282	0.77703	-0.305592	0.317359	-0.962922	0.335587	0.999752
Lamp3	239739	ENSMUSG00000041247	13.5315	0.258535	0.274922	0.940396	0.347015	0.928835	0.0793774	0.261966	0.303007	0.761885	0.999995	-0.0475067	0.267392	-0.177667	0.858985	0.982705	-0.226664	0.269647	-0.840596	0.400574	0.999752
Gm11224	NA	ENSMUSG00000084342	70.7776	0.258523	0.127897	2.02133	0.0432459	0.663003	-0.175051	0.118535	-1.47679	0.139732	0.999995	0.232073	0.121261	1.91383	0.055642	0.729137	-0.201501	0.125316	-1.60794	0.107847	0.999752
Gm5509	NA	ENSMUSG00000117669	26.5644	0.258463	0.188211	1.37326	0.169671	0.843571	0.0710935	0.166353	0.427365	0.669114	0.999995	0.285689	0.177231	1.61196	0.106971	0.761029	0.0983193	0.178006	0.552338	0.580717	0.999752
Gm28523	NA	ENSMUSG00000100707	52.5463	0.258441	0.179947	1.4362	0.150945	0.827563	-0.0742783	0.177632	-0.418158	0.675832	0.999995	-0.174713	0.176372	-0.990592	0.321885	0.850779	-0.507432	0.181182	-2.80067	0.00509965	0.314359
Myo1f	17916	ENSMUSG00000024300	756.279	0.258352	0.288183	0.896486	0.369993	0.931077	-0.0468228	0.274569	-0.170532	0.864592	0.999995	0.395812	0.274714	1.44081	0.149637	0.777918	0.0906379	0.288044	0.314666	0.753015	0.999752
Gm6750	NA	ENSMUSG00000101236	284.954	0.258345	0.0956455	2.70107	0.00691176	0.36725	0.145243	0.0900255	1.61336	0.106667	0.999995	0.0858124	0.0914492	0.938361	0.348059	0.863308	-0.0272891	0.0942852	-0.289431	0.772251	0.999752
Tesc	57816	ENSMUSG00000029359	2095.9	0.258258	0.203486	1.26917	0.204381	0.872172	0.0982837	0.193999	0.506619	0.612422	0.999995	-0.0426351	0.1941	-0.219655	0.82614	0.978391	-0.202609	0.20339	-0.996164	0.31917	0.999752
Gm45606	NA	ENSMUSG00000109715	34.3299	0.258252	0.254362	1.01529	0.309967	0.920992	-0.378099	0.240403	-1.57277	0.115773	0.999995	0.32365	0.241422	1.3406	0.180051	0.790777	-0.3127	0.253395	-1.23404	0.217188	0.999752
Rps12-ps4	NA	ENSMUSG00000109509	2010.57	0.258054	0.124931	2.06557	0.0388689	0.654262	-0.0309816	0.118989	-0.260374	0.794575	0.999995	0.222536	0.119101	1.86847	0.0616962	0.73013	-0.0664994	0.124824	-0.532744	0.594211	0.999752
Thg1l	66628	ENSMUSG00000011254	216.637	0.258025	0.0983814	2.6227	0.00872368	0.408858	0.0823152	0.0927001	0.887973	0.374555	0.999995	0.0822174	0.094113	0.873604	0.382334	0.870179	-0.0934921	0.0970307	-0.963531	0.335281	0.999752
Trappc6a	67091	ENSMUSG00000002043	256.74	0.257958	0.083723	3.08109	0.00206243	0.174363	-0.0249422	0.0778174	-0.320522	0.748573	0.999995	0.183985	0.0797196	2.30791	0.0210043	0.639269	-0.0989151	0.0819139	-1.20755	0.22722	0.999752
Ston2	108800	ENSMUSG00000020961	173.652	0.257829	0.159279	1.61872	0.105508	0.776909	-0.0403921	0.154145	-0.26204	0.793291	0.999995	-0.210682	0.153704	-1.3707	0.17047	0.790443	-0.508902	0.159705	-3.18652	0.00143994	0.127398
Zcwpw1	381678	ENSMUSG00000037108	45.8118	0.257646	0.154679	1.66569	0.0957758	0.763487	0.319473	0.14154	2.25711	0.024001	0.999995	0.103379	0.148123	0.697929	0.485221	0.907559	0.165206	0.148387	1.11334	0.26556	0.999752
Gm32591	102635189	ENSMUSG00000108015	16.7628	0.25764	0.29902	0.861616	0.388899	0.934722	-0.0526004	0.279523	-0.188179	0.850736	0.999995	0.10864	0.286595	0.379073	0.704633	0.959024	-0.2016	0.292249	-0.689824	0.490305	0.999752
Ncapg2	76044	ENSMUSG00000042029	527.204	0.257581	0.219492	1.17354	0.240581	0.891632	0.0117833	0.208963	0.0563894	0.955032	0.999995	0.302897	0.209212	1.4478	0.147674	0.77684	0.0570991	0.219254	0.260424	0.794537	0.999752
Slc22a21	56517	ENSMUSG00000063652	150.42	0.257536	0.119	2.16416	0.0304519	0.604392	0.0837109	0.111399	0.751453	0.45238	0.999995	0.0869453	0.113985	0.762776	0.445597	0.892754	-0.0868801	0.116525	-0.745591	0.455915	0.999752
Atp13a2	74772	ENSMUSG00000036622	1223.18	0.257087	0.146296	1.75731	0.0788655	0.738825	-0.104727	0.139235	-0.75216	0.451955	0.999995	0.334248	0.139419	2.39743	0.0165105	0.623416	-0.0275658	0.14612	-0.188651	0.850366	0.999752
Gm14127	NA	ENSMUSG00000082740	45.0504	0.256981	0.184568	1.39233	0.163822	0.841084	-0.0476815	0.17765	-0.268401	0.788391	0.999995	-0.0438286	0.178897	-0.244993	0.806462	0.974969	-0.348491	0.18336	-1.90058	0.0573567	0.999752
Gm30122	NA	ENSMUSG00000112433	39.1941	0.256909	0.226596	1.13377	0.25689	0.901587	-0.0185491	0.213873	-0.0867293	0.930887	0.999995	0.0566686	0.217831	0.26015	0.794748	0.973089	-0.21879	0.222795	-0.982021	0.326089	0.999752
5430431A17Rik	NA	ENSMUSG00000108322	1369.67	0.256875	0.233347	1.10083	0.27097	0.907454	-0.0401611	0.22238	-0.180597	0.856684	0.999995	0.141828	0.222495	0.637446	0.523834	0.919987	-0.155208	0.233237	-0.665453	0.505761	0.999752
9630013D21Rik	NA	ENSMUSG00000059027	36.7724	0.256609	0.243282	1.05478	0.291526	0.915792	0.365143	0.230277	1.58567	0.112814	0.999995	-0.105437	0.234789	-0.449073	0.653379	0.946337	0.0030962	0.23893	0.0129586	0.989661	0.999752
Cpxm1	56264	ENSMUSG00000027408	366.969	0.256498	0.227742	1.12626	0.260054	0.901587	-0.00605887	0.216885	-0.0279358	0.977713	0.999995	0.139678	0.21716	0.643204	0.520092	0.918063	-0.122879	0.22748	-0.540173	0.589078	0.999752
Gm4613	NA	ENSMUSG00000090467	109.074	0.25649	0.108004	2.37483	0.0175572	0.502971	-0.0365801	0.101594	-0.36006	0.718802	0.999995	0.105157	0.103338	1.01761	0.308864	0.846765	-0.187913	0.106337	-1.76715	0.0772039	0.999752
Zfp977	637776	ENSMUSG00000092335	34.2585	0.256482	0.251022	1.02175	0.306898	0.920194	0.55595	0.235359	2.36214	0.01817	0.999995	-0.138323	0.244156	-0.566536	0.571029	0.930889	0.161145	0.242474	0.664586	0.506315	0.999752
Gm29770	NA	ENSMUSG00000117248	86.6034	0.256442	0.144455	1.77524	0.0758579	0.735871	-0.214478	0.134651	-1.59284	0.111195	0.999995	0.352264	0.13669	2.5771	0.00996325	0.549717	-0.118656	0.142527	-0.832517	0.405117	0.999752
Gm11425	NA	ENSMUSG00000082419	678.679	0.256201	0.116419	2.20069	0.0277582	0.596809	-0.0167025	0.110571	-0.151057	0.879931	0.999995	0.22402	0.110945	2.0192	0.0434668	0.720941	-0.0488842	0.116063	-0.421188	0.673618	0.999752
Rps12-ps1	NA	ENSMUSG00000082746	102.987	0.256085	0.137157	1.86709	0.0618885	0.711325	0.0372799	0.129224	0.28849	0.772971	0.999995	0.113528	0.131009	0.866571	0.386177	0.871722	-0.105277	0.135454	-0.77722	0.437029	0.999752
Gm20274	NA	ENSMUSG00000108551	14.2047	0.2558	0.273755	0.934411	0.350092	0.928835	-0.26277	0.256391	-1.02488	0.305419	0.999995	0.206013	0.259878	0.79273	0.427935	0.888876	-0.312557	0.270447	-1.15571	0.247802	0.999752
4930426L09Rik	NA	ENSMUSG00000026736	7.65347	0.25572	0.349835	0.730973	0.464795	0.954412	0.328498	0.317916	1.03329	0.30147	0.999995	0.138814	0.334093	0.415494	0.67778	0.951104	0.211592	0.334421	0.632709	0.526924	0.999752
1700020L24Rik	66330	ENSMUSG00000035085	34.9472	0.255688	0.220278	1.16075	0.245743	0.895516	0.108486	0.204214	0.531237	0.595255	0.999995	0.128744	0.210473	0.611691	0.540742	0.924268	-0.0184573	0.214306	-0.0861261	0.931366	0.999752
Tbxas1	21391	ENSMUSG00000029925	353.891	0.255602	0.270793	0.943902	0.34522	0.928835	-0.299293	0.258259	-1.15888	0.246503	0.999995	0.0851214	0.258231	0.329633	0.741678	0.96337	-0.469773	0.27082	-1.73464	0.0828055	0.999752
Stk32a	269019	ENSMUSG00000039954	36.0504	0.255449	0.184617	1.38367	0.16646	0.842618	0.252338	0.177984	1.41776	0.156262	0.999995	-0.212375	0.180588	-1.17602	0.239588	0.815327	-0.215485	0.18207	-1.18353	0.236599	0.999752
Gm12482	NA	ENSMUSG00000081975	120.412	0.255409	0.109735	2.32751	0.0199381	0.534168	0.0229408	0.103483	0.221686	0.824559	0.999995	0.0579161	0.105288	0.55007	0.582271	0.932713	-0.174552	0.108004	-1.61616	0.106059	0.999752
Vrk1	22367	ENSMUSG00000021115	397.094	0.255366	0.0827724	3.08516	0.00203445	0.173539	0.0224952	0.0779776	0.288483	0.772977	0.999995	0.159832	0.0789194	2.02526	0.0428406	0.720941	-0.0730383	0.0818749	-0.892071	0.372355	0.999752
Cenps	69928	ENSMUSG00000073705	59.5685	0.255333	0.141358	1.80628	0.0708742	0.726724	-0.0387584	0.131535	-0.294662	0.768252	0.999995	0.224703	0.134334	1.67272	0.0943819	0.756885	-0.0693882	0.138701	-0.500271	0.616884	0.999752
Gm43162	NA	ENSMUSG00000104724	18.0034	0.255308	0.242008	1.05496	0.291446	0.915792	-0.0887156	0.23641	-0.375261	0.707466	0.999995	-0.11206	0.235763	-0.475307	0.634569	0.943102	-0.456083	0.242639	-1.87968	0.0601514	0.999752
Hes7	84653	ENSMUSG00000023781	8.10754	0.255061	0.382396	0.667007	0.504768	0.962999	-0.0567784	0.349029	-0.162675	0.870774	0.999995	0.302181	0.361052	0.836945	0.402623	0.880817	-0.00965853	0.371066	-0.0260292	0.979234	0.999752
Kcnip1	70357	ENSMUSG00000053519	10.1237	0.255039	0.370563	0.688248	0.491297	0.96028	0.325934	0.354607	0.919141	0.358022	0.999995	-0.195835	0.361273	-0.542068	0.587772	0.934434	-0.12494	0.364067	-0.343179	0.731464	0.999752
2810001A02Rik	NA	ENSMUSG00000120224	174.278	0.254948	0.120363	2.11816	0.0341618	0.624308	0.000631943	0.113746	0.00555572	0.995567	0.999995	0.100502	0.115003	0.873907	0.382169	0.870179	-0.153814	0.119163	-1.29079	0.196777	0.999752
Cdkl1	71091	ENSMUSG00000020990	196.819	0.254911	0.220965	1.15363	0.248653	0.897629	0.252044	0.212074	1.18847	0.234647	0.999995	-0.334924	0.212384	-1.57697	0.114802	0.761029	-0.337791	0.220666	-1.53078	0.125824	0.999752
Gm5791	NA	ENSMUSG00000113753	332.527	0.254379	0.137509	1.84991	0.0643259	0.714879	0.0230053	0.130507	0.176276	0.860077	0.999995	0.18	0.131079	1.37321	0.169687	0.790372	-0.0513745	0.136963	-0.375097	0.707589	0.999752
Gm6450	NA	ENSMUSG00000106930	281.876	0.254099	0.0967409	2.6266	0.00862438	0.408858	0.0153757	0.0912457	0.168509	0.866183	0.999995	0.13269	0.092315	1.43737	0.150614	0.780009	-0.106033	0.0957211	-1.10773	0.267979	0.999752
Gm53055	NA	ENSMUSG00000057990	464.77	0.253869	0.1241	2.04567	0.0407885	0.66052	0.0371086	0.117669	0.315363	0.752486	0.999995	0.247928	0.118226	2.09708	0.0359867	0.713978	0.0311681	0.123571	0.252229	0.800864	0.999752
Gm56663	NA	ENSMUSG00000120878	535.954	0.253764	0.268448	0.945298	0.344507	0.928835	-0.173811	0.255563	-0.680112	0.496433	0.999995	0.504968	0.255811	1.97399	0.0483832	0.720941	0.0773928	0.268212	0.288551	0.772925	0.999752
Gm31870	NA	ENSMUSG00000120108	15.4605	0.253737	0.385398	0.658376	0.510297	0.96322	0.342401	0.389299	0.879532	0.379113	0.999995	-0.421641	0.393075	-1.07267	0.283418	0.834058	-0.332977	0.381546	-0.872706	0.382824	0.999752
C230096K16Rik	NA	ENSMUSG00000106205	19.3141	0.253637	0.247008	1.02684	0.304496	0.919603	-0.00330784	0.247865	-0.0133453	0.989352	0.999995	-0.324986	0.244635	-1.32845	0.184028	0.790777	-0.581931	0.250208	-2.32579	0.0200297	0.685215
Sars2	71984	ENSMUSG00000070699	365.198	0.2536	0.0912038	2.78058	0.00542613	0.320061	0.0488351	0.0869683	0.561528	0.574438	0.999995	-0.0407247	0.0876496	-0.46463	0.642196	0.944769	-0.245489	0.0905492	-2.71112	0.00670571	0.362375
Gm10275	NA	ENSMUSG00000069682	3376.25	0.253298	0.102405	2.4735	0.0133797	0.472029	-0.0245855	0.0975561	-0.252014	0.80103	0.999995	0.188206	0.0976328	1.92769	0.0538935	0.722964	-0.089678	0.102332	-0.876347	0.380842	0.999752
Mrgprh	80978	ENSMUSG00000059408	92.7637	0.253146	0.316156	0.800701	0.423305	0.946192	0.87405	0.312045	2.80104	0.0050938	0.978729	-0.844236	0.314053	-2.6882	0.00718392	0.489794	-0.223332	0.314161	-0.710886	0.477155	0.999752
Fcer1g	14127	ENSMUSG00000058715	1188.43	0.253088	0.248474	1.01857	0.308408	0.920372	-0.0837387	0.236741	-0.353714	0.723553	0.999995	0.461128	0.236856	1.94687	0.0515502	0.720941	0.124301	0.248365	0.500478	0.616738	0.999752
Cd200r1	57781	ENSMUSG00000022667	138.276	0.252876	0.357234	0.707872	0.479025	0.956527	-0.279993	0.339598	-0.824485	0.409664	0.999995	0.570434	0.340183	1.67684	0.0935732	0.755164	0.0375647	0.356676	0.105319	0.916123	0.999752
C130089K02Rik	NA	ENSMUSG00000104339	9.20915	0.252863	0.297964	0.848635	0.396084	0.93888	-0.00276168	0.302861	-0.00911865	0.992724	0.999995	-0.360583	0.297492	-1.21208	0.225483	0.809685	-0.616208	0.303325	-2.03151	0.0422034	0.96245
C1rl	232371	ENSMUSG00000038527	72.5717	0.252823	0.189442	1.33456	0.18202	0.857858	0.00376637	0.176864	0.0212953	0.98301	0.999995	0.338533	0.179727	1.8836	0.0596193	0.73013	0.0894772	0.186728	0.479184	0.631808	0.999752
Gm45053	NA	ENSMUSG00000108368	20.2049	0.2528	0.320495	0.788779	0.430241	0.947275	-0.21195	0.314033	-0.674931	0.49972	0.999995	-0.165731	0.310392	-0.533942	0.593382	0.934682	-0.630482	0.324022	-1.9458	0.051679	0.999752
Cbr3	109857	ENSMUSG00000022947	92.8967	0.252781	0.183679	1.37621	0.168758	0.843528	-0.145877	0.171678	-0.849713	0.395485	0.999995	0.441043	0.173958	2.53534	0.0112338	0.560607	0.0423851	0.181521	0.233499	0.815374	0.999752
Tmem254	66039	ENSMUSG00000072676	411.12	0.252654	0.140289	1.80096	0.0717096	0.726724	0.000935806	0.133358	0.00701726	0.994401	0.999995	0.153681	0.133763	1.14891	0.250595	0.819985	-0.0980374	0.139903	-0.700754	0.483456	0.999752
Slc24a1	214111	ENSMUSG00000034452	13.584	0.252596	0.27077	0.932879	0.350882	0.928835	0.182176	0.269979	0.674779	0.499816	0.999995	-0.358352	0.269831	-1.32806	0.184158	0.790777	-0.428771	0.270918	-1.58266	0.113499	0.999752
Gm50194	NA	ENSMUSG00000118221	51.2342	0.252442	0.326898	0.772235	0.439975	0.947952	0.528326	0.301941	1.74976	0.0801589	0.999995	-0.0345806	0.315945	-0.109452	0.912844	0.98701	0.241304	0.313384	0.769993	0.441304	0.999752
Gm27252	102634962	ENSMUSG00000098708	104.889	0.25237	0.224951	1.12189	0.26191	0.903503	-0.128994	0.212337	-0.607496	0.543522	0.999995	0.174624	0.214337	0.814718	0.415234	0.887131	-0.20674	0.223047	-0.926892	0.353983	0.999752
Ecm2	407800	ENSMUSG00000043631	789.457	0.252347	0.12903	1.95572	0.0504979	0.692473	0.122661	0.122915	0.997933	0.318312	0.999995	-0.0397148	0.123307	-0.322081	0.747392	0.96406	-0.169401	0.128655	-1.31671	0.187936	0.999752
Shcbp1	20419	ENSMUSG00000022322	139.311	0.252236	0.246213	1.02446	0.305616	0.919656	0.0191968	0.23416	0.0819815	0.934661	0.999995	0.161636	0.234746	0.688559	0.491101	0.909224	-0.0714033	0.245655	-0.290666	0.771307	0.999752
Ero1b	67475	ENSMUSG00000057069	320.669	0.252183	0.159127	1.58479	0.113014	0.787165	0.045896	0.15114	0.303666	0.761383	0.999995	0.146033	0.151736	0.962416	0.33584	0.858884	-0.0602542	0.158559	-0.380011	0.703937	0.999752
Gm6374	NA	ENSMUSG00000079140	40.1064	0.25218	0.1899	1.32797	0.184189	0.858737	0.203309	0.183002	1.11096	0.266583	0.999995	-0.175138	0.186078	-0.941212	0.346596	0.863308	-0.22401	0.186887	-1.19864	0.230667	0.999752
Gm6749	NA	ENSMUSG00000107751	275.277	0.252104	0.084154	2.99575	0.00273772	0.209988	-0.00313933	0.0784801	-0.0400016	0.968092	0.999995	0.194428	0.0800868	2.42771	0.0151944	0.607202	-0.0608161	0.0826265	-0.736036	0.461709	0.999752
Gm9354	NA	ENSMUSG00000109059	171.138	0.252062	0.125213	2.01307	0.0441069	0.663003	-0.0943592	0.11864	-0.795341	0.426415	0.999995	0.135038	0.119454	1.13045	0.258285	0.823103	-0.211384	0.124436	-1.69874	0.0893689	0.999752
Nudt16	75686	ENSMUSG00000032565	146.848	0.25191	0.126311	1.99436	0.0461127	0.674042	0.157695	0.118871	1.3266	0.184641	0.999995	0.0559969	0.120938	0.463023	0.643348	0.945014	-0.0382189	0.124334	-0.307388	0.758548	0.999752
Ctsc	13032	ENSMUSG00000030560	3445.75	0.251724	0.194342	1.29526	0.19523	0.867764	0.0207111	0.185237	0.111808	0.910976	0.999995	0.290311	0.185286	1.56683	0.117155	0.761029	0.0592983	0.194296	0.305196	0.760217	0.999752
Gm12411	NA	ENSMUSG00000081559	494.528	0.25161	0.098307	2.55943	0.0104845	0.441215	-0.0503654	0.0931401	-0.540749	0.588681	0.999995	0.174711	0.0936994	1.86459	0.0622389	0.73013	-0.127264	0.0977741	-1.30161	0.193049	0.999752
Gas1	14451	ENSMUSG00000052957	723.103	0.251395	0.142679	1.76196	0.0780753	0.738478	-0.103061	0.135798	-0.758927	0.447896	0.999995	0.144915	0.136049	1.06517	0.2868	0.836714	-0.209541	0.14244	-1.47109	0.141268	0.999752
Gm7691	NA	ENSMUSG00000115604	179.361	0.251331	0.139507	1.80157	0.0716132	0.726724	-0.0687373	0.132144	-0.520171	0.602944	0.999995	0.151846	0.133023	1.1415	0.253662	0.820715	-0.168222	0.138668	-1.21313	0.225081	0.999752
Cenpp	66336	ENSMUSG00000021391	72.7229	0.251144	0.122125	2.05645	0.039739	0.657889	-0.0764887	0.112699	-0.678701	0.497328	0.999995	0.207914	0.115953	1.79309	0.0729589	0.731885	-0.119718	0.119039	-1.0057	0.314558	0.999752
Gm6612	NA	ENSMUSG00000058357	10.3408	0.250884	0.388577	0.645648	0.518507	0.964665	0.256484	0.352975	0.726635	0.46745	0.999995	0.0919828	0.372824	0.246719	0.805126	0.974969	0.0975825	0.369575	0.26404	0.791749	0.999752
Gbp4	17472	ENSMUSG00000079363	691.492	0.250872	0.301561	0.83191	0.40546	0.940804	-0.0663535	0.28688	-0.231294	0.817086	0.999995	0.587537	0.287299	2.04504	0.0408512	0.717751	0.270312	0.301162	0.897563	0.369418	0.999752
Gm43672	NA	ENSMUSG00000106019	542.015	0.250784	0.196351	1.27723	0.201522	0.871053	0.113289	0.187484	0.604262	0.54567	0.999995	-0.144371	0.18776	-0.768914	0.441944	0.892159	-0.281866	0.196087	-1.43746	0.150589	0.999752
Mir22hg	100042498	ENSMUSG00000085148	797.398	0.250769	0.123398	2.03219	0.0421341	0.662376	0.0511213	0.117368	0.435563	0.663154	0.999995	0.122666	0.117681	1.04236	0.297244	0.842028	-0.0769812	0.1231	-0.625357	0.531737	0.999752
Gm50041	NA	ENSMUSG00000117522	107.733	0.250516	0.158373	1.58181	0.113693	0.788478	0.0502609	0.148228	0.339077	0.734551	0.999995	0.158366	0.150975	1.04895	0.294201	0.840163	-0.0418892	0.155756	-0.268941	0.787975	0.999752
Cdca7l	217946	ENSMUSG00000021175	53.3018	0.250368	0.315297	0.794072	0.427153	0.947275	0.1077	0.298762	0.360487	0.718483	0.999995	0.221122	0.300417	0.736049	0.461701	0.900302	0.0784533	0.313721	0.250074	0.80253	0.999752
Pira2-ps2	NA	ENSMUSG00000074418	25.2334	0.250343	0.332818	0.752192	0.451936	0.95099	-0.276	0.312199	-0.884052	0.376668	0.999995	0.491316	0.315205	1.55872	0.119062	0.761029	-0.0350278	0.329973	-0.106153	0.915461	0.999752
Tent5b	100342	ENSMUSG00000046694	247.334	0.250327	0.258048	0.970079	0.332007	0.925628	-0.0852101	0.245567	-0.346993	0.728597	0.999995	0.299052	0.245922	1.21604	0.223969	0.809299	-0.0364851	0.257709	-0.141575	0.887416	0.999752
Gm10419	NA	ENSMUSG00000072769	21.8465	0.250255	0.303753	0.823879	0.410008	0.943984	0.239989	0.255102	0.940755	0.34683	0.999995	0.50379	0.280729	1.79458	0.0727209	0.731571	0.493524	0.280239	1.76108	0.0782249	0.999752
Primpol	408022	ENSMUSG00000038225	117.151	0.250252	0.142183	1.76007	0.0783963	0.738825	-0.0143231	0.133531	-0.107264	0.91458	0.999995	0.215157	0.135306	1.59015	0.111801	0.761029	-0.0494175	0.140495	-0.351739	0.725034	0.999752
Gm7543	NA	ENSMUSG00000115738	46.7856	0.250247	0.159319	1.57073	0.116246	0.788478	0.455065	0.156486	2.90802	0.00363725	0.833588	-0.372113	0.160168	-2.32327	0.0201648	0.639269	-0.167295	0.155617	-1.07504	0.282356	0.999752
Gm45001	NA	ENSMUSG00000108842	10.6479	0.250156	0.335553	0.745503	0.455967	0.951486	-0.197085	0.322079	-0.611917	0.540593	0.999995	0.0562966	0.323183	0.174194	0.861713	0.98288	-0.390944	0.33449	-1.16878	0.242493	0.999752
Garin5a	75538	ENSMUSG00000051113	28.4484	0.250034	0.274882	0.909606	0.36303	0.928835	0.135229	0.266201	0.507994	0.611457	0.999995	-0.19516	0.268237	-0.727567	0.466878	0.901759	-0.309965	0.272896	-1.13584	0.256025	0.999752
M6pr-ps	NA	ENSMUSG00000080832	107.844	0.250007	0.148576	1.68269	0.0924347	0.756436	0.0846217	0.139579	0.606265	0.544339	0.999995	0.151325	0.141672	1.06814	0.285457	0.836271	-0.0140604	0.146581	-0.0959218	0.923583	0.999752
Gm44706	NA	ENSMUSG00000108425	24.2687	0.249837	0.282265	0.885116	0.376094	0.934328	0.00164522	0.279438	0.00588761	0.995302	0.999995	-0.230393	0.277965	-0.828855	0.407186	0.883181	-0.478585	0.283716	-1.68685	0.0916331	0.999752
Cd300ld5	100043125	ENSMUSG00000089722	192.415	0.249543	0.2166	1.15209	0.249285	0.897629	-0.0524343	0.205266	-0.255445	0.798379	0.999995	0.404952	0.206148	1.96437	0.0494869	0.720941	0.102975	0.215761	0.477265	0.633173	0.999752
Pemt	18618	ENSMUSG00000000301	42.8256	0.249534	0.163899	1.52249	0.127886	0.799952	0.123299	0.150551	0.818986	0.412794	0.999995	0.201917	0.1558	1.296	0.194974	0.796876	0.0756815	0.158918	0.476231	0.63391	0.999752
Ddah1	69219	ENSMUSG00000028194	550.799	0.249513	0.216891	1.15041	0.249975	0.897641	-0.0963109	0.206925	-0.465438	0.641618	0.999995	-0.0946071	0.206915	-0.457227	0.647508	0.945994	-0.440431	0.2169	-2.03057	0.0422988	0.96245
Gm6029	NA	ENSMUSG00000116887	56.9008	0.249225	0.15622	1.59535	0.110634	0.78476	-0.0476972	0.147585	-0.323186	0.746554	0.999995	0.0778286	0.149626	0.520155	0.602955	0.936432	-0.219094	0.154266	-1.42024	0.155539	0.999752
S2bpcox16	105940408	ENSMUSG00000021139	19.7087	0.249202	0.240307	1.03702	0.299729	0.917849	-0.131438	0.229588	-0.572497	0.566985	0.999995	0.0394966	0.231331	0.170737	0.864431	0.983005	-0.341144	0.23863	-1.42959	0.152834	0.999752
Lgmn	19141	ENSMUSG00000021190	7685.26	0.249088	0.170737	1.4589	0.144594	0.819065	-0.103435	0.162758	-0.635512	0.525095	0.999995	0.384808	0.162781	2.36396	0.0180807	0.63456	0.032286	0.170715	0.189122	0.849997	0.999752
Shtn1	71653	ENSMUSG00000041362	262.106	0.248962	0.178633	1.39371	0.163406	0.840473	-0.083388	0.169371	-0.492338	0.62248	0.999995	0.339689	0.170058	1.99748	0.0457725	0.720941	0.00733917	0.177979	0.0412361	0.967108	0.999752
2510016D11Rik	NA	ENSMUSG00000106825	27.8787	0.248863	0.296611	0.839024	0.401456	0.93975	-0.447728	0.278906	-1.6053	0.108428	0.999995	0.460019	0.280613	1.63934	0.101143	0.761029	-0.236572	0.294997	-0.801949	0.422583	0.999752
Map7d3	320923	ENSMUSG00000067878	30.5221	0.248814	0.22324	1.11456	0.26504	0.904415	-0.0649205	0.209757	-0.309503	0.756939	0.999995	0.164416	0.212735	0.772865	0.439602	0.891324	-0.149319	0.220404	-0.677479	0.498102	0.999752
Morf4l1-ps1	NA	ENSMUSG00000116875	4322.66	0.248777	0.0430501	5.77877	7.52488e-09	3.57846e-06	-0.00795139	0.0410292	-0.193798	0.846334	0.999995	0.000971357	0.0411265	0.0236187	0.981157	0.996244	-0.255757	0.0429572	-5.95377	2.62041e-09	1.27809e-06
Nfkbia	18035	ENSMUSG00000021025	1950.51	0.248746	0.204824	1.21444	0.224581	0.884279	0.216667	0.195269	1.10958	0.267181	0.999995	-0.0818905	0.195355	-0.419188	0.675079	0.950293	-0.11397	0.204742	-0.556651	0.577766	0.999752
Gm10643	NA	ENSMUSG00000074215	87.6992	0.248542	0.220305	1.12817	0.259248	0.901587	0.0388972	0.209074	0.186045	0.85241	0.999995	0.0301006	0.210891	0.142731	0.886503	0.983626	-0.179544	0.218567	-0.821458	0.411385	0.999752
Gm11367	NA	ENSMUSG00000083676	12.9186	0.248374	0.284102	0.874244	0.381986	0.934722	-0.314796	0.273467	-1.15113	0.249679	0.999995	0.105308	0.272144	0.386955	0.69879	0.95779	-0.457863	0.285369	-1.60446	0.108613	0.999752
Gm9843	NA	ENSMUSG00000050299	1844.56	0.248289	0.101691	2.44159	0.0146226	0.482779	-0.0521192	0.0968023	-0.538409	0.590295	0.999995	0.190408	0.0969433	1.96411	0.0495169	0.720941	-0.110001	0.101557	-1.08314	0.278745	0.999752
Adgrg5	382045	ENSMUSG00000061577	11.5906	0.248253	0.409362	0.606437	0.544224	0.970591	-0.0520685	0.385367	-0.135114	0.892522	0.999995	0.191078	0.389814	0.490176	0.624009	0.939918	-0.109243	0.40513	-0.26965	0.78743	0.999752
Scpep1	74617	ENSMUSG00000000278	1059.31	0.248024	0.177254	1.39926	0.161736	0.837706	-0.0434984	0.168759	-0.257754	0.796597	0.999995	0.34818	0.168939	2.06097	0.0393054	0.713978	0.0566575	0.177082	0.31995	0.749006	0.999752
Slc12a5	57138	ENSMUSG00000017740	79.8826	0.247909	0.233677	1.0609	0.288734	0.915636	0.162447	0.222683	0.729498	0.465697	0.999995	-0.0890154	0.224521	-0.396467	0.69176	0.955858	-0.174478	0.231911	-0.752346	0.451843	0.999752
Cd300ld3	382551	ENSMUSG00000069607	219.43	0.247738	0.225818	1.09707	0.272611	0.907651	-0.04067	0.214189	-0.18988	0.849404	0.999995	0.419481	0.214972	1.95132	0.0510186	0.720941	0.131073	0.225072	0.582358	0.560326	0.999752
Plek	56193	ENSMUSG00000020120	1177.96	0.247661	0.277859	0.89132	0.372758	0.932589	-0.130588	0.264806	-0.493146	0.621909	0.999995	0.397308	0.264888	1.49991	0.133638	0.771015	0.0190592	0.27778	0.0686125	0.945298	0.999752
Gm15418	NA	ENSMUSG00000085573	21.3788	0.247275	0.200836	1.23122	0.218239	0.880379	0.00647362	0.194131	0.0333467	0.973398	0.999995	-0.0947227	0.195633	-0.484187	0.628253	0.94127	-0.335524	0.199374	-1.68289	0.0923966	0.999752
Gm20762	NA	ENSMUSG00000118197	199.975	0.247262	0.109534	2.2574	0.023983	0.57097	0.0975669	0.102106	0.955547	0.339301	0.999995	0.202892	0.104221	1.94675	0.0515647	0.720941	0.0531971	0.107523	0.49475	0.620777	0.999752
Lcp1	18826	ENSMUSG00000021998	4074.36	0.247232	0.254093	0.972998	0.330554	0.925574	0.00158442	0.242232	0.00654093	0.994781	0.999995	0.312182	0.24226	1.28862	0.197528	0.799956	0.0665345	0.254066	0.261879	0.793415	0.999752
Pcna-ps2	NA	ENSMUSG00000067608	598.746	0.247223	0.114635	2.15661	0.0310357	0.604392	0.148891	0.108736	1.36929	0.170907	0.999995	0.175831	0.109274	1.60909	0.107596	0.761029	0.0774995	0.114122	0.679093	0.497079	0.999752
Rab19	19331	ENSMUSG00000029923	12.214	0.247105	0.319923	0.77239	0.439884	0.947947	0.115311	0.286164	0.402956	0.686981	0.999995	0.433593	0.300095	1.44485	0.148499	0.77703	0.301799	0.306893	0.983399	0.325411	0.999752
Gm5586	NA	ENSMUSG00000108366	2409.93	0.247045	0.0866252	2.85188	0.00434613	0.272081	0.0230225	0.0819562	0.280912	0.778778	0.999995	0.717729	0.082366	8.71391	2.93581e-18	5.87785e-15	0.493707	0.0862357	5.72509	1.03378e-08	4.36989e-06
Rbm8a2	NA	ENSMUSG00000078184	29.4648	0.246905	0.162673	1.5178	0.129064	0.802565	0.0375176	0.154977	0.242085	0.808714	0.999995	-0.032093	0.158083	-0.203013	0.839125	0.980016	-0.24148	0.159656	-1.51251	0.130405	0.999752
Gm16305	NA	ENSMUSG00000085361	46.3268	0.246861	0.150713	1.63795	0.101431	0.773626	-0.0432634	0.136043	-0.318012	0.750476	0.999995	0.302438	0.14191	2.1312	0.0330728	0.69592	0.0123131	0.145203	0.0847995	0.932421	0.999752
Fen1	14156	ENSMUSG00000024742	32.1222	0.246755	0.237936	1.03706	0.299706	0.917849	0.156266	0.225549	0.692822	0.488421	0.999995	-0.0236305	0.228415	-0.103454	0.917603	0.987093	-0.114119	0.235186	-0.485231	0.627512	0.999752
Dock2	94176	ENSMUSG00000020143	582.984	0.246698	0.265304	0.929867	0.35244	0.928835	-0.23046	0.252768	-0.911747	0.361902	0.999995	0.35467	0.252888	1.40248	0.160773	0.786631	-0.122488	0.265189	-0.461888	0.644161	0.999752
Ftl2-ps	NA	ENSMUSG00000082062	6977.71	0.246619	0.23304	1.05827	0.289933	0.915792	-0.0332193	0.222165	-0.149525	0.881139	0.999995	0.380778	0.222186	1.71378	0.0865698	0.747834	0.10094	0.23302	0.433182	0.664883	0.999752
Il17d	239114	ENSMUSG00000050222	102.005	0.246552	0.176987	1.39305	0.163605	0.840473	-0.0121215	0.169671	-0.0714414	0.943046	0.999995	-0.0665701	0.170492	-0.390458	0.696198	0.957268	-0.325243	0.176196	-1.84592	0.0649039	0.999752
E130307A14Rik	327744	ENSMUSG00000087177	202.571	0.246539	0.10025	2.45924	0.0139232	0.474095	-0.014075	0.0940871	-0.149596	0.881084	0.999995	0.122515	0.0957286	1.27982	0.200608	0.801673	-0.138099	0.098684	-1.3994	0.161693	0.999752
Pla2g4e	329502	ENSMUSG00000050211	183.93	0.246405	0.299625	0.822379	0.410861	0.944333	0.420711	0.286137	1.47031	0.141477	0.999995	-0.287399	0.287062	-1.00118	0.316742	0.848361	-0.113094	0.298739	-0.378571	0.705006	0.999752
Nicol1	381633	ENSMUSG00000070858	26.0345	0.246203	0.245988	1.00087	0.316888	0.922144	-0.0546971	0.228284	-0.239601	0.810639	0.999995	0.216912	0.233603	0.928551	0.353122	0.863308	-0.0839878	0.240942	-0.34858	0.727404	0.999752
Nfam1	74039	ENSMUSG00000058099	451.56	0.246153	0.262045	0.939351	0.347551	0.928835	-0.279559	0.249529	-1.12035	0.262567	0.999995	0.437487	0.249717	1.75193	0.0797855	0.743191	-0.0882248	0.261867	-0.336907	0.736187	0.999752
Gm4938	NA	ENSMUSG00000114326	77.9981	0.246125	0.12729	1.93357	0.0531661	0.695651	0.0158459	0.115576	0.137104	0.890949	0.999995	0.265974	0.120296	2.211	0.0270355	0.670495	0.0356955	0.122839	0.290587	0.771367	0.999752
Gm44087	NA	ENSMUSG00000107743	142.906	0.246073	0.298666	0.823905	0.409993	0.943984	0.405396	0.285493	1.41998	0.155613	0.999995	-0.279216	0.286965	-0.972995	0.330556	0.856502	-0.119893	0.297252	-0.403338	0.6867	0.999752
Gm15590	NA	ENSMUSG00000058542	7493.46	0.246059	0.233481	1.05387	0.291941	0.915792	-0.0574722	0.222588	-0.2582	0.796253	0.999995	0.393161	0.222607	1.76616	0.0773683	0.743191	0.0896295	0.233463	0.383914	0.701042	0.999752
2200002D01Rik	72275	ENSMUSG00000030587	155.009	0.246051	0.232527	1.05816	0.289981	0.915792	0.00327008	0.221243	0.0147805	0.988207	0.999995	0.12841	0.221735	0.579117	0.562511	0.929259	-0.114371	0.232058	-0.492855	0.622115	0.999752
Gm5896	NA	ENSMUSG00000099979	10.419	0.245945	0.321261	0.76556	0.443938	0.948197	0.187627	0.276427	0.678758	0.497291	0.999995	0.460539	0.298661	1.54201	0.12307	0.761592	0.402221	0.300703	1.3376	0.181025	0.999752
E130215H24Rik	NA	ENSMUSG00000087406	13.2973	0.245838	0.381102	0.645071	0.518881	0.964665	0.353294	0.362147	0.975554	0.329286	0.999995	-0.162141	0.372161	-0.435674	0.663073	0.947272	-0.0546847	0.371329	-0.147268	0.882921	0.999752
Gm44986	NA	ENSMUSG00000108573	35.5598	0.245794	0.33551	0.7326	0.463802	0.95375	0.371681	0.316231	1.17535	0.239855	0.999995	-0.0518554	0.322499	-0.160792	0.872257	0.983626	0.0740318	0.329489	0.224687	0.822223	0.999752
Gm48350	NA	ENSMUSG00000114014	11.6317	0.245112	0.336506	0.728404	0.466366	0.954987	-0.030873	0.314461	-0.0981775	0.921791	0.999995	0.100351	0.322246	0.311412	0.755488	0.965984	-0.175634	0.329059	-0.533747	0.593517	0.999752
Abcc3	76408	ENSMUSG00000020865	429.513	0.245019	0.255566	0.958729	0.337695	0.925977	-0.189269	0.243403	-0.777593	0.436809	0.999995	0.340319	0.243583	1.39714	0.162372	0.787803	-0.0939687	0.255395	-0.367935	0.712922	0.999752
Rps3a3	NA	ENSMUSG00000059751	6001.06	0.244919	0.0841482	2.91056	0.00360778	0.245097	0.00116629	0.0795868	0.0146543	0.988308	0.999995	1.56131	0.0799628	19.5255	6.66515e-85	1.26784e-80	1.31756	0.083791	15.7244	1.0296e-55	2.79786e-52
Htra4	330723	ENSMUSG00000037406	49.8446	0.244778	0.241862	1.01206	0.31151	0.92195	-0.191115	0.226728	-0.842926	0.39927	0.999995	0.288876	0.229422	1.25914	0.207979	0.802191	-0.147018	0.239308	-0.614346	0.538987	0.999752
Cysltr1	58861	ENSMUSG00000052821	173.362	0.244675	0.221784	1.10321	0.269936	0.907423	-0.159661	0.210867	-0.757165	0.448951	0.999995	0.231934	0.211327	1.09751	0.272417	0.828092	-0.172401	0.221346	-0.778878	0.436051	0.999752
Rps27a-ps2	NA	ENSMUSG00000058838	2011.06	0.244596	0.0975744	2.50676	0.0121842	0.459348	0.00514203	0.0928653	0.0553708	0.955843	0.999995	0.190996	0.0930173	2.05334	0.0400393	0.713978	-0.0484576	0.0974296	-0.49736	0.618935	0.999752
Gm5963	NA	ENSMUSG00000052192	11.9154	0.244547	0.278855	0.87697	0.380503	0.934722	-0.18403	0.270567	-0.680166	0.496399	0.999995	-0.0203211	0.269656	-0.0753595	0.939929	0.990368	-0.448899	0.279736	-1.60472	0.108555	0.999752
Pira12,Pira12,Pira12,Pira12	18724,18729,18730,100038909	ENSMUSG00000074417	213.239	0.244279	0.265682	0.919438	0.357866	0.928835	-0.22251	0.252138	-0.882494	0.37751	0.999995	0.66206	0.252833	2.61857	0.00882991	0.540073	0.195271	0.265021	0.736813	0.461236	0.999752
Gm8157	NA	ENSMUSG00000117937	12.815	0.244117	0.319837	0.763255	0.445311	0.94832	-0.174443	0.291432	-0.598571	0.549459	0.999995	0.379299	0.300366	1.26279	0.206665	0.802134	-0.0392605	0.311461	-0.126053	0.89969	0.999752
Rida	15473	ENSMUSG00000022323	201.809	0.244058	0.110389	2.2109	0.027043	0.591279	-0.0587837	0.103866	-0.565957	0.571423	0.999995	0.134415	0.105317	1.27628	0.201855	0.802134	-0.168427	0.109005	-1.54513	0.122315	0.999752
Pigz	239827	ENSMUSG00000045625	42.316	0.243796	0.208897	1.16706	0.243185	0.892797	-0.116051	0.194754	-0.595886	0.551252	0.999995	0.21087	0.198419	1.06275	0.287894	0.837615	-0.148977	0.205419	-0.725232	0.468309	0.999752
Lair1	52855	ENSMUSG00000055541	358.933	0.243704	0.304366	0.800695	0.423308	0.946192	-0.16853	0.289781	-0.581577	0.560851	0.999995	0.476196	0.290047	1.64179	0.100634	0.761029	0.0639614	0.304112	0.210322	0.833417	0.999752
Cd84	12523	ENSMUSG00000038147	743.84	0.243583	0.328673	0.741109	0.458627	0.951498	-0.163035	0.313197	-0.520552	0.602679	0.999995	0.457078	0.313312	1.45886	0.144604	0.775102	0.05046	0.328563	0.153578	0.877943	0.999752
Gm12092	102637613	ENSMUSG00000084850	36.5289	0.243494	0.232935	1.04533	0.29587	0.91626	0.180288	0.218533	0.824993	0.409375	0.999995	0.0605127	0.222976	0.271386	0.786094	0.972656	-0.00269311	0.228685	-0.0117765	0.990604	0.999752
Gm20661	NA	ENSMUSG00000079323	8.84564	0.243429	0.382692	0.636097	0.524713	0.966053	-0.241325	0.36379	-0.663363	0.507098	0.999995	0.121587	0.365692	0.332485	0.739523	0.96337	-0.363167	0.380875	-0.953507	0.340333	0.999752
Gm7289	NA	ENSMUSG00000092056	7.81129	0.243328	0.322588	0.754299	0.450669	0.950403	0.0679623	0.306893	0.221453	0.82474	0.999995	-0.0390089	0.311877	-0.125078	0.900462	0.984854	-0.214374	0.317772	-0.674617	0.499919	0.999752
Porcn	53627	ENSMUSG00000031169	85.8991	0.242939	0.125914	1.9294	0.0536813	0.695651	0.183019	0.117724	1.55464	0.120032	0.999995	0.00992907	0.121353	0.08182	0.93479	0.989845	-0.0499908	0.122421	-0.408351	0.683016	0.999752
Rbm3	19652	ENSMUSG00000031167	3694.61	0.242622	0.156707	1.54825	0.121561	0.791107	-0.0993033	0.149374	-0.664795	0.506182	0.999995	0.198041	0.149408	1.32551	0.185003	0.790777	-0.143884	0.156674	-0.918361	0.35843	0.999752
Impg2	224224	ENSMUSG00000035270	8.53436	0.242597	0.352199	0.688807	0.490945	0.960139	0.370821	0.32018	1.15816	0.246797	0.999995	0.0773235	0.337757	0.228933	0.818921	0.976143	0.205548	0.33538	0.61288	0.539956	0.999752
Il10ra	16154	ENSMUSG00000032089	417.998	0.242579	0.24317	0.997569	0.318489	0.922144	-0.0909901	0.231408	-0.393203	0.69417	0.999995	0.393881	0.231714	1.69986	0.0891576	0.750885	0.060312	0.242878	0.248322	0.803885	0.999752
Gm18609	NA	ENSMUSG00000107810	20.7142	0.242279	0.519221	0.466621	0.640771	0.981012	0.429248	0.491035	0.87417	0.382026	0.999995	-0.0635198	0.497764	-0.12761	0.898457	0.984389	0.123449	0.512773	0.240747	0.809751	0.999752
Armcx5	494468	ENSMUSG00000072969	224.244	0.242118	0.114938	2.10652	0.0351595	0.632968	0.0863693	0.108942	0.792798	0.427895	0.999995	0.0073685	0.110189	0.0668717	0.946684	0.991127	-0.148381	0.113744	-1.30452	0.192057	0.999752
Gm28800	NA	ENSMUSG00000099760	8.01961	0.241796	0.325115	0.743726	0.457042	0.951486	-0.0371233	0.294479	-0.126065	0.899681	0.999995	0.257463	0.306885	0.838956	0.401494	0.880116	-0.0214565	0.313431	-0.0684569	0.945422	0.999752
Gm614	245536	ENSMUSG00000090141	10.023	0.241674	0.305976	0.789846	0.429618	0.947275	-0.332869	0.300707	-1.10696	0.268313	0.999995	-0.00288855	0.295516	-0.00977459	0.992201	0.998279	-0.577432	0.310992	-1.85674	0.0633481	0.999752
Gm11585	NA	ENSMUSG00000082045	31.3345	0.241597	0.213443	1.1319	0.257675	0.901587	-0.0456828	0.195369	-0.233828	0.815118	0.999995	0.352422	0.201275	1.75095	0.0799545	0.743191	0.065142	0.207883	0.313359	0.754008	0.999752
Il6ra	16194	ENSMUSG00000027947	509.978	0.24147	0.211074	1.14401	0.25262	0.899876	-0.287846	0.200727	-1.43401	0.151568	0.999995	0.510274	0.201025	2.53835	0.0111375	0.560607	-0.0190425	0.21079	-0.0903389	0.928018	0.999752
Tnxa	NA	ENSMUSG00000092200	212.542	0.241423	0.263527	0.916122	0.359603	0.928835	-0.144479	0.252509	-0.572174	0.567204	0.999995	-0.129468	0.252132	-0.513492	0.607607	0.937727	-0.51537	0.263888	-1.95299	0.0508212	0.994697
Fam107b	66540	ENSMUSG00000026655	370.914	0.241136	0.171223	1.40832	0.159037	0.834118	0.155033	0.163103	0.950518	0.341849	0.999995	-0.0309288	0.163446	-0.18923	0.849913	0.981181	-0.117032	0.170896	-0.684816	0.49346	0.999752
Vsig10l	75690	ENSMUSG00000070604	76.7205	0.241061	0.15808	1.52493	0.127276	0.798232	-0.0610668	0.14894	-0.41001	0.681799	0.999995	0.115015	0.15095	0.761938	0.446097	0.892754	-0.187113	0.156161	-1.19821	0.230837	0.999752
Pld4	104759	ENSMUSG00000052160	814.6	0.241001	0.25511	0.944697	0.344813	0.928835	-0.0888694	0.243055	-0.365634	0.714638	0.999995	0.332814	0.243186	1.36856	0.171137	0.790443	0.00294339	0.254985	0.0115434	0.99079	0.999752
9430037G07Rik	320692	ENSMUSG00000097073	74.9221	0.240988	0.180286	1.3367	0.181322	0.857457	0.132709	0.170399	0.778815	0.436088	0.999995	-0.00888922	0.173324	-0.0512866	0.959097	0.994295	-0.117168	0.177475	-0.660192	0.509131	0.999752
Gm12331	NA	ENSMUSG00000081932	12.2852	0.240987	0.321172	0.750336	0.453053	0.951423	-0.260951	0.293331	-0.889612	0.373674	0.999995	0.394509	0.301065	1.31038	0.190068	0.793795	-0.107429	0.313934	-0.342202	0.732199	0.999752
	118568473	ENSMUSG00000095250	17.2292	0.240842	0.277234	0.868732	0.384993	0.934722	0.167753	0.244768	0.685356	0.493119	0.999995	0.466445	0.25909	1.80032	0.0718098	0.731465	0.393357	0.263898	1.49056	0.136076	0.999752
Gm19739	NA	ENSMUSG00000105644	10.5893	0.240802	0.376208	0.640076	0.522123	0.964922	-0.21394	0.337083	-0.634681	0.525637	0.999995	0.651663	0.349961	1.8621	0.062589	0.73013	0.196921	0.364258	0.54061	0.588777	0.999752
Cd1d1	12479	ENSMUSG00000028076	86.2634	0.240757	0.165518	1.45457	0.145788	0.821109	0.182942	0.155472	1.17669	0.239321	0.999995	0.0709492	0.158268	0.448285	0.653948	0.946337	0.0131339	0.162846	0.0806523	0.935718	0.999752
Fancd2	211651	ENSMUSG00000034023	79.4376	0.240753	0.200373	1.20153	0.229547	0.886147	0.0862858	0.189426	0.455511	0.648741	0.999995	0.166385	0.19097	0.871266	0.383609	0.870603	0.0119178	0.198903	0.0599177	0.952221	0.999752
Alcam	11658	ENSMUSG00000022636	241.937	0.240721	0.224682	1.07138	0.283997	0.913552	0.0339553	0.21351	0.159033	0.873642	0.999995	0.287066	0.214076	1.34095	0.179935	0.790777	0.0803004	0.224143	0.358255	0.720152	0.999752
Rps12-ps19	NA	ENSMUSG00000082481	126.58	0.240529	0.143816	1.67248	0.0944291	0.759827	0.0882829	0.136377	0.647343	0.51741	0.999995	0.027418	0.137566	0.199307	0.842022	0.980525	-0.124829	0.142679	-0.874891	0.381633	0.999752
Gm43244	NA	ENSMUSG00000105342	13.3665	0.240512	0.468374	0.513506	0.607598	0.979098	-0.155889	0.443101	-0.351813	0.724978	0.999995	0.143405	0.446571	0.321124	0.748116	0.96406	-0.252997	0.465066	-0.544001	0.586441	0.999752
Cfap68	68721	ENSMUSG00000037971	261.727	0.24045	0.0917369	2.62108	0.00876515	0.408858	0.118818	0.0853934	1.39141	0.1641	0.999995	0.132282	0.0875187	1.51147	0.13067	0.76906	0.0106493	0.0897116	0.118706	0.905508	0.999752
Wasf3	245880	ENSMUSG00000029636	52.7607	0.240283	0.175898	1.36604	0.171927	0.847913	0.0928306	0.164087	0.565741	0.57157	0.999995	0.0725347	0.168589	0.430246	0.667017	0.94753	-0.0749181	0.171588	-0.436616	0.66239	0.999752
Psmc3ip	19183	ENSMUSG00000019303	80.4694	0.24024	0.123335	1.94786	0.0514315	0.694269	0.111529	0.115584	0.964917	0.334587	0.999995	0.0369676	0.118502	0.311959	0.755072	0.965708	-0.0917436	0.120535	-0.761139	0.446574	0.999752
Gria3	53623	ENSMUSG00000001986	113.084	0.240213	0.219885	1.09245	0.274636	0.907846	0.208381	0.208434	0.999747	0.317433	0.999995	0.100622	0.209762	0.479697	0.631443	0.942285	0.0687906	0.218617	0.314662	0.753018	0.999752
Gm15720	NA	ENSMUSG00000082120	18.9544	0.240092	0.233056	1.03019	0.302921	0.918712	-0.1545	0.211523	-0.730416	0.465136	0.999995	0.350203	0.218776	1.60074	0.109435	0.761029	-0.0443882	0.226261	-0.196182	0.844468	0.999752
Gm16740	100504029	ENSMUSG00000097167	41.1069	0.240067	0.166249	1.44402	0.148734	0.825328	-0.166405	0.154024	-1.08038	0.279972	0.999995	0.220071	0.157505	1.39724	0.162342	0.787803	-0.186401	0.162956	-1.14387	0.252677	0.999752
Gm7049	NA	ENSMUSG00000113637	278.037	0.239987	0.140943	1.70272	0.0886198	0.750236	0.0432111	0.135766	0.318275	0.750276	0.999995	-0.245447	0.135657	-1.80932	0.070401	0.73067	-0.442223	0.141048	-3.13526	0.00171702	0.146463
B430212C06Rik	338360	ENSMUSG00000046415	21.13	0.239896	0.349751	0.685906	0.492772	0.960516	-0.236337	0.31695	-0.745659	0.455874	0.999995	0.391925	0.327138	1.19804	0.230901	0.811382	-0.0843078	0.34024	-0.247789	0.804298	0.999752
Arhgap18	73910	ENSMUSG00000039031	796.212	0.239846	0.187816	1.27703	0.201593	0.871053	0.127428	0.179022	0.711802	0.476587	0.999995	-0.0378594	0.179175	-0.211298	0.832655	0.979236	-0.150278	0.18767	-0.800758	0.423272	0.999752
Xpa	22590	ENSMUSG00000028329	186.799	0.239811	0.100061	2.39666	0.0165455	0.498776	0.0365826	0.0929568	0.393544	0.693918	0.999995	0.173009	0.095239	1.81658	0.069282	0.73067	-0.0302192	0.0978908	-0.308703	0.757547	0.999752
Gm9493	NA	ENSMUSG00000044424	2217.3	0.239693	0.0885912	2.7056	0.00681803	0.365887	0.0365335	0.0843198	0.433273	0.664816	0.999995	0.130571	0.0844729	1.54572	0.122173	0.761592	-0.0725881	0.0884452	-0.820713	0.41181	0.999752
Rpl19-ps10	NA	ENSMUSG00000108401	32.6231	0.239411	0.188104	1.27276	0.203102	0.872172	0.0767558	0.173165	0.443252	0.657583	0.999995	0.154603	0.179183	0.86282	0.388237	0.873142	-0.00805285	0.18238	-0.0441543	0.964781	0.999752
Gm6745	NA	ENSMUSG00000105866	740.072	0.239266	0.0929511	2.57411	0.01005	0.436309	-0.0188659	0.0882034	-0.21389	0.830632	0.999995	0.164767	0.0885992	1.85968	0.0629303	0.73067	-0.0933654	0.0925739	-1.00855	0.313191	0.999752
Gm15843	NA	ENSMUSG00000085812	90.4204	0.239255	0.139789	1.71154	0.0869808	0.74834	0.0521032	0.131514	0.396179	0.691973	0.999995	0.0895282	0.133602	0.670111	0.502787	0.913621	-0.0976235	0.137795	-0.70847	0.478653	0.999752
Rab3il1	74760	ENSMUSG00000024663	761.221	0.239245	0.20357	1.17525	0.239894	0.891288	-0.0641691	0.193785	-0.331136	0.740542	0.999995	0.38921	0.194001	2.00622	0.0448324	0.720941	0.0857955	0.203363	0.421882	0.673111	0.999752
Gm6352	NA	ENSMUSG00000107952	191.308	0.239086	0.10121	2.36227	0.0181632	0.510404	0.0815024	0.0963166	0.846192	0.397445	0.999995	-0.0488167	0.0977796	-0.499253	0.617601	0.938582	-0.2064	0.0997972	-2.06819	0.0386218	0.934417
Gm8692	NA	ENSMUSG00000082755	39.4268	0.238971	0.193895	1.23248	0.217771	0.879693	0.111988	0.183627	0.609869	0.541949	0.999995	-0.0227358	0.186686	-0.121786	0.903068	0.985552	-0.149719	0.190952	-0.784065	0.433002	0.999752
Ephx2	13850	ENSMUSG00000022040	6499.84	0.238647	0.231005	1.03308	0.301566	0.917946	0.130593	0.220282	0.592843	0.553286	0.999995	-0.192044	0.220297	-0.871751	0.383344	0.870603	-0.300099	0.230991	-1.29918	0.193882	0.999752
Pik3r5	320207	ENSMUSG00000020901	445.874	0.238645	0.342057	0.697677	0.485379	0.957768	-0.0975733	0.32586	-0.299433	0.76461	0.999995	0.408315	0.326048	1.25231	0.210456	0.805927	0.0720958	0.341878	0.210882	0.83298	0.999752
S1pr5	94226	ENSMUSG00000045087	20.0978	0.238634	0.262502	0.909076	0.36331	0.928835	0.228783	0.256486	0.89199	0.372398	0.999995	-0.221376	0.262374	-0.843741	0.398814	0.878739	-0.231227	0.256617	-0.901058	0.367558	0.999752
Spats1	71020	ENSMUSG00000023935	9.31781	0.238479	0.332194	0.71789	0.472825	0.956151	-0.169738	0.300703	-0.564471	0.572433	0.999995	0.347766	0.31144	1.11664	0.264149	0.824853	-0.0604507	0.32215	-0.187648	0.851153	0.999752
St8sia2	20450	ENSMUSG00000025789	13.871	0.238352	0.310233	0.7683	0.442309	0.948197	0.389132	0.282202	1.37891	0.167921	0.999995	0.121401	0.296203	0.409859	0.681909	0.95237	0.272182	0.296895	0.91676	0.359268	0.999752
Clcn5	12728	ENSMUSG00000004317	305.733	0.238063	0.208671	1.14085	0.25393	0.900535	-0.218116	0.198601	-1.09826	0.272091	0.999995	0.276441	0.198841	1.39026	0.16445	0.788186	-0.179738	0.208442	-0.862292	0.388527	0.999752
Dclre1c	227525	ENSMUSG00000026648	253.677	0.238062	0.172082	1.38342	0.166537	0.842618	-0.0669157	0.162822	-0.410974	0.681091	0.999995	0.336473	0.163723	2.05514	0.0398655	0.713978	0.0314954	0.171226	0.183941	0.85406	0.999752
Gm50156	NA	ENSMUSG00000117884	13.4556	0.237973	0.326078	0.729803	0.465511	0.954749	-0.0532959	0.30506	-0.174706	0.861311	0.999995	0.105172	0.311873	0.337225	0.735947	0.96337	-0.186097	0.319568	-0.58234	0.560338	0.999752
Abhd1	57742	ENSMUSG00000006638	11.9452	0.237915	0.405507	0.586709	0.557399	0.971359	0.00913133	0.400435	0.0228035	0.981807	0.999995	-0.286717	0.397492	-0.721316	0.470715	0.901873	-0.5155	0.408392	-1.26227	0.206852	0.999752
Sash3	74131	ENSMUSG00000031101	205.704	0.237837	0.248155	0.958421	0.33785	0.925977	-0.132063	0.235818	-0.560022	0.575464	0.999995	0.391051	0.236343	1.65459	0.0980073	0.760626	0.0211515	0.247654	0.0854072	0.931938	0.999752
Gimap3	83408	ENSMUSG00000039264	33.4525	0.237827	0.271144	0.877123	0.38042	0.934722	-0.0903825	0.257119	-0.35152	0.725198	0.999995	0.101441	0.258844	0.391898	0.695133	0.957268	-0.226769	0.269498	-0.841449	0.400096	0.999752
Parp16	214424	ENSMUSG00000032392	167.735	0.237786	0.135553	1.75419	0.079398	0.738825	0.229075	0.128362	1.78459	0.0743273	0.999995	-0.0232291	0.129886	-0.178842	0.858061	0.982415	-0.0319403	0.134094	-0.238193	0.811731	0.999752
Cd302	66205	ENSMUSG00000060703	394.469	0.237724	0.127667	1.86207	0.0625937	0.713512	-0.041597	0.120854	-0.344192	0.730702	0.999995	0.273856	0.121527	2.25345	0.0242307	0.650894	-0.00546478	0.127026	-0.043021	0.965685	0.999752
Pdf	68023	ENSMUSG00000078931	15.1587	0.237704	0.274394	0.866286	0.386333	0.934722	-0.204182	0.26434	-0.772421	0.439865	0.999995	0.0406343	0.264524	0.153613	0.877915	0.983626	-0.401251	0.274217	-1.46326	0.143396	0.999752
Ftl1	14325	ENSMUSG00000050708	20165.1	0.237659	0.221582	1.07255	0.283471	0.913552	-0.0803868	0.211261	-0.38051	0.703567	0.999995	0.368686	0.211267	1.74512	0.0809648	0.743191	0.0506402	0.221576	0.228546	0.819222	0.999752
Tgfbr3l	100044509	ENSMUSG00000089736	40.876	0.237658	0.234603	1.01302	0.31105	0.92195	0.154182	0.220631	0.698822	0.484663	0.999995	0.00634222	0.225582	0.0281149	0.977571	0.995255	-0.0771336	0.229846	-0.335589	0.737181	0.999752
Cyp4v3	102294	ENSMUSG00000079057	217.377	0.237595	0.182331	1.3031	0.192541	0.865116	0.0503245	0.172683	0.291427	0.770724	0.999995	0.271678	0.173618	1.56481	0.117628	0.761029	0.0844071	0.181441	0.465203	0.641786	0.999752
Pkp3	56460	ENSMUSG00000054065	16.4751	0.237406	0.236046	1.00576	0.314531	0.922144	-0.0301217	0.211374	-0.142504	0.886682	0.999995	0.378646	0.221164	1.71206	0.0868859	0.747848	0.111118	0.226899	0.489724	0.62433	0.999752
Gm56919	NA	ENSMUSG00000121022	34.0172	0.237398	0.237101	1.00125	0.316706	0.922144	0.133537	0.223872	0.596486	0.550851	0.999995	0.00388381	0.227627	0.0170622	0.986387	0.996792	-0.0999775	0.233499	-0.428171	0.668527	0.999752
Gm4754	NA	ENSMUSG00000106895	120.704	0.237388	0.124932	1.90014	0.0574149	0.697918	-0.114691	0.118132	-0.970877	0.331609	0.999995	0.120755	0.119219	1.01289	0.311115	0.847262	-0.231325	0.123895	-1.8671	0.0618876	0.999752
Gask1a	245050	ENSMUSG00000038233	17.1812	0.237275	0.303715	0.781241	0.434661	0.947947	-0.0534047	0.283671	-0.188263	0.850671	0.999995	0.143976	0.289501	0.497325	0.61896	0.938582	-0.146703	0.298164	-0.492023	0.622703	0.999752
Gm6981	NA	ENSMUSG00000098076	13.7773	0.237226	0.29063	0.816246	0.414359	0.945227	-0.154801	0.271809	-0.569519	0.569004	0.999995	0.147054	0.276923	0.531028	0.595399	0.934774	-0.244972	0.285762	-0.857261	0.391301	0.999752
Pgap6	60455	ENSMUSG00000024180	383.75	0.237085	0.179055	1.32409	0.185472	0.859261	-0.228639	0.169793	-1.34658	0.178117	0.999995	0.524598	0.170344	3.07963	0.00207256	0.264593	0.0588734	0.17853	0.329767	0.741576	0.999752
C78197	100504352	ENSMUSG00000087242	15.0253	0.236968	0.464101	0.510597	0.609634	0.979098	0.836934	0.461811	1.81229	0.0699421	0.999995	-0.777751	0.466639	-1.66671	0.0955722	0.759223	-0.177786	0.459247	-0.387124	0.698664	0.999752
Rps27a-ps3	NA	ENSMUSG00000055093	3063.89	0.236967	0.103341	2.29307	0.0218442	0.553698	0.00997201	0.0984351	0.101305	0.919308	0.999995	0.16973	0.0985245	1.72272	0.0849398	0.745968	-0.0572655	0.103256	-0.5546	0.579169	0.999752
D630044L22Rik	240054	ENSMUSG00000097405	10.5131	0.236955	0.341844	0.693168	0.488204	0.959093	0.425303	0.324238	1.3117	0.189621	0.999995	-0.19307	0.337043	-0.572834	0.566757	0.930335	-0.00472219	0.329225	-0.0143433	0.988556	0.999752
Cnrip1	380686	ENSMUSG00000044629	129.429	0.23692	0.153245	1.54602	0.1221	0.791107	-0.101342	0.144576	-0.700963	0.483326	0.999995	0.210576	0.145834	1.44394	0.148755	0.77703	-0.127685	0.152048	-0.839771	0.401037	0.999752
Slc36a2	246049	ENSMUSG00000020264	521.474	0.236879	0.266947	0.887362	0.374884	0.933188	0.146783	0.254095	0.577671	0.563486	0.999995	0.0274205	0.254712	0.107653	0.914271	0.987058	-0.0626753	0.266359	-0.235304	0.813973	0.999752
Gm16345	NA	ENSMUSG00000085300	9.42975	0.236867	0.37584	0.630235	0.528541	0.966152	0.066628	0.365895	0.182096	0.855507	0.999995	-0.156786	0.368894	-0.425017	0.670824	0.9489	-0.327026	0.372897	-0.876987	0.380494	0.999752
Gm12034	NA	ENSMUSG00000083878	254.706	0.236824	0.100124	2.3653	0.0180155	0.509807	-0.0106612	0.093282	-0.11429	0.909008	0.999995	0.2754	0.0949896	2.89926	0.00374044	0.38437	0.0279147	0.0985057	0.283381	0.776884	0.999752
Brme1	74666	ENSMUSG00000008129	11.5084	0.236748	0.305396	0.775216	0.438212	0.947947	0.296186	0.280269	1.05679	0.290607	0.999995	0.0447046	0.293616	0.152255	0.878985	0.983626	0.104143	0.292587	0.355939	0.721887	0.999752
Gm13778	102632821	ENSMUSG00000086495	12.9214	0.236643	0.381238	0.620724	0.534781	0.967627	0.314023	0.356448	0.880977	0.37833	0.999995	-0.0542491	0.36925	-0.146917	0.883198	0.983626	0.0231304	0.368852	0.0627092	0.949998	0.999752
Gm9077	NA	ENSMUSG00000110250	24.633	0.236589	0.256994	0.920602	0.357258	0.928835	0.332647	0.245974	1.35237	0.176258	0.999995	-0.204555	0.251359	-0.813798	0.415761	0.887131	-0.108497	0.251729	-0.431007	0.666463	0.999752
Gm19945	NA	ENSMUSG00000116475	42.5239	0.236586	0.212389	1.11393	0.265309	0.904415	-0.0690845	0.200446	-0.344654	0.730355	0.999995	0.18364	0.202254	0.907967	0.363896	0.864416	-0.122031	0.210668	-0.579258	0.562415	0.999752
Coq5	52064	ENSMUSG00000041733	3317.83	0.23654	0.148506	1.59279	0.111207	0.784874	0.109168	0.141631	0.770791	0.440831	0.999995	-0.135847	0.141677	-0.958847	0.337636	0.860033	-0.263219	0.148462	-1.77297	0.0762335	0.999752
Gm16172	NA	ENSMUSG00000086472	29.3917	0.236516	0.242544	0.975146	0.329488	0.925574	-0.346573	0.233622	-1.48348	0.137948	0.999995	0.103298	0.231926	0.445391	0.656037	0.946337	-0.479792	0.244167	-1.96501	0.0494125	0.992001
[truncated: 17,237 more rows]

## Sheet: A
				VI - Stra6-/--MI vs. WT-MI
symbol	entrezid	ensembl	baseMean	log2FoldChange	lfcSE	stat	pvalue	padj
[truncated: 172 more rows]

## Sheet: B
				VIII - Stra6-/- x VitAD-MI vs. VitAD-MI
[truncated: 60 more rows]

[truncated: 12 more sheets: C, D, AB, AC, AD, BC, BD, CD, ABC, ABD, ACD, ABCD]
