# Supplementary material for: Vitamin A deficiency attenuates cardiac rupture in Stra6-deficient hearts following ischemic injury
Source: Front Cardiovasc Med. 2025 Sep 16;12:1626769. doi: 10.3389/fcvm.2025.1626769 (PMC12479519; doi:10.3389/fcvm.2025.1626769)
Supplement: Supplementary file 2 [file Datasheet2.zip › Supplementary Table 7.XLSX]

## Sheet: PC2 loading
symbol	ensembl	PC2 loading
Plet1os	ENSMUSG00000101304	0.384832
Nxpe4	ENSMUSG00000044229	0.375496
Scn4b	ENSMUSG00000046480	0.210772
Stbd1	ENSMUSG00000047963	0.210125
Slc15a2	ENSMUSG00000022899	0.160826
Serpinb2	ENSMUSG00000062345	0.145104
Marco	ENSMUSG00000026390	0.140557
Gm10635	ENSMUSG00000111765	0.133037
Slpi	ENSMUSG00000017002	0.126425
Msln	ENSMUSG00000063011	0.122494
Cilp	ENSMUSG00000042254	0.114592
Cyp26b1	ENSMUSG00000063415	0.107717
Olr1	ENSMUSG00000030162	0.101881
Saa3	ENSMUSG00000040026	0.0884704
Cd5l	ENSMUSG00000015854	0.0865799
Krt19	ENSMUSG00000020911	0.0710311
Lgals4	ENSMUSG00000053964	0.0674187
F10	ENSMUSG00000031444	0.06141
Ccl6	ENSMUSG00000018927	0.0555068
Ms4a8a	ENSMUSG00000024730	0.0536006
Ttc9	ENSMUSG00000042734	0.0500324
Selp	ENSMUSG00000026580	0.0468545
Arg1	ENSMUSG00000019987	0.0447875
Lrtm1	ENSMUSG00000045776	0.0432894
Ccl12	ENSMUSG00000035352	0.0418112
Ppl	ENSMUSG00000039457	0.0416123
Trem6l	ENSMUSG00000043740	0.0401279
Bst1	ENSMUSG00000029082	0.038955
Klhl33	ENSMUSG00000090799	0.0373307
Oas3	ENSMUSG00000032661	0.0372381
Itgb3	ENSMUSG00000020689	0.0369166
Ptgs2	ENSMUSG00000032487	0.0367095
Hp	ENSMUSG00000031722	0.0359485
Slfn4	ENSMUSG00000000204	0.0358303
Gm31600	ENSMUSG00000114800	0.0357382
Itgam	ENSMUSG00000030786	0.0356952
Inhba	ENSMUSG00000041324	0.0351386
Gm19951	ENSMUSG00000113136	0.034533
Adamts4	ENSMUSG00000006403	0.0344287
Ccr5	ENSMUSG00000079227	0.0342378
Treml2	ENSMUSG00000071068	0.032457
Cacna1s	ENSMUSG00000026407	0.0322649
Clec4d	ENSMUSG00000030144	0.0314717
Cd300lb	ENSMUSG00000063193	0.0313659
Clec4n	ENSMUSG00000023349	0.029795
Disp2	ENSMUSG00000040035	0.0286875
Pak3	ENSMUSG00000031284	0.028298
Ces1d	ENSMUSG00000056973	0.0276126
Trem4	ENSMUSG00000043939	0.0268834
Ifi209	ENSMUSG00000043263	0.0266438
Slfn1	ENSMUSG00000078763	0.0259585
Mylk4	ENSMUSG00000044951	0.0255739
Mmp8	ENSMUSG00000005800	0.0254594
Trem1	ENSMUSG00000042265	0.0242386
Atp8b4	ENSMUSG00000060131	0.0241553
Mest	ENSMUSG00000051855	0.0239517
Slc11a1	ENSMUSG00000026177	0.0238088
Clec4e	ENSMUSG00000030142	0.0237961
Fcgr4	ENSMUSG00000059089	0.0232539
Gm21451	ENSMUSG00000094526	0.0231115
Cd44	ENSMUSG00000005087	0.0230486
Serpine1	ENSMUSG00000037411	0.0229529
Bin2	ENSMUSG00000098112	0.0229205
Ccr1	ENSMUSG00000025804	0.022643
Ch25h	ENSMUSG00000050370	0.0224827
Klra2	ENSMUSG00000030187	0.022335
Efnb3	ENSMUSG00000003934	0.0222667
Acsm5	ENSMUSG00000030972	0.0217827
Rpl3l	ENSMUSG00000002500	0.0217368
Cdh3	ENSMUSG00000061048	0.0216469
Pclaf	ENSMUSG00000040204	0.0209297
F7	ENSMUSG00000031443	0.0205587
Sh2d5	ENSMUSG00000045349	0.0205296
Slc16a3	ENSMUSG00000025161	0.0203741
Plau	ENSMUSG00000021822	0.0202612
Bach2os	ENSMUSG00000086150	0.020232
Rbm47	ENSMUSG00000070780	0.019896
Sprr2a2	ENSMUSG00000068893	0.0197856
Ccl9	ENSMUSG00000019122	0.0196726
Ccl7	ENSMUSG00000035373	0.0191388
Pilra	ENSMUSG00000046245	0.0189275
Bcl2a1b	ENSMUSG00000089929	0.0184588
Mmp9	ENSMUSG00000017737	0.0177674
Kif18b	ENSMUSG00000051378	0.0175401
C5ar1	ENSMUSG00000049130	0.0173116
Crct1	ENSMUSG00000027913	0.0171965
Bcat1	ENSMUSG00000030268	0.0171078
Lcp2	ENSMUSG00000002699	0.0170171
Crlf1	ENSMUSG00000007888	0.0169502
Coro2a	ENSMUSG00000028337	0.0169055
Csf3r	ENSMUSG00000028859	0.0166476
Col12a1	ENSMUSG00000032332	0.0166102
Gdf6	ENSMUSG00000051279	0.0164357
Col18a1	ENSMUSG00000001435	0.0163798
Tnfrsf11a	ENSMUSG00000026321	0.0161599
Cxcr6	ENSMUSG00000048521	0.0160754
Zbp1	ENSMUSG00000027514	0.0158246
Atp1a3	ENSMUSG00000040907	0.015799
Kcnv2	ENSMUSG00000047298	0.0154517
Espl1	ENSMUSG00000058290	0.0153855
Loxl2	ENSMUSG00000034205	0.0152161
Lrp8	ENSMUSG00000028613	0.0151984
Ltbp2	ENSMUSG00000002020	0.0151584
Loxl4	ENSMUSG00000025185	0.0151508
Gm35268	ENSMUSG00000120513	0.0150253
Fn1	ENSMUSG00000026193	0.0149488
Sprr2a1	ENSMUSG00000078664	0.0145204
Itgb2	ENSMUSG00000000290	0.0139835
A530016L24Rik	ENSMUSG00000043122	0.0132838
Ccnf	ENSMUSG00000072082	0.0131055
Cdc20	ENSMUSG00000006398	0.0130428
Serpinb9b	ENSMUSG00000021403	0.0130115
Ccl2	ENSMUSG00000035385	0.0129347
Hmox1	ENSMUSG00000005413	0.0127249
Fam83d	ENSMUSG00000027654	0.012094
Acp5	ENSMUSG00000001348	0.0120922
Ccnb1-ps	ENSMUSG00000048574	0.0119037
Knl1	ENSMUSG00000027326	0.0118197
Piezo2	ENSMUSG00000041482	0.0117842
Cx3cr1	ENSMUSG00000052336	0.0116134
Slfn9	ENSMUSG00000069793	0.0113082
Tmem179	ENSMUSG00000054013	0.0112397
Gm36703	ENSMUSG00000120208	0.0110508
Spag5	ENSMUSG00000002055	0.0109664
C3ar1	ENSMUSG00000040552	0.0109519
Il1r2	ENSMUSG00000026073	0.0108194
Gtse1	ENSMUSG00000022385	0.0107857
Kif23	ENSMUSG00000032254	0.0105168
Inhbb	ENSMUSG00000037035	0.0104276
Gm6093	ENSMUSG00000112963	0.0101243
Cybb	ENSMUSG00000015340	0.00995514
Mki67	ENSMUSG00000031004	0.00984636
Ccnb1	ENSMUSG00000041431	0.00980114
Steap1	ENSMUSG00000015652	0.00977261
Etv4	ENSMUSG00000017724	0.00968024
Hmmr	ENSMUSG00000020330	0.00933996
Sgo1	ENSMUSG00000023940	0.00909322
Csf2rb2	ENSMUSG00000071714	0.0087154
Cenpe	ENSMUSG00000045328	0.00869872
Top2a	ENSMUSG00000020914	0.00864351
Il1rn	ENSMUSG00000026981	0.00862921
Mybl2	ENSMUSG00000017861	0.00852172
Psd4	ENSMUSG00000026979	0.00851409
Kif20b	ENSMUSG00000024795	0.0083963
Angptl4	ENSMUSG00000002289	0.00823369
Racgap1	ENSMUSG00000023015	0.00819743
Pif1	ENSMUSG00000041064	0.00812054
Gm12856	ENSMUSG00000084133	0.00785644
Bub1b	ENSMUSG00000040084	0.0077714
Gpr35	ENSMUSG00000026271	0.0076013
Lif	ENSMUSG00000034394	0.00755839
Tyms	ENSMUSG00000025747	0.00751109
Ckap2l	ENSMUSG00000048327	0.00743467
Hck	ENSMUSG00000003283	0.00686436
Dbn1	ENSMUSG00000034675	0.00677901
D17H6S56E-5	ENSMUSG00000120992	0.00666469
Fcgr1	ENSMUSG00000015947	0.0066079
Pirb	ENSMUSG00000058818	0.00648131
Diaph3	ENSMUSG00000022021	0.0064236
Plk1	ENSMUSG00000030867	0.00632394
Gm32369	ENSMUSG00000112950	0.00629039
Il21r	ENSMUSG00000030745	0.00619816
Parpbp	ENSMUSG00000035365	0.00613104
Ncaph	ENSMUSG00000034906	0.00600075
Steap2	ENSMUSG00000015653	0.00583588
Cd244a	ENSMUSG00000004709	0.00573098
AA467197	ENSMUSG00000033213	0.00565533
Sprr2a3	ENSMUSG00000074445	0.00557378
Ska1	ENSMUSG00000036223	0.00554601
Tlr1	ENSMUSG00000044827	0.00536024
Kif14	ENSMUSG00000041498	0.00518283
Ccl4	ENSMUSG00000018930	0.00517871
Anln	ENSMUSG00000036777	0.00504667
Vav1	ENSMUSG00000034116	0.005003
Fam167b	ENSMUSG00000050493	0.0049755
Prr11	ENSMUSG00000020493	0.00492644
Kif22	ENSMUSG00000030677	0.00486469
Myh7b	ENSMUSG00000074652	0.00485106
Ptpn7	ENSMUSG00000031506	0.00478327
Marcksl1	ENSMUSG00000047945	0.00478022
Fgr	ENSMUSG00000028874	0.0046386
Zc3h12d	ENSMUSG00000039981	0.00453647
Kif11	ENSMUSG00000012443	0.00439843
Postn	ENSMUSG00000027750	0.0043507
Vill	ENSMUSG00000038775	0.0042356
Kif2c	ENSMUSG00000028678	0.00422096
Rrm2	ENSMUSG00000020649	0.00420227
Tlr13	ENSMUSG00000033777	0.00413092
Tpx2	ENSMUSG00000027469	0.00366545
Cep55	ENSMUSG00000024989	0.00359141
Ms4a6d	ENSMUSG00000024679	0.00347905
Aspm	ENSMUSG00000033952	0.00333289
Rtn4	ENSMUSG00000020458	0.00326194
Clec18a	ENSMUSG00000033633	0.00319982
Sprr1a	ENSMUSG00000050359	0.00319652
Ncf1	ENSMUSG00000015950	0.00314119
Apobr	ENSMUSG00000042759	0.00311718
Cxcl5	ENSMUSG00000029371	0.00306156
Timp1	ENSMUSG00000001131	0.00298128
Anxa2r1	ENSMUSG00000095609	0.00293974
Mms22l	ENSMUSG00000045751	0.00283517
Ccnb2	ENSMUSG00000032218	0.00277232
Nppa	ENSMUSG00000041616	0.00262489
Troap	ENSMUSG00000032783	0.002599
Ncapg	ENSMUSG00000015880	0.00257622
Cenpi	ENSMUSG00000031262	0.00253629
Ube2c	ENSMUSG00000001403	0.00252948
Kif20a	ENSMUSG00000003779	0.00243271
Aurkb	ENSMUSG00000020897	0.00227055
Hrob	ENSMUSG00000034773	0.00224253
Exo1	ENSMUSG00000039748	0.00223933
Adam8	ENSMUSG00000025473	0.0022131
Cdca8	ENSMUSG00000028873	0.00207126
Pimreg	ENSMUSG00000020808	0.00205312
Plek	ENSMUSG00000020120	0.00201192
Mxd3	ENSMUSG00000021485	0.00199984
Mx1	ENSMUSG00000000386	0.0018862
Abcc3	ENSMUSG00000020865	0.00164954
Nek2	ENSMUSG00000026622	0.00155439
Uhrf1	ENSMUSG00000001228	0.00154409
Nrip3	ENSMUSG00000034825	0.0014174
Col5a2	ENSMUSG00000026042	0.00126596
Dhrs9	ENSMUSG00000027068	0.00116579
Iqgap3	ENSMUSG00000028068	0.00109635
Lair1	ENSMUSG00000055541	0.000989577
Cdc25c	ENSMUSG00000044201	0.000949452
Incenp	ENSMUSG00000024660	0.000882033
Dlgap5	ENSMUSG00000037544	0.000811759
Neil3	ENSMUSG00000039396	0.00076211
Kcnk13	ENSMUSG00000045404	0.000742721
Ankle1	ENSMUSG00000046295	0.000533625
Tnc	ENSMUSG00000028364	0.000518726
Cemip	ENSMUSG00000052353	0.000315463
Tedc1	ENSMUSG00000037466	9.93329e-05
Gm36161	ENSMUSG00000114608	6.70966e-05
Cdk1	ENSMUSG00000019942	8.94095e-06
Efhd2	ENSMUSG00000040659	-0.000126897
Ect2	ENSMUSG00000027699	-0.000148645
Gm20619	ENSMUSG00000093482	-0.000175695
Serpinb1c	ENSMUSG00000079049	-0.000331413
Thbs4	ENSMUSG00000021702	-0.000555778
Col1a1	ENSMUSG00000001506	-0.000563706
Trim59	ENSMUSG00000034317	-0.000566946
Lrrc25	ENSMUSG00000049988	-0.000568199
Msr1	ENSMUSG00000025044	-0.000630531
Soat1	ENSMUSG00000026600	-0.000948991
Milr1	ENSMUSG00000040528	-0.000983438
Cdca3	ENSMUSG00000023505	-0.00114661
Cd200r1	ENSMUSG00000022667	-0.00120744
Mthfd1l	ENSMUSG00000040675	-0.00146174
Kifc1	ENSMUSG00000079553	-0.00152133
Foxm1	ENSMUSG00000001517	-0.00152811
Alox5ap	ENSMUSG00000060063	-0.00156637
Kif15	ENSMUSG00000036768	-0.00156723
Cd72	ENSMUSG00000028459	-0.00158405
Cyp4f18	ENSMUSG00000003484	-0.00168384
Ticrr	ENSMUSG00000046591	-0.00214221
Col8a1	ENSMUSG00000068196	-0.00234696
Fstl1	ENSMUSG00000022816	-0.00244538
Arl11	ENSMUSG00000043157	-0.00248804
Csf2rb	ENSMUSG00000071713	-0.00249701
Lox	ENSMUSG00000024529	-0.00256162
Aurka	ENSMUSG00000027496	-0.00262627
Adam12	ENSMUSG00000054555	-0.0026478
Nmrk2	ENSMUSG00000004939	-0.00265999
Lmnb1	ENSMUSG00000024590	-0.0026864
Cd53	ENSMUSG00000040747	-0.0027445
Kntc1	ENSMUSG00000029414	-0.00277697
Knstrn	ENSMUSG00000027331	-0.00286382
C1qtnf6	ENSMUSG00000022440	-0.0029004
Spdl1	ENSMUSG00000069910	-0.00296387
Dock2	ENSMUSG00000020143	-0.00300608
Pik3r5	ENSMUSG00000020901	-0.00307288
Pira2	ENSMUSG00000089942	-0.00319443
Kcnn4	ENSMUSG00000054342	-0.00324166
Basp1	ENSMUSG00000045763	-0.00334361
Mis18bp1	ENSMUSG00000047534	-0.00346596
Shcbp1	ENSMUSG00000022322	-0.00352111
Car13	ENSMUSG00000027555	-0.0035253
Bub1	ENSMUSG00000027379	-0.00352615
Pira1	ENSMUSG00000081665	-0.00357028
Trem2	ENSMUSG00000023992	-0.0035893
Cd84	ENSMUSG00000038147	-0.00371799
Hk3	ENSMUSG00000025877	-0.00379706
Col5a1	ENSMUSG00000026837	-0.00384251
Mmp12	ENSMUSG00000049723	-0.00386916
Nsl1	ENSMUSG00000062510	-0.00387691
Nuf2	ENSMUSG00000026683	-0.00388855
Parvg	ENSMUSG00000022439	-0.00408646
Spp1	ENSMUSG00000029304	-0.00409894
Loxl3	ENSMUSG00000000693	-0.00410275
Spi1	ENSMUSG00000002111	-0.00411371
Cdca5	ENSMUSG00000024791	-0.004127
Pbk	ENSMUSG00000022033	-0.00431206
Slc15a3	ENSMUSG00000024737	-0.00434858
Nusap1	ENSMUSG00000027306	-0.00436055
Ccn4	ENSMUSG00000005124	-0.00447064
Chil3	ENSMUSG00000040809	-0.0046043
Krt18	ENSMUSG00000023043	-0.00465088
Tent5b	ENSMUSG00000046694	-0.00468576
S100a11	ENSMUSG00000027907	-0.00469938
Gm49477	ENSMUSG00000116066	-0.00471038
Ms4a4c	ENSMUSG00000024675	-0.00475153
Tcf19	ENSMUSG00000050410	-0.00476381
Cks2	ENSMUSG00000062248	-0.00485056
Clspn	ENSMUSG00000042489	-0.00491909
Col1a2	ENSMUSG00000029661	-0.00499781
Plaur	ENSMUSG00000046223	-0.00503775
Myof	ENSMUSG00000048612	-0.00504097
Wfdc17	ENSMUSG00000069792	-0.00519138
Gm35113	ENSMUSG00000120319	-0.00519161
Ncf4	ENSMUSG00000071715	-0.00534811
Cd300lf	ENSMUSG00000047798	-0.00547789
Gm5150	ENSMUSG00000078780	-0.00552793
Mpeg1	ENSMUSG00000046805	-0.00554607
Cdca2	ENSMUSG00000048922	-0.00558509
Esco2	ENSMUSG00000022034	-0.00565013
Akr1b8	ENSMUSG00000029762	-0.00579418
Depdc1a	ENSMUSG00000028175	-0.00589884
Arhgap11a	ENSMUSG00000041219	-0.00593564
Pdpn	ENSMUSG00000028583	-0.00594557
Glipr1	ENSMUSG00000056888	-0.00596453
Gm15452	ENSMUSG00000084353	-0.00618559
Bdkrb2	ENSMUSG00000021070	-0.00632198
Gm5596	ENSMUSG00000109086	-0.0064709
Cthrc1	ENSMUSG00000054196	-0.00658008
Kif4	ENSMUSG00000034311	-0.00664457
Selplg	ENSMUSG00000048163	-0.00672237
Tyrobp	ENSMUSG00000030579	-0.00680573
Capg	ENSMUSG00000056737	-0.0068231
Tmem119	ENSMUSG00000054675	-0.00693716
Mmp14	ENSMUSG00000000957	-0.00694136
S100a4	ENSMUSG00000001020	-0.00695286
P4ha3	ENSMUSG00000051048	-0.00708045
Mastl	ENSMUSG00000026779	-0.00709267
E2f1	ENSMUSG00000027490	-0.00718473
Glipr2	ENSMUSG00000028480	-0.00720588
Muc15	ENSMUSG00000050808	-0.00723107
Rab32	ENSMUSG00000019832	-0.00723315
Lilrb4a	ENSMUSG00000112148	-0.0075119
Ptafr	ENSMUSG00000056529	-0.00756905
Ndc80	ENSMUSG00000024056	-0.00762905
Serpina3i	ENSMUSG00000079014	-0.00763856
Melk	ENSMUSG00000035683	-0.00772636
Pik3ap1	ENSMUSG00000025017	-0.00789837
Prc1	ENSMUSG00000038943	-0.00790844
Gm7665	ENSMUSG00000063628	-0.00808501
Ttk	ENSMUSG00000038379	-0.00817417
Spc25	ENSMUSG00000005233	-0.00818001
Serpina3g	ENSMUSG00000041481	-0.00824623
Rac2	ENSMUSG00000033220	-0.00828714
Star	ENSMUSG00000031574	-0.00845358
Sapcd2	ENSMUSG00000026955	-0.00852554
Ercc6l	ENSMUSG00000051220	-0.00855235
Coro1a	ENSMUSG00000030707	-0.00857102
Il6	ENSMUSG00000025746	-0.00857488
Psrc1	ENSMUSG00000068744	-0.00869051
Bcl2a1a	ENSMUSG00000102037	-0.00869499
Armc2	ENSMUSG00000071324	-0.0088002
Ckap2	ENSMUSG00000037725	-0.00891634
Ccna2	ENSMUSG00000027715	-0.00919778
Nxpe5	ENSMUSG00000047592	-0.00926435
Plac8	ENSMUSG00000029322	-0.00928359
Pf4	ENSMUSG00000029373	-0.00939922
Itgax	ENSMUSG00000030789	-0.00959277
Ptx3	ENSMUSG00000027832	-0.00972409
Kcnab2	ENSMUSG00000028931	-0.00976995
Aldh1a3	ENSMUSG00000015134	-0.00985595
Slfnlnc	ENSMUSG00000087107	-0.0100385
Sfn	ENSMUSG00000047281	-0.0102078
Thbs1	ENSMUSG00000040152	-0.0102379
Ctss	ENSMUSG00000038642	-0.0103088
Tmsb10b	ENSMUSG00000091955	-0.0103946
Enpp1	ENSMUSG00000037370	-0.0104354
2200002D01Rik	ENSMUSG00000030587	-0.0104587
Lat2	ENSMUSG00000040751	-0.0106578
Cngb3	ENSMUSG00000056494	-0.0108233
Clcn1	ENSMUSG00000029862	-0.010932
Cd109	ENSMUSG00000046186	-0.0109752
Sirpb1c	ENSMUSG00000074677	-0.0109835
Clec4a2	ENSMUSG00000030148	-0.0110629
Birc5	ENSMUSG00000017716	-0.0111907
Pira12	ENSMUSG00000074417	-0.0115244
Cotl1	ENSMUSG00000031827	-0.0115509
Lhfpl2	ENSMUSG00000045312	-0.0115725
AU022793	ENSMUSG00000115230	-0.0117139
Aldh1a2	ENSMUSG00000013584	-0.0117291
Lilrb4b	ENSMUSG00000112023	-0.0122493
Dok1	ENSMUSG00000068335	-0.0125087
Lpxn	ENSMUSG00000024696	-0.0125834
Aldob	ENSMUSG00000028307	-0.0127227
Mcm10	ENSMUSG00000026669	-0.0127442
Gpr141	ENSMUSG00000053101	-0.0128621
Cd68	ENSMUSG00000018774	-0.012962
Ifi30	ENSMUSG00000031838	-0.0132863
Psat1	ENSMUSG00000024640	-0.013353
Clec5a	ENSMUSG00000029915	-0.0133866
AB124611	ENSMUSG00000057191	-0.0135797
Gpr176	ENSMUSG00000040133	-0.0136535
Cd52	ENSMUSG00000000682	-0.0136865
Sfrp2	ENSMUSG00000027996	-0.0139879
Cip2a	ENSMUSG00000033031	-0.0140582
Ereg	ENSMUSG00000029377	-0.0143405
Cdc6	ENSMUSG00000017499	-0.0144699
Tmsb10	ENSMUSG00000079523	-0.0145049
Tubb3	ENSMUSG00000062380	-0.0146347
Nckap1l	ENSMUSG00000022488	-0.0146362
Ccn2	ENSMUSG00000019997	-0.0146864
Otulinl	ENSMUSG00000056069	-0.0147151
Tnnt3	ENSMUSG00000061723	-0.0147165
Gins2	ENSMUSG00000031821	-0.0150619
Runx1	ENSMUSG00000022952	-0.015253
Chaer1	ENSMUSG00000106783	-0.0154525
Adgre1	ENSMUSG00000004730	-0.0157573
Fcer1g	ENSMUSG00000058715	-0.0157894
Lyz2	ENSMUSG00000069516	-0.0158059
Laptm5	ENSMUSG00000028581	-0.0158158
Inmt	ENSMUSG00000003477	-0.0160033
Lgals3	ENSMUSG00000050335	-0.0161705
Stil	ENSMUSG00000028718	-0.0162422
Gdf15	ENSMUSG00000038508	-0.0163019
Gm42047	ENSMUSG00000110631	-0.0164246
Pak1	ENSMUSG00000030774	-0.0167695
4930430E12Rik	ENSMUSG00000085295	-0.0168145
Hs6st2	ENSMUSG00000062184	-0.0168779
Col11a1	ENSMUSG00000027966	-0.0169358
Zwilch	ENSMUSG00000032400	-0.0170204
Hpse	ENSMUSG00000035273	-0.0170314
Sash3	ENSMUSG00000031101	-0.0173609
Abcg3	ENSMUSG00000029299	-0.017378
Lgi1	ENSMUSG00000067242	-0.017451
Sirpb1b	ENSMUSG00000095028	-0.0178208
Col3a1	ENSMUSG00000026043	-0.0179886
Gdf3	ENSMUSG00000030117	-0.0180135
Cxcl10	ENSMUSG00000034855	-0.0180879
Aif1	ENSMUSG00000024397	-0.0181051
Lcp1	ENSMUSG00000021998	-0.0182262
Havcr2	ENSMUSG00000020399	-0.0182672
Gpr65	ENSMUSG00000021886	-0.018344
Apobec1	ENSMUSG00000040613	-0.0184269
Mefv	ENSMUSG00000022534	-0.0185006
H2ac7	ENSMUSG00000071478	-0.0187141
Tgfbi	ENSMUSG00000035493	-0.0187697
Lcn2	ENSMUSG00000026822	-0.0189723
Serpinb1a	ENSMUSG00000044734	-0.0192074
Rad51	ENSMUSG00000027323	-0.0195564
H2ac23	ENSMUSG00000094248	-0.0197571
H2ac24	ENSMUSG00000094777	-0.0199347
Trip13	ENSMUSG00000021569	-0.019946
Chaf1b	ENSMUSG00000022945	-0.0201224
Lst1	ENSMUSG00000073412	-0.0201453
H2ac12	ENSMUSG00000069302	-0.0201824
Ky	ENSMUSG00000035606	-0.0201971
Serinc2	ENSMUSG00000023232	-0.0202109
Myo1f	ENSMUSG00000024300	-0.020615
H2ac11	ENSMUSG00000069301	-0.0206764
Mcm5	ENSMUSG00000005410	-0.0211828
Rad51ap1	ENSMUSG00000030346	-0.0214427
Gm15428	ENSMUSG00000046057	-0.0214771
Ms4a7	ENSMUSG00000024672	-0.0215176
Evi2a	ENSMUSG00000078771	-0.021564
H2ac22	ENSMUSG00000069309	-0.0215838
Cd180	ENSMUSG00000021624	-0.0217003
Ms4a6c	ENSMUSG00000079419	-0.0217172
Cenph	ENSMUSG00000045273	-0.021771
Sirpb1a	ENSMUSG00000095788	-0.0220414
Gm3788	ENSMUSG00000094392	-0.0221458
Tacc3	ENSMUSG00000037313	-0.0222174
Bcl2a1d	ENSMUSG00000099974	-0.0223309
Ncapg2	ENSMUSG00000042029	-0.0223421
Cenpm	ENSMUSG00000068101	-0.0229881
Hells	ENSMUSG00000025001	-0.0230832
Cd300c2	ENSMUSG00000044811	-0.0232115
Gpnmb	ENSMUSG00000029816	-0.0234289
Slamf7	ENSMUSG00000038179	-0.0239331
Gm49339	ENSMUSG00000062593	-0.024378
Lyz1	ENSMUSG00000069515	-0.0245138
Ccr2	ENSMUSG00000049103	-0.0259546
Ly9	ENSMUSG00000004707	-0.0260991
Il7r	ENSMUSG00000003882	-0.0265607
Cd200r4	ENSMUSG00000062082	-0.0267463
Raet1d	ENSMUSG00000078452	-0.0272793
Brca1	ENSMUSG00000017146	-0.0275943
Cdca7l	ENSMUSG00000021175	-0.0294067
Dtl	ENSMUSG00000037474	-0.0298321
Dclk1	ENSMUSG00000027797	-0.0309467
Fignl1	ENSMUSG00000035455	-0.0323577
Cd48	ENSMUSG00000015355	-0.0350416
Stra6l	ENSMUSG00000028327	-0.0359687
Ms4a14	ENSMUSG00000099398	-0.0378222
Egr2	ENSMUSG00000037868	-0.0399809
Ccn5	ENSMUSG00000027656	-0.0474653
Atp6v0d2	ENSMUSG00000028238	-0.0509865
Penk	ENSMUSG00000045573	-0.0523008
Lrat	ENSMUSG00000028003	-0.0572175
Galnt6	ENSMUSG00000037280	-0.0595821
Clec12a	ENSMUSG00000053063	-0.0677929
Gm32171	ENSMUSG00000111645	-0.204839
Tmprss13	ENSMUSG00000037129	-0.335826
Gm11942	ENSMUSG00000094344	-0.382024
