# Supplementary material for: Vitamin A deficiency attenuates cardiac rupture in Stra6-deficient hearts following ischemic injury
Source: Front Cardiovasc Med. 2025 Sep 16;12:1626769. doi: 10.3389/fcvm.2025.1626769 (PMC12479519; doi:10.3389/fcvm.2025.1626769)
Supplement: Supplementary file 2 [file Datasheet2.zip › Supplementary Table 6.XLSX]

## Sheet: RA genes
				I - WT-MI vs. WT-Sham					II - Stra6-/--MI vs. Stra6-/--Sham					III - VitAD-MI vs. VitAD-Sham					IV - Stra6-/- x VitAD-MI vs. Stra6-/- x VitAD-Sham					V - Stra6-/--Sham vs. WT-Sham					VI - Stra6-/--MI vs. WT-MI					VII - Stra6-/- x VitAD-Sham vs. VitAD-Sham					VIII - Stra6-/- x VitAD-MI vs. VitAD-MI					IX - VitAD-Sham vs. WT-Sham					X - VitAD-MI vs. WT-MI
symbol	entrezid	ensembl	baseMean	log2FoldChange	lfcSE	stat	pvalue	padj	log2FoldChange	lfcSE	stat	pvalue	padj	log2FoldChange	lfcSE	stat	pvalue	padj	log2FoldChange	lfcSE	stat	pvalue	padj	log2FoldChange	lfcSE	stat	pvalue	padj	log2FoldChange	lfcSE	stat	pvalue	padj	log2FoldChange	lfcSE	stat	pvalue	padj	log2FoldChange	lfcSE	stat	pvalue	padj	log2FoldChange	lfcSE	stat	pvalue	padj	log2FoldChange
Aldh1a2	19378	ENSMUSG00000013584	1120.59	3.37185	0.300647	11.2153	3.43022e-29	9.87137e-28	3.16089	0.2995	10.5539	4.87359e-26	8.17509e-25	3.71588	0.286998	12.9474	2.42999e-38	8.55987e-37	3.31038	0.285603	11.5909	4.58482e-31	1.09839e-29	0.130287	0.303756	0.42892	0.667981	0.93114	-0.0806644	0.296346	-0.272196	0.785471	0.99332	0.562644	0.290089	1.93955	0.0524339	0.38459	0.15714	0.282462	0.556322	0.577991	0.999995	-0.33761	0.304862	-1.10742	0.268113	0.724128	0.00642932
Aldh1a3	56847	ENSMUSG00000015134	257.341	3.30812	0.341906	9.67551	3.83187e-22	5.55562e-21	2.93102	0.339661	8.62926	6.17517e-18	4.82597e-17	4.06004	0.323218	12.5613	3.44491e-36	1.0207e-34	3.22681	0.318495	10.1314	4.00789e-24	4.94411e-23	-0.0784508	0.357216	-0.219617	0.826169	0.966596	-0.455545	0.323521	-1.40808	0.159107	0.834118	0.561641	0.334142	1.68084	0.092793	0.473699	-0.271592	0.307015	-0.884621	0.376361	0.999995	-0.0338848	0.356154	-0.0951407	0.924203	0.986079	0.718041
Crabp1	12903	ENSMUSG00000032291	7.74588	3.99462	0.971031	4.11379	3.89211e-05	8.07898e-05	2.36936	0.728684	3.25156	0.00114774	0.00193035	5.2948	0.958862	5.52196	3.3523e-08	8.34215e-08	3.52038	0.696397	5.05513	4.30092e-07	1.0094e-06	1.10048	1.08541	1.01388	0.310638	0.785003	-0.524776	0.543839	-0.964947	0.334571	0.925712	1.94597	1.07923	1.8031	0.0713719		0.171543	0.489535	0.350421	0.726023	0.999995	-0.850604	1.26982	-0.669863	0.502945		0.449577
Crabp2	12904	ENSMUSG00000004885	12.5028	2.33743	0.543275	4.30248	1.68899e-05	3.66968e-05	2.75249	0.586617	4.69215	2.7035e-06	6.12578e-06	3.65559	0.697031	5.24452	1.56694e-07	3.66621e-07	1.64516	0.510092	3.22522	0.00125875	0.00206111	-0.84457	0.650326	-1.29869	0.194052	0.69712	-0.429505	0.465126	-0.923416	0.355791	0.928835	2.07817	0.73786	2.81648	0.00485525		0.0677416	0.449009	0.150869	0.880079	0.999995	-2.00795	0.76372	-2.62918	0.00855923		-0.689792
Cyp26b1	232174	ENSMUSG00000063415	115.998	-3.00434	0.39916	-7.52665	5.20601e-14	2.99996e-13	-2.95884	0.406266	-7.283	3.2648e-13	1.5518e-12	-1.87945	0.396694	-4.73778	2.16077e-06	4.5202e-06	-1.82772	0.397214	-4.60135	4.19752e-06	8.88947e-06	-0.794377	0.394441	-2.01393	0.0440167	0.438829	-0.748874	0.41085	-1.82274	0.0683423	0.722746	-0.0528333	0.387702	-0.136273	0.891606	0.973186	-0.0011062	0.405995	-0.00272467	0.997826	0.999995	-2.55242	0.399259	-6.39289	1.62775e-10	1.68002e-07	-1.42753
Dhrs3	20148	ENSMUSG00000066026	2216.81	-0.53655	0.11693	-4.58863	4.4616e-06	1.043e-05	-0.327702	0.116832	-2.80491	0.00503314	0.00780343	-0.5303	0.111382	-4.7611	1.92543e-06	4.05195e-06	-0.6248	0.111507	-5.60323	2.10389e-08	5.62715e-08	-0.0592866	0.116954	-0.506921	0.61221	0.915403	0.149562	0.116808	1.28041	0.200401	0.870334	-0.0497473	0.111492	-0.446196	0.655455	0.905086	-0.144247	0.111397	-1.29489	0.195359	0.999995	-0.028213	0.116913	-0.241316	0.80931	0.955804	-0.0219633
Lrat	79235	ENSMUSG00000028003	147.57	-0.907468	0.361761	-2.50848	0.0121253	0.0181228	-0.875831	0.454462	-1.92718	0.053957	0.0719704	1.26769	0.27921	4.54025	5.61867e-06	1.12884e-05	0.916279	0.278929	3.285	0.00101984	0.00168867	-1.38505	0.395074	-3.50579	0.00045525	0.0429931	-1.35341	0.42582	-3.17837	0.00148108	0.135448	0.201827	0.282142	0.71534	0.474399	0.824619	-0.149579	0.275963	-0.542026	0.587801	0.999995	2.8568	0.32945	8.67141	4.26808e-18	1.24813e-14	5.03195
Meis1	17268	ENSMUSG00000020160	688.923	-0.22672	0.108642	-2.08686	0.036901	0.0511387	-0.5612	0.107811	-5.20539	1.93588e-07	4.95751e-07	-0.160365	0.103117	-1.55518	0.119904	0.146572	-0.175304	0.102827	-1.70485	0.0882227	0.111351	0.323292	0.108607	2.97672	0.00291351	0.137195	-0.0111875	0.107846	-0.103735	0.91738	0.99643	0.12746	0.103817	1.22773	0.219547	0.633844	0.112521	0.10212	1.10184	0.27053	0.999995	-0.0431294	0.109146	-0.395153	0.69273	0.921504	0.0232255
Meis2	17536	ENSMUSG00000027210	641.462	-0.54912	0.122831	-4.47052	7.8028e-06	1.7676e-05	-0.736063	0.122153	-6.02574	1.68341e-09	5.42835e-09	-0.597228	0.117148	-5.09807	3.43141e-07	7.75851e-07	-0.637111	0.116341	-5.47623	4.34481e-08	1.12094e-07	0.254722	0.12241	2.0809	0.0374431	0.419684	0.0677791	0.122576	0.552957	0.580293	0.975827	0.294888	0.116837	2.52393	0.011605	0.215842	0.255005	0.116653	2.186	0.0288154	0.999995	-0.118731	0.122904	-0.966048	0.33402	0.780389	-0.166838
Rara	19401	ENSMUSG00000037992	586.921	0.777316	0.103455	7.51356	5.75386e-14	3.29669e-13	0.756239	0.103231	7.32568	2.37694e-13	1.14524e-12	0.807222	0.0975634	8.27381	1.2974e-16	6.83444e-16	0.749583	0.0981655	7.63591	2.24239e-14	1.05555e-13	-0.109217	0.106589	-1.02466	0.305522	0.782186	-0.130294	0.0999925	-1.30304	0.192561	0.865116	-0.0692396	0.100921	-0.686074	0.492667	0.835643	-0.126879	0.0947098	-1.33966	0.180357	0.999995	0.043392	0.105927	0.409641	0.682069	0.917213	0.0732981
Rarb	218772	ENSMUSG00000017491	153.496	-1.05655	0.178208	-5.92872	3.05296e-09	1.01226e-08	-1.15008	0.179232	-6.41672	1.39243e-10	5.00695e-10	-1.23499	0.172619	-7.15441	8.40326e-13	3.12934e-12	-1.11095	0.169609	-6.55009	5.75036e-11	1.95049e-10	-0.0368592	0.175954	-0.209482	0.834072	0.96843	-0.130389	0.181445	-0.718614	0.472379	0.956151	0.242556	0.168509	1.43942	0.150031	0.559294	0.366588	0.173692	2.11056	0.0348102	0.999995	-0.270371	0.176694	-1.53017	0.125976	0.561618	-0.448808
Rarg	19411	ENSMUSG00000001288	703.116	-0.277148	0.151487	-1.82951	0.0673229	0.089136	-0.0430211	0.152109	-0.28283	0.777307	0.806828	-0.16744	0.144344	-1.16001	0.246044	0.285114	-0.266375	0.144684	-1.84108	0.0656098	0.0845813	-0.420874	0.152308	-2.7633	0.00572195	0.193214	-0.186747	0.151288	-1.23438	0.21706	0.879693	-0.0690317	0.145039	-0.475951	0.634109	0.896935	-0.167966	0.143986	-1.16654	0.243396	0.999995	-0.147834	0.15186	-0.973485	0.330312	0.777419	-0.0381259
Rbp1	19659	ENSMUSG00000046402	759.168	2.54228	0.192368	13.2157	7.12187e-40	5.64468e-38	2.71401	0.191386	14.1808	1.20404e-45	1.06527e-43	2.30637	0.183456	12.5717	3.01983e-36	8.96149e-35	2.4343	0.183419	13.2718	3.37438e-40	1.83918e-38	-0.0281748	0.196473	-0.143403	0.885972	0.978811	0.143556	0.18717	0.766982	0.443092	0.948197	0.053466	0.188069	0.284288	0.776189	0.942007	0.181395	0.178686	1.01516	0.310028	0.999995	-0.192339	0.196836	-0.977154	0.328493	0.775948	-0.428253
Rbp4	19662	ENSMUSG00000024990	12.7239	1.61746	0.394168	4.10348	4.06975e-05	8.42381e-05	1.66383	0.3705	4.49077	7.09677e-06	1.54104e-05	2.43974	0.421818	5.78387	7.29993e-09	1.92113e-08	2.12555	0.411561	5.1646	2.40953e-07	5.80399e-07	0.0841167	0.449445	0.187157	0.851538	0.972149	0.130485	0.301061	0.433419	0.664711	0.983025	0.187789	0.515105	0.364565	0.715436		-0.126408	0.286322	-0.441488	0.65886	0.999995	-0.813228	0.500789	-1.62389	0.104399		0.00905589
Rdh10	98711	ENSMUSG00000025921	266.475	0.0680387	0.140589	0.483956	0.628417	0.67205	0.0612757	0.141248	0.433816	0.664422	0.704495	0.157137	0.134882	1.165	0.244021	0.283155	0.020642	0.134334	0.153662	0.877876	0.896733	-0.189383	0.143088	-1.32354	0.185655	0.685334	-0.196146	0.138716	-1.41402	0.157357	0.834118	0.16729	0.137188	1.21942	0.222685	0.636062	0.0307947	0.131978	0.233332	0.815503	0.999995	-0.307974	0.143357	-2.1483	0.0316902	0.346292	-0.218876
Rdh11	17252	ENSMUSG00000066441	253.272	1.48668	0.132067	11.257	2.13811e-29	6.25711e-28	1.43704	0.129718	11.0782	1.60147e-28	3.35128e-27	1.2702	0.121106	10.4884	9.76714e-26	1.23531e-24	1.35397	0.122832	11.023	2.96132e-28	5.36478e-27	-0.00142394	0.141218	-0.0100833	0.991955	0.997716	-0.0510661	0.119691	-0.426649	0.669635	0.984363	-0.142107	0.130274	-1.09084	0.275345	0.685525	-0.0583428	0.113061	-0.516027	0.605835	0.999995	0.298159	0.138642	2.15058	0.0315097	0.345485	0.0816808
Rdh5	19682	ENSMUSG00000025350	134.427	-0.588734	0.123717	-4.75871	1.94838e-06	4.74123e-06	-0.664989	0.122552	-5.42616	5.75786e-08	1.55887e-07	-0.831306	0.115276	-7.21144	5.53648e-13	2.09415e-12	-0.54991	0.116743	-4.71044	2.47182e-06	5.36135e-06	0.0722036	0.122753	0.588202	0.556397	0.902349	-0.00405146	0.123518	-0.0328006	0.973834	0.997538	-0.211144	0.115942	-1.82111	0.0685903	0.423676	0.0702531	0.116081	0.605207	0.545042	0.999995	0.166608	0.12173	1.36867	0.171103	0.627021	-0.075965
Rxra	20181	ENSMUSG00000015846	1989.38	-0.704638	0.0970515	-7.26045	3.85803e-13	2.01503e-12	-0.628409	0.0970656	-6.47406	9.54039e-11	3.48058e-10	-0.480588	0.0924839	-5.19645	2.03134e-07	4.69617e-07	-0.772626	0.0924279	-8.35922	6.31322e-17	3.84712e-16	-0.0827242	0.0969886	-0.852927	0.3937	0.835805	-0.0064952	0.0971284	-0.0668723	0.946683	0.99643	0.216886	0.092488	2.34502	0.019026	0.261679	-0.0751516	0.0924238	-0.81312	0.416149	0.999995	-0.200381	0.0970298	-2.06514	0.0389093	0.375317	0.0236694
Rxrb	20182	ENSMUSG00000039656	1371.25	-0.475382	0.0618708	-7.68346	1.54852e-14	9.57604e-14	-0.431012	0.0618116	-6.97299	3.10274e-12	1.32433e-11	-0.465837	0.0584514	-7.96965	1.59125e-15	7.57856e-15	-0.436474	0.0586467	-7.44243	9.88518e-14	4.35534e-13	-0.0561043	0.0620362	-0.904381	0.365793	0.822898	-0.0117345	0.0616457	-0.190353	0.849032	0.996061	-0.0495378	0.058872	-0.841451	0.400096	0.778822	-0.0201745	0.0582245	-0.346494	0.728971	0.999995	0.0406604	0.061811	0.657819	0.510655	0.861409	0.0502051
Rxrg	20183	ENSMUSG00000015843	1462.98	-1.79512	0.204485	-8.77873	1.65337e-18	1.5989e-17	-1.7876	0.204444	-8.74369	2.25619e-18	1.8595e-17	-1.85165	0.195051	-9.49317	2.24116e-21	1.85677e-20	-1.68114	0.194901	-8.62563	6.37387e-18	4.30859e-17	0.0948823	0.203815	0.465533	0.64155	0.923533	0.102406	0.205113	0.499265	0.617593	0.979234	0.0374214	0.194399	0.192498	0.847352	0.962114	0.207934	0.195551	1.06332	0.287636	0.999995	-0.125927	0.203867	-0.617692	0.536779	0.870782	-0.182461
Tbx1	21380	ENSMUSG00000009097	30.4527	0.153343	0.277562	0.552463	0.580631	0.627187	-0.234105	0.268161	-0.873001	0.382663	0.432734	-0.496229	0.243948	-2.03416	0.0419356	0.054972	-0.253359	0.251881	-1.00587	0.314479	0.359065	0.320088	0.283096	1.13067	0.258194	0.747317	-0.06736	0.262313	-0.256792	0.797339	0.993333	-0.353644	0.252436	-1.40092	0.161237	0.572968	-0.110775	0.243373	-0.455164	0.648991	0.999995	0.761887	0.275886	2.7616	0.00575186	0.174585	0.112316
[truncated: 14 more columns]
