# Supplementary material for: Vitamin A deficiency attenuates cardiac rupture in Stra6-deficient hearts following ischemic injury
Source: Front Cardiovasc Med. 2025 Sep 16;12:1626769. doi: 10.3389/fcvm.2025.1626769 (PMC12479519; doi:10.3389/fcvm.2025.1626769)
Supplement: Supplementary file 2 [file Datasheet2.zip › Supplementary Table 5.xlsx]

## Sheet: All comparisons
				I - WT-MI vs. WT-Sham					II - Stra6-/--MI vs. Stra6-/--Sham					III - VitAD-MI vs. VitAD-Sham					IV - Stra6-/- x VitAD-MI vs. Stra6-/- x VitAD-Sham					V - Stra6-/--Sham vs. WT-Sham					VI - Stra6-/--MI vs. WT-MI					VII - Stra6-/- x VitAD-Sham vs. VitAD-Sham					VIII - Stra6-/- x VitAD-MI vs. VitAD-MI					IX - VitAD-Sham vs. WT-Sham					X - VitAD-MI vs. WT-MI
symbol	entrezid	ensembl	baseMean	log2FoldChange	lfcSE	stat	pvalue	padj	log2FoldChange	lfcSE	stat	pvalue	padj	log2FoldChange	lfcSE	stat	pvalue	padj	log2FoldChange	lfcSE	stat	pvalue	padj	log2FoldChange	lfcSE	stat	pvalue	padj	log2FoldChange	lfcSE	stat	pvalue	padj	log2FoldChange	lfcSE	stat	pvalue	padj	log2FoldChange	lfcSE	stat	pvalue	padj	log2FoldChange	lfcSE	stat	pvalue	padj	log2FoldChange
Gm11942	NA	ENSMUSG00000094344	2310.28	0.81001	0.103954	7.79203	6.59395e-15	4.24611e-14	0.468743	0.0966129	4.85177	1.22367e-06	2.87225e-06	0.723999	0.0972025	7.44836	9.45102e-14	3.83484e-13	0.598343	0.0922512	6.48602	8.81347e-11	2.93813e-10	3.07037	0.102589	29.9288	8.30108e-197	1.57903e-192	2.7291	0.0980605	27.8308	1.83844e-170	3.49709e-166	2.59245	0.0962899	26.9234	1.16975e-159	2.0094e-155	2.46679	0.0932034	26.4668	2.34007e-154	4.45128e-150	0.26042	0.105934	2.45832	0.013959	0.249414	0.174409
Gm48338	NA	ENSMUSG00000113240	11.5251	-0.363964	0.864845	-0.420843	0.67387	0.713836	1.51599	0.275946	5.49379	3.93392e-08	1.08577e-07	1.16105	0.835993	1.38883	0.164883	0.197073	1.48723	0.278721	5.33591	9.50681e-08	2.37196e-07	3.31899	0.695539	4.77183	1.82558e-06	0.00042349	5.19895	0.583376	8.91182	5.02007e-19	7.34553e-16	3.78299	0.767797	4.92708	8.34693e-07		4.10917	0.432501	9.50095	2.07988e-21	1.97817e-17	-0.677058	0.985072	-0.687318	0.491883		0.847961
Rplp1-ps1	NA	ENSMUSG00000084185	10.9402	1.49745	1.07637	1.3912	0.164164	0.201698	0.511407	0.25524	2.00363	0.04511	0.0608267	0.930415	0.849101	1.09576	0.273182	0.313645	0.445538	0.25058	1.77803	0.075399	0.0962383	5.72614	0.94051	6.08834	1.1409e-09	4.71786e-07	4.7401	0.582379	8.13919	3.9792e-16	4.73077e-13	4.42671	0.756152	5.85426	4.79149e-09		3.94183	0.460432	8.56116	1.1174e-17	7.08509e-14	1.18056	1.17547	1.00433	0.31522		0.613526
Gm19299	100502636	ENSMUSG00000111556	35.8274	-1.15389	0.277307	-4.16106	3.16773e-05	6.64864e-05	-1.04737	0.186957	-5.60218	2.11675e-08	6.01865e-08	-0.695449	0.254837	-2.72899	0.00635284	0.0092764	-0.731461	0.177068	-4.13095	3.61268e-05	6.95724e-05	1.90119	0.226045	8.41068	4.07633e-17	3.69237e-14	2.00772	0.246486	8.14534	3.78208e-16	4.73077e-13	1.897	0.218379	8.68672	3.7304e-18	1.60202e-14	1.86098	0.220468	8.44107	3.14447e-17	1.49535e-13	-0.211243	0.261608	-0.807478	0.419391	0.822746	0.247198
Plet1os	69631	ENSMUSG00000101304	77.699	-1.19897	0.544336	-2.20262	0.0276212	0.0391484	-1.17369	0.711542	-1.6495	0.0990451	0.126006	-1.39185	0.522363	-2.66452	0.00770973	0.0111541	-1.47559	0.672844	-2.19307	0.0283026	0.0385488	-5.68534	0.608119	-9.34906	8.84301e-21	1.05132e-17	-5.66006	0.657863	-8.60371	7.71823e-18	1.04869e-14	-4.61453	0.581138	-7.94051	2.01344e-15	6.91739e-12	-4.69828	0.622785	-7.54398	4.55841e-14	1.7342e-10	-0.934134	0.544669	-1.71505	0.086336	0.494888	-1.12702
1500002F19Rik	NA	ENSMUSG00000097595	23.69	-1.16904	0.407998	-2.86531	0.00416604	0.00666271	-1.59253	0.411562	-3.86947	0.000109071	0.000208308	-0.904928	0.323322	-2.79884	0.00512858	0.00756833	-1.12952	0.381976	-2.95704	0.00310605	0.00485682	0.238297	0.386969	0.615805	0.538023	0.896015	-0.18519	0.431393	-0.429284	0.667717	0.983556	-1.88353	0.34738	-5.42209	5.89065e-08	8.43246e-05	-2.10812	0.360236	-5.85205	4.85557e-09	1.53938e-05	1.90886	0.368392	5.18161	2.19978e-07	0.000137848	2.17297
Gm17511	NA	ENSMUSG00000090460	465.129	0.784965	0.115305	6.80773	9.91505e-12	4.38512e-11	0.550218	0.106906	5.14674	2.65049e-07	6.68669e-07	0.64769	0.105683	6.12861	8.86474e-10	2.51867e-09	0.57334	0.102607	5.58775	2.30033e-08	6.12756e-08	1.19004	0.115608	10.2938	7.51634e-25	1.19147e-21	0.955295	0.106578	8.96331	3.15086e-19	4.99465e-16	0.628671	0.10744	5.85134	4.87624e-09	9.30711e-06	0.554322	0.100765	5.50114	3.77336e-08	0.000102538	0.413868	0.117978	3.50801	0.000451469	0.0524601	0.276592
Atp10d	231287	ENSMUSG00000046808	468.155	-0.638947	0.199156	-3.20827	0.00133537	0.00227631	-0.4469	0.199365	-2.24162	0.0249858	0.0350657	-0.792559	0.188699	-4.20011	2.6678e-05	5.03041e-05	-0.143205	0.187249	-0.764781	0.444402	0.490309	-0.193585	0.199306	-0.971296	0.331401	0.800191	-0.00153771	0.199215	-0.00771885	0.993841	0.998735	0.359232	0.188123	1.90955	0.0561905	0.392452	1.00859	0.187828	5.36972	7.88591e-08	0.000187507	0.317813	0.198423	1.60169	0.109224	0.535532	0.164201
Oaz2-ps	NA	ENSMUSG00000083610	478.487	-0.349584	0.0979822	-3.56784	0.000359943	0.00066185	-0.403219	0.0951141	-4.23932	2.24197e-05	4.59547e-05	-0.491273	0.0929963	-5.28271	1.27286e-07	3.00216e-07	-0.443353	0.0906976	-4.88826	1.01734e-06	2.29995e-06	0.447222	0.0972786	4.59734	4.27924e-06	0.000894502	0.393587	0.0958336	4.10699	4.00851e-05	0.00663042	0.422516	0.0924075	4.57231	4.82368e-06	0.00267294	0.470436	0.0912974	5.15279	2.5664e-07	0.000542424	-0.00732374	0.0983815	-0.0744423	0.940658	0.987572	-0.149012
Nxpe4	244853	ENSMUSG00000044229	176.939	-0.347876	0.373142	-0.932288	0.351188	0.401098	1.74787	0.413387	4.22817	2.35597e-05	4.81937e-05	-0.375059	0.358028	-1.04757	0.294837	0.336033	1.39348	0.391245	3.56165	0.000368536	0.000640677	-4.98188	0.406734	-12.2485	1.71114e-34	5.42487e-31	-2.88614	0.380383	-7.58744	3.26277e-14	3.26655e-11	-3.62204	0.386689	-9.3668	7.47638e-21	4.28098e-17	-1.8535	0.362945	-5.10684	3.27596e-07	0.000623154	-1.10986	0.374506	-2.96353	0.00304135	0.128587	-1.13704
Dapk2	13143	ENSMUSG00000032380	113.587	0.666017	0.184921	3.60163	0.000316227	0.000585199	0.156626	0.190262	0.823211	0.410388	0.459687	0.690336	0.178803	3.86087	0.000112983	0.000199903	-0.323791	0.182407	-1.7751	0.0758812	0.0968019	-0.365595	0.19314	-1.8929	0.0583706	0.48275	-0.874986	0.181913	-4.80991	1.51e-06	0.000393468	0.134354	0.185808	0.723078	0.469632	0.821498	-0.879774	0.175266	-5.01964	5.17683e-07	0.000895215	-0.390565	0.192898	-2.02472	0.0428964	0.387169	-0.366245
Gm6548	NA	ENSMUSG00000091549	602.195	1.38252	0.138442	9.98626	1.75069e-23	2.88576e-22	1.63383	0.134535	12.1443	6.15392e-34	1.97736e-32	1.52643	0.130507	11.6961	1.334e-31	2.73147e-30	1.43577	0.12776	11.238	2.6528e-29	5.31735e-28	0.498954	0.141191	3.5339	0.000409476	0.0399438	0.750267	0.131648	5.69906	1.20469e-08	5.09236e-06	0.704954	0.133094	5.29665	1.17949e-07	0.000155856	0.614295	0.125063	4.91188	9.02054e-07	0.00142991	0.0431598	0.142584	0.302698	0.76212	0.942764	0.187074
Nherf4	170761	ENSMUSG00000032105	47.3766	-0.434679	0.492461	-0.882666	0.377417	0.42792	-0.961076	0.56853	-1.69046	0.0909404	0.116513	-0.220579	0.476501	-0.462913	0.643427	0.680299	-0.657232	0.521977	-1.25912	0.207987	0.245906	-3.44181	0.52303	-6.58052	4.68801e-11	2.34672e-08	-3.96821	0.54054	-7.34119	2.117e-13	1.6779e-10	-1.95655	0.501216	-3.9036	9.47724e-05	0.0202912	-2.3932	0.498293	-4.8028	1.56459e-06	0.00228936	-1.27737	0.496876	-2.5708	0.0101464	0.223375	-1.06327
Ociad2	433904	ENSMUSG00000029153	125.001	-1.37862	0.248307	-5.5521	2.82261e-08	8.43414e-08	-1.05049	0.247949	-4.2367	2.26828e-05	4.64697e-05	-1.19064	0.236365	-5.03729	4.72166e-07	1.05328e-06	-1.11656	0.227877	-4.89984	9.59143e-07	2.17485e-06	-0.153095	0.244323	-0.62661	0.530915	0.892422	0.175044	0.251876	0.694962	0.487079	0.959033	1.01784	0.230021	4.42498	9.64506e-06	0.00458458	1.09192	0.234279	4.66075	3.15055e-06	0.00407674	-0.184658	0.244221	-0.756109	0.449584	0.837004	0.00332857
Anp32a	11737	ENSMUSG00000032249	4121.56	-0.0634744	0.039289	-1.61558	0.106185	0.135379	-0.1174	0.0392861	-2.98834	0.00280498	0.00449961	-0.0744138	0.0371846	-2.0012	0.045371	0.0591655	-0.0927337	0.0374896	-2.47358	0.0133765	0.0191415	-0.0617223	0.0396876	-1.5552	0.119897	0.606096	-0.115648	0.0388833	-2.97423	0.00293725	0.221716	-0.153424	0.0377876	-4.06017	4.90377e-05	0.0125727	-0.171744	0.0368818	-4.6566	3.21476e-06	0.00407674	0.0345703	0.0395587	0.873899	0.382173	0.805728	0.023631
Cyb5a	109672	ENSMUSG00000024646	1458.36	0.0579955	0.074355	0.779981	0.435402	0.485533	0.187635	0.0740785	2.53292	0.0113118	0.0167242	0.0733819	0.0703539	1.04304	0.29693	0.338195	-0.297038	0.0692709	-4.28807	1.80232e-05	3.58428e-05	-0.0602523	0.0752114	-0.801106	0.42307	0.848928	0.0693868	0.0732088	0.947793	0.343235	0.928736	0.689549	0.0704403	9.78912	1.25381e-22	1.0769e-18	0.319129	0.0691829	4.61282	3.97233e-06	0.00472261	0.0411309	0.0749696	0.548634	0.583257	0.887274	0.0565173
Eef1a1-ps1	NA	ENSMUSG00000117822	1681.02	1.60284	0.147414	10.873	1.54986e-27	3.84874e-26	1.64836	0.145784	11.3069	1.21305e-29	2.79692e-28	1.60211	0.139891	11.4525	2.28347e-30	4.26681e-29	1.51821	0.139009	10.9216	9.0875e-28	1.58299e-26	0.694354	0.148326	4.68126	2.85118e-06	0.000609384	0.739881	0.144856	5.1077	3.26097e-07	9.69221e-05	0.653089	0.140877	4.63587	3.55437e-06	0.00215686	0.569187	0.13801	4.12425	3.71942e-05	0.0416182	0.130297	0.148936	0.87485	0.381656	0.805728	0.129567
Ccl24	56221	ENSMUSG00000004814	33.9749	0.729629	0.523671	1.3933	0.16353	0.200987	0.219744	0.529647	0.414888	0.678224	0.717569	0.75039	0.501676	1.49577	0.134715	0.163438	-1.13592	0.521951	-2.1763	0.0295328	0.0401267	-0.373436	0.533348	-0.700174	0.483818	0.87474	-0.883321	0.519902	-1.69902	0.0893162	0.75182	-0.202144	0.513369	-0.39376	0.693758	0.916042	-2.08846	0.510455	-4.09136	4.28849e-05	0.0453198	-0.362255	0.532718	-0.680014	0.496496	0.854489	-0.341494
Nxpe2	78252	ENSMUSG00000032028	51.9815	-0.127647	0.249212	-0.512203	0.608509	0.65322	-0.213238	0.286083	-0.745372	0.456047	0.504656	-0.371475	0.246293	-1.50827	0.131486	0.159745	-0.247964	0.273237	-0.907506	0.364139	0.409522	-1.79598	0.270967	-6.62803	3.40199e-11	1.77399e-08	-1.88157	0.265569	-7.08504	1.39003e-12	9.793e-10	-1.1542	0.265044	-4.35477	1.33208e-05	0.0055811	-1.03069	0.255088	-4.04053	5.333e-05	0.0533918	-0.67793	0.255684	-2.65144	0.00801497	0.201477	-0.921758
Irf4	16364	ENSMUSG00000021356	35.7306	0.327942	0.250423	1.30955	0.190347	0.230711	0.604413	0.262721	2.30059	0.0214147	0.0303743	0.165628	0.224996	0.736136	0.461648	0.505379	-0.706495	0.236716	-2.98456	0.00283982	0.00445997	-0.564029	0.273878	-2.05942	0.0394539	0.42329	-0.287558	0.23817	-1.20737	0.227291	0.884493	-0.0325708	0.235403	-0.138362	0.889954	0.972888	-0.904693	0.22637	-3.99652	6.42806e-05	0.0611373	0.403399	0.255077	1.58148	0.113769	0.543121	0.241084
Cyp2ab1	224044	ENSMUSG00000022818	12.1873	-0.604677	0.494013	-1.22401	0.220949	0.264299	0.20524	0.493503	0.415883	0.677496	0.716879	0.251519	0.452301	0.556087	0.578152	0.617947	-1.14409	0.508223	-2.25116	0.0243753	0.0335358	-0.417212	0.502049	-0.831018	0.405963	0.841752	0.392704	0.485326	0.809155	0.418426	0.945227	-0.522351	0.480197	-1.08778	0.27669		-1.91796	0.481953	-3.97956	6.90417e-05	0.0625387	0.0103887	0.491251	0.0211474	0.983128		0.866584
BC023105	NA	ENSMUSG00000063388	54.054	-0.695377	0.698681	-0.995271	0.319605	0.368791	0.143551	0.698081	0.205637	0.837074	0.861019	-0.229389	0.661643	-0.346696	0.728819	0.760566	1.98413	0.654818	3.03005	0.00244511	0.00386885	-0.402435	0.70035	-0.574619	0.565549	0.905181	0.436494	0.696406	0.62678	0.530803	0.966289	0.364222	0.662142	0.550066	0.582274	0.878011	2.57774	0.654313	3.93962	8.16118e-05	0.0688521	0.0429337	0.697082	0.0615907	0.950889	0.989805	0.508921
Gm45774	NA	ENSMUSG00000110588	40.4068	0.585675	0.549412	1.066	0.286423	0.334623	1.84173	0.534517	3.4456	0.000569794	0.000996563	0.0472931	0.522881	0.090447	0.927932	0.936846	2.13887	0.516437	4.14158	3.44918e-05	6.66026e-05	0.40565	0.554925	0.730999	0.46478	0.865864	1.66171	0.528792	3.14246	0.00167534	0.149617	-0.0961507	0.531926	-0.18076	0.856556	0.964531	1.99542	0.507117	3.93484	8.32509e-05	0.0688521	0.0602911	0.558079	0.108033	0.913969	0.984663	-0.47809
Calml4	75600	ENSMUSG00000032246	38.5658	1.30247	0.362307	3.59493	0.000324484	0.000599896	1.81868	0.307957	5.90563	3.51297e-09	1.09306e-08	1.63985	0.329735	4.97324	6.58429e-07	1.4466e-06	1.7053	0.297279	5.73636	9.67345e-09	2.68078e-08	1.17805	0.370528	3.17939	0.00147588	0.0972519	1.69426	0.298014	5.68517	1.3068e-08	5.28894e-06	1.03069	0.345095	2.98669	0.00282012	0.120808	1.09614	0.279302	3.92456	8.68878e-05	0.0688658	0.0840502	0.393373	0.213666	0.830808	0.962227	0.421437
Gm50415	NA	ENSMUSG00000118387	16.5035	-3.14422	0.450073	-6.98602	2.82797e-12	1.33021e-11	-2.26079	0.373766	-6.04868	1.46033e-09	4.73793e-09	-2.64495	0.394223	-6.70929	1.95574e-11	6.44191e-11	-2.22682	0.2977	-7.48009	7.42708e-14	3.31716e-13	0.221052	0.313055	0.706112	0.480118	0.87358	1.10448	0.494229	2.23475	0.0254337	0.580113	1.15573	0.285617	4.04644	5.20017e-05		1.57386	0.403063	3.90476	9.43186e-05	0.0717652	-0.11302	0.318907	-0.354398	0.72304	0.930634	0.386243
Cd5l	11801	ENSMUSG00000015854	150.405	4.03441	0.967155	4.17142	3.02702e-05	6.37087e-05	7.23567	1.06456	6.79689	1.06905e-11	4.30562e-11	9.99864	1.22278	8.177	2.91004e-16	1.48564e-15	4.03741	0.976402	4.13499	3.54976e-05	6.84544e-05	-3.01148	1.08075	-2.78646	0.00532867	0.189754	0.189781	0.949023	0.199975	0.8415	0.996061	2.46145	1.27541	1.92993	0.0536159	0.388019	-3.49977	0.906568	-3.86047	0.000113171	0.0827977	-4.63589	1.2698	-3.65088	0.000261343	0.0366842	1.32833
D2hgdh	98314	ENSMUSG00000073609	965.696	-1.24979	0.126464	-9.88259	4.95354e-23	7.78729e-22	-1.35718	0.126517	-10.7272	7.58219e-27	1.37491e-25	-1.24265	0.121346	-10.2405	1.30495e-24	1.4793e-23	-1.27467	0.120245	-10.6006	2.96094e-26	4.49146e-25	0.0689502	0.125629	0.548841	0.583115	0.909964	-0.0384365	0.127346	-0.301827	0.762784	0.991235	0.498724	0.120091	4.15288	3.2831e-05	0.00967868	0.466701	0.121499	3.84121	0.000122431	0.0862549	-0.416797	0.126027	-3.30719	0.000942354	0.0764266	-0.409655
Ltc4s	17001	ENSMUSG00000020377	71.0805	1.44261	0.31526	4.57594	4.74088e-06	1.10393e-05	1.61551	0.315566	5.11941	3.06493e-07	7.68334e-07	2.47035	0.309698	7.97663	1.50382e-15	7.18192e-15	1.12155	0.310024	3.61763	0.000297309	0.000521381	-0.26003	0.329336	-0.789559	0.429786	0.851524	-0.0871299	0.300847	-0.289615	0.772111	0.991235	0.247371	0.329671	0.750358	0.453039	0.810404	-1.10142	0.288695	-3.81517	0.000136089	0.0924533	-0.84883	0.337097	-2.51806	0.0118005	0.237141	0.178905
3110040M04Rik	73176	ENSMUSG00000114582	21.9903	0.945458	0.437837	2.15938	0.0308204	0.0433405	0.1104	0.420543	0.262518	0.792922	0.820931	0.0551344	0.43296	0.127343	0.898669	0.912143	0.49922	0.395028	1.26376	0.206317	0.24411	0.673501	0.446787	1.50743	0.1317	0.625205	-0.161556	0.411022	-0.39306	0.694275	0.986016	1.06709	0.428151	2.49231	0.0126916	0.223182	1.51117	0.400235	3.77571	0.000159551	0.104655	-0.283762	0.464539	-0.610846	0.541301	0.871595	-1.17409
Itga11	319480	ENSMUSG00000032243	182.308	1.41985	0.231244	6.14004	8.25004e-10	2.91425e-09	1.01484	0.232717	4.36082	1.29574e-05	2.72741e-05	1.90855	0.221267	8.62557	6.37756e-18	3.84757e-17	1.2321	0.223953	5.50162	3.76318e-08	9.77512e-08	-0.268094	0.238521	-1.12399	0.261019	0.749788	-0.673101	0.225252	-2.98821	0.00280616	0.212665	-0.123994	0.230918	-0.536963	0.591293	0.880818	-0.800444	0.213988	-3.7406	0.000183581	0.112648	-0.370436	0.23883	-1.55104	0.120892	0.553327	0.118273
Gm5869	NA	ENSMUSG00000104802	1960.75	1.51716	0.156073	9.72081	2.45822e-22	3.62764e-21	1.66766	0.155043	10.7561	5.5449e-27	1.01712e-25	1.56803	0.148449	10.5627	4.43479e-26	5.78195e-25	1.44737	0.147739	9.79674	1.16272e-22	1.24464e-21	0.496784	0.156879	3.16667	0.00154197	0.0984274	0.647288	0.154227	4.19697	2.70507e-05	0.00467695	0.671156	0.149207	4.49816	6.85429e-06	0.00356797	0.550488	0.146974	3.74547	0.000180059	0.112648	0.0280273	0.157285	0.178194	0.85857	0.970663	0.0789025
Gm33887	105244034	ENSMUSG00000121042	121.814	-1.11976	0.232925	-4.8074	1.5291e-06	3.75989e-06	-1.03661	0.23445	-4.42146	9.8037e-06	2.0937e-05	-0.843191	0.221779	-3.80195	0.000143564	0.000251277	-0.930981	0.230582	-4.03753	5.40171e-05	0.00010221	-0.211303	0.231333	-0.913416	0.361024	0.820869	-0.128154	0.236021	-0.542978	0.587145	0.976646	-0.753807	0.22505	-3.34951	0.000809533	0.0677685	-0.841598	0.227391	-3.70111	0.000214658	0.127601	-0.230082	0.231203	-0.995149	0.319664	0.766756	0.0464892
Cd163	93671	ENSMUSG00000008845	814.333	-0.103588	0.362129	-0.286052	0.774839	0.805334	0.106896	0.362196	0.295132	0.767893	0.798932	0.658848	0.344856	1.9105	0.0560685	0.0721411	-0.453276	0.34537	-1.31243	0.189374	0.22572	-0.243998	0.362453	-0.673184	0.50083	0.88211	-0.0335148	0.361871	-0.0926152	0.926209	0.99643	-0.155733	0.345387	-0.450895	0.652065	0.903584	-1.26786	0.344839	-3.67666	0.000236308	0.12843	0.0999764	0.362242	0.275994	0.782553	0.950272	0.862412
Sorl1	20660	ENSMUSG00000049313	1122.44	0.634923	0.156462	4.05799	4.94968e-05	0.000101502	0.205037	0.153535	1.33544	0.181731	0.220226	0.248235	0.147181	1.68659	0.0916816	0.114209	0.0650793	0.146312	0.444799	0.656465	0.694467	1.41619	0.156262	9.06292	1.27006e-19	1.34217e-16	0.986305	0.153739	6.41545	1.40404e-10	7.63075e-08	0.721611	0.147333	4.89782	9.69055e-07	0.000876127	0.538456	0.146159	3.68404	0.000229562	0.12843	0.806619	0.156748	5.14595	2.66173e-07	0.000161044	0.419931
Gm5822	NA	ENSMUSG00000089993	409.146	1.7318	0.150554	11.5028	1.27698e-30	4.25408e-29	1.6885	0.144082	11.719	1.0187e-31	2.8043e-30	1.65962	0.140682	11.797	4.04637e-32	8.60962e-31	1.52413	0.137242	11.1054	1.1813e-28	2.21386e-27	0.658225	0.154611	4.25731	2.06903e-05	0.00345238	0.61493	0.139721	4.40113	1.07686e-05	0.00215622	0.625184	0.144855	4.31591	1.58943e-05	0.00608009	0.489692	0.132829	3.68662	0.000227253	0.12843	0.161614	0.156739	1.0311	0.302492	0.753696	0.089435
Gm16372	NA	ENSMUSG00000057160	27.035	1.31465	0.324774	4.0479	5.16791e-05	0.000105806	1.44538	0.323431	4.4689	7.86245e-06	1.69993e-05	2.03861	0.276462	7.37392	1.65683e-13	6.57547e-13	1.91067	0.313851	6.08783	1.14451e-09	3.43011e-09	-0.201025	0.368607	-0.545364	0.585503	0.910591	-0.0702977	0.272423	-0.258046	0.796372	0.993333	-0.758074	0.34083	-2.2242	0.0261353	0.29914	-0.886011	0.242422	-3.65483	0.000257353	0.135983	0.441646	0.347187	1.27207	0.203348	0.662449	1.1656
Retnla	57262	ENSMUSG00000061100	28.7553	-2.29485	0.424201	-5.40982	6.30872e-08	1.81577e-07	-4.32174	0.466483	-9.26452	1.95949e-20	2.00287e-19	-2.01489	0.410311	-4.91064	9.078e-07	1.96968e-06	-4.37303	0.508412	-8.60135	7.87829e-18	5.26752e-17	1.02876	0.388566	2.64759	0.00810674	0.230198	-0.998124	0.496558	-2.01009	0.044422	0.663262	0.433222	0.380365	1.13896	0.254718	0.669072	-1.92492	0.531188	-3.62381	0.000290298	0.148405	-0.437319	0.39889	-1.09634	0.27293	0.728711	-0.157353
F830016B08Rik	240328	ENSMUSG00000090942	140.704	-1.16798	0.84847	-1.37657	0.168645	0.206645	0.309109	0.845051	0.365788	0.714523	0.750465	-0.437474	0.806312	-0.542562	0.587432	0.626669	2.28696	0.804024	2.8444	0.00444956	0.00681204	0.0223578	0.846791	0.0264029	0.978936	0.994516	1.49945	0.846733	1.77086	0.0765838	0.736991	0.184309	0.806452	0.228543	0.819224	0.955423	2.90875	0.803884	3.61837	0.000296467	0.148405	0.107641	0.846525	0.127156	0.898817	0.981675	0.838148
Gm57017	NA	ENSMUSG00000120036	23.8292	-0.241412	0.312495	-0.772531	0.4398	0.48992	-0.822519	0.371702	-2.21285	0.0269082	0.0375641	-0.170205	0.314573	-0.541065	0.588463	0.627592	-0.732917	0.35063	-2.09029	0.036592	0.0490974	-1.43306	0.338486	-4.23372	2.29859e-05	0.00372979	-2.01416	0.348199	-5.78452	7.27176e-09	3.54676e-06	-0.629285	0.336059	-1.87254	0.0611313	0.404048	-1.192	0.330094	-3.61109	0.000304916	0.148721	-0.855178	0.325523	-2.62709	0.00861183	0.208353	-0.78397
Gal3st2c	619597	ENSMUSG00000073608	157.086	-2.12532	0.325809	-6.52322	6.88153e-11	2.77038e-10	-1.85578	0.324411	-5.72046	1.06239e-08	3.1278e-08	-2.22595	0.316496	-7.0331	2.01989e-12	7.28246e-12	-1.73741	0.308771	-5.62685	1.83531e-08	4.93446e-08	0.0940503	0.320737	0.293232	0.769345	0.953646	0.36359	0.329427	1.10371	0.269721	0.907423	0.652966	0.307362	2.12442	0.0336352	0.332733	1.14151	0.317864	3.59118	0.000329188	0.156545	-0.687875	0.322236	-2.13469	0.0327862	0.348584	-0.7885
Stac2	217154	ENSMUSG00000017400	26.3483	2.38515	0.347566	6.86246	6.76844e-12	3.04444e-11	2.04121	0.336791	6.06076	1.35482e-09	4.41819e-09	2.52247	0.30095	8.38169	5.21739e-17	2.86504e-16	2.19243	0.337376	6.49846	8.11487e-11	2.71332e-10	-0.0303954	0.4063	-0.0748104	0.940366	0.988933	-0.37434	0.262965	-1.42354	0.154581	0.830029	-0.540194	0.380166	-1.42095	0.155333	0.565307	-0.87024	0.244679	-3.55665	0.000375608	0.174264	0.318995	0.390789	0.816284	0.414338	0.819838	0.456311
Erdr1y	NA	ENSMUSG00000096768	10794.1	0.538402	0.297695	1.80857	0.0705186	0.0930317	0.886576	0.297399	2.9811	0.00287218	0.00460275	0.340246	0.283475	1.20027	0.230035	0.268054	0.743026	0.283567	2.62028	0.00878564	0.012925	1.29936	0.297677	4.36501	1.27115e-05	0.00223887	1.64754	0.297418	5.53946	3.03399e-08	1.15425e-05	-1.40549	0.283566	-4.95648	7.17799e-07	0.000770647	-1.00271	0.283475	-3.53721	0.000404372	0.183142	2.70687	0.297609	9.09537	9.42621e-20	3.30784e-16	2.50871
Mllt3	70122	ENSMUSG00000028496	373.543	-0.245724	0.0745332	-3.29684	0.000977808	0.001698	-0.139845	0.0713976	-1.95868	0.0501506	0.0671759	-0.294863	0.0696272	-4.23488	2.28676e-05	4.3451e-05	-0.0107262	0.0692842	-0.154814	0.876968	0.895949	0.197209	0.0749289	2.63195	0.00848961	0.234042	0.303088	0.0709822	4.26992	1.95543e-05	0.00364669	-0.0476495	0.0718122	-0.663529	0.506992	0.844606	0.236487	0.0670169	3.52877	0.0004175	0.18469	0.0268582	0.0754788	0.355837	0.721963	0.930158	-0.0222811
Gm46620	NA	ENSMUSG00000118012	319.103	-1.09233	0.315736	-3.45962	0.000540946	0.000971019	-1.15125	0.316153	-3.64142	0.000271135	0.000493591	-0.98587	0.301033	-3.27495	0.00105679	0.00168432	-1.00165	0.304669	-3.28767	0.0010102	0.00167362	-0.122477	0.315241	-0.388519	0.697632	0.938498	-0.181399	0.316648	-0.572873	0.566731	0.972372	-1.04891	0.302315	-3.46958	0.000521269	0.0542458	-1.06469	0.303397	-3.50923	0.000449409	0.194288	-0.171231	0.315235	-0.543187	0.587001	0.888551	-0.0647747
Gm10138	NA	ENSMUSG00000100954	174.549	-0.705824	0.181695	-3.88466	0.000102475	0.000202081	-0.988699	0.182916	-5.40521	6.47311e-08	1.74274e-07	-1.09093	0.168102	-6.48969	8.60148e-11	2.66391e-10	-0.864429	0.173806	-4.97352	6.57467e-07	1.51299e-06	0.0196956	0.180824	0.108921	0.913265	0.984355	-0.263179	0.183777	-1.43206	0.152127	0.82797	-0.828702	0.169917	-4.87711	1.07653e-06	0.000924633	-0.602201	0.172032	-3.50051	0.000464373	0.196295	0.752424	0.178291	4.2202	2.44087e-05	0.00778682	0.367318
Gm6781	NA	ENSMUSG00000035129	136.848	-1.08938	0.132651	-8.21236	2.16875e-16	1.63512e-15	-1.41226	0.131983	-10.7003	1.01406e-26	1.81463e-25	-1.51817	0.125851	-12.0632	1.65192e-33	3.88896e-32	-1.25328	0.120801	-10.3747	3.2322e-25	4.43949e-24	0.256458	0.126417	2.02867	0.0424914	0.434946	-0.0664249	0.137966	-0.481459	0.63019	0.979396	0.182029	0.117725	1.54622	0.122051	0.518892	0.446917	0.128733	3.47165	0.000517269	0.209351	0.187757	0.126505	1.48419	0.13776	0.580769	-0.241031
Erdr1x	NA	ENSMUSG00000095562	7336.14	0.669544	0.280207	2.38946	0.0168733	0.0247161	0.999497	0.279743	3.57291	0.000353037	0.000633415	0.393087	0.26659	1.4745	0.140347	0.169838	0.784542	0.266726	2.94138	0.00326749	0.00509503	1.2843	0.280196	4.58358	4.57086e-06	0.000934912	1.61426	0.279754	5.77026	7.91473e-09	3.67205e-06	-1.31811	0.26673	-4.94174	7.743e-07	0.000782408	-0.926656	0.266585	-3.47602	0.000508915	0.209351	2.69445	0.280086	9.62009	6.57726e-22	2.88512e-18	2.418
Pcsk7	18554	ENSMUSG00000035382	684.572	0.021996	0.0746755	0.294555	0.768334	0.799828	0.141263	0.0758904	1.86142	0.0626856	0.0826968	0.189096	0.0708477	2.66905	0.00760662	0.0110117	0.123405	0.0720192	1.7135	0.0866212	0.109439	-0.371007	0.0769638	-4.82054	1.43169e-06	0.000350788	-0.25174	0.0735686	-3.42184	0.000621999	0.0704266	-0.174204	0.0734212	-2.37267	0.0176599	0.254514	-0.239896	0.0693938	-3.45702	0.000546184	0.212887	-0.139161	0.0761011	-1.82863	0.0674546	0.453197	0.027939
Gm47985	118567800	ENSMUSG00000114212	55.228	0.785752	0.555709	1.41396	0.157373	0.194071	-0.0195112	0.550504	-0.0354424	0.971727	0.976501	0.388068	0.545014	0.712033	0.476444	0.519514	0.399705	0.523654	0.763299	0.445285	0.491226	0.723067	0.557662	1.2966	0.194767	0.697583	-0.0821968	0.548526	-0.14985	0.880883	0.996061	1.81181	0.541168	3.34796	0.000814097	0.0677685	1.82344	0.527627	3.45593	0.000548389	0.212887	-1.07066	0.571089	-1.87476	0.0608252	0.435831	-1.46834
Plb1	665270	ENSMUSG00000029134	26.0143	-0.873736	0.255896	-3.41442	0.000639183	0.00113811	-0.556468	0.249679	-2.22873	0.025832	0.0361758	-1.51619	0.25639	-5.9136	3.34712e-09	9.07481e-09	-1.00307	0.229198	-4.37644	1.20632e-05	2.44244e-05	-0.04933	0.249885	-0.197411	0.843506	0.970813	0.267938	0.255695	1.04788	0.294693	0.915792	0.363043	0.22941	1.5825	0.113535	0.508024	0.876157	0.256199	3.41983	0.000626611	0.238388	-0.00700504	0.248122	-0.0282322	0.977477	0.994646	-0.649454
Clmn	94040	ENSMUSG00000021097	114.133	-1.33148	0.224102	-5.94142	2.82559e-09	9.41467e-09	-0.966751	0.227772	-4.24437	2.19204e-05	4.49854e-05	-1.36555	0.211332	-6.46164	1.03576e-10	3.186e-10	-1.65448	0.218666	-7.56624	3.84171e-14	1.76301e-13	-0.510433	0.2224	-2.29511	0.0217267	0.345268	-0.1457	0.229434	-0.635039	0.525403	0.966152	-0.455205	0.210254	-2.16503	0.0303856	0.319252	-0.744139	0.219703	-3.38702	0.000706561	0.262063	0.157304	0.219379	0.717044	0.473347	0.846103	0.123239
Pou5f2	75507	ENSMUSG00000093668	8.18526	0.846879	0.355472	2.3824	0.0172	0.0251656	0.79761	0.39195	2.03498	0.0418532	0.0567004	0.741319	0.332232	2.23133	0.0256594	0.0346386	0.515376	0.425962	1.20991	0.226313	0.265573	-0.526869	0.430459	-1.22397	0.220964	0.719407	-0.576138	0.307719	-1.87229	0.0611668	0.707304	-0.837414	0.439358	-1.90599	0.0566511		-1.06336	0.314303	-3.38323	0.000716395	0.262063	-0.0621939	0.401411	-0.154938	0.87687		-0.167754
Gm13810	NA	ENSMUSG00000095203	49.5013	0.37565	0.383146	0.980436	0.326871	0.376504	0.285296	0.316072	0.90263	0.366722	0.41659	0.374386	0.319866	1.17045	0.241821	0.280842	0.162608	0.301658	0.539046	0.589855	0.63184	2.36728	0.368519	6.42375	1.32959e-10	6.32285e-08	2.27692	0.33301	6.83741	8.06385e-12	5.28933e-09	1.22975	0.318776	3.85772	0.000114452	0.0228173	1.01797	0.302809	3.36176	0.000774484	0.277967	1.15237	0.378902	3.04135	0.00235523	0.114039	1.15111
Gm2427	NA	ENSMUSG00000101751	204.191	-0.271412	0.123853	-2.19141	0.0284223	0.040197	-0.252545	0.117107	-2.15653	0.0310425	0.0429541	-0.454533	0.113126	-4.01792	5.87136e-05	0.00010707	-0.297889	0.110657	-2.69202	0.00710217	0.0105793	0.479703	0.122683	3.91011	9.22532e-05	0.0121864	0.49857	0.118333	4.21329	2.51673e-05	0.00451635	0.211943	0.113308	1.8705	0.061414	0.404048	0.368588	0.11047	3.33653	0.000848318	0.298828	0.35515	0.123042	2.88643	0.00389644	0.141222	0.17203
Thsd4	207596	ENSMUSG00000032289	182.543	0.38268	0.123624	3.09552	0.00196467	0.00328747	0.400254	0.126903	3.15402	0.00161037	0.0026593	0.48908	0.11906	4.10786	3.99345e-05	7.39736e-05	0.198897	0.121786	1.63316	0.102435	0.127931	-0.405595	0.130598	-3.10567	0.00189848	0.110853	-0.38802	0.119713	-3.24124	0.00119011	0.114915	-0.0909558	0.126161	-0.720947	0.470942	0.822327	-0.381139	0.114413	-3.33125	0.000864565	0.299014	-0.305152	0.129446	-2.35738	0.0184044	0.273885	-0.198752
Gm10699	NA	ENSMUSG00000074461	26.9066	-1.32702	0.215192	-6.16665	6.9754e-10	2.48662e-09	-0.729662	0.201024	-3.62972	0.000283731	0.000515386	-1.10465	0.208742	-5.29192	1.21037e-07	2.8608e-07	-0.711149	0.18601	-3.82318	0.000131742	0.000239602	-0.0624542	0.196471	-0.317879	0.750576	0.950022	0.534899	0.219357	2.43848	0.0147491	0.482779	0.284485	0.191215	1.48777	0.13681	0.54208	0.677982	0.203984	3.3237	0.000888307	0.301739	-0.301984	0.200592	-1.50546	0.132206	0.57051	-0.0796137
Gm13812	NA	ENSMUSG00000094873	49.2431	0.323202	0.38639	0.836465	0.402893	0.452981	0.301747	0.320771	0.940692	0.346863	0.396468	0.363932	0.324098	1.12291	0.261476	0.301461	0.156806	0.306172	0.512151	0.608545	0.649812	2.32643	0.371562	6.26121	3.81992e-10	1.77226e-07	2.30498	0.337836	6.82277	8.93039e-12	5.66246e-09	1.22159	0.322999	3.78201	0.000155568	0.0268786	1.01446	0.30733	3.30088	0.000963821	0.3161	1.12505	0.381784	2.94682	0.00321061	0.131769	1.16578
Gm3791	NA	ENSMUSG00000113423	11.1676	-0.0883778	0.397685	-0.22223	0.824134	0.848076	-0.0986095	0.38297	-0.257486	0.796804	0.824187	0.200324	0.337695	0.593208	0.553042	0.593763	-0.284263	0.389661	-0.729514	0.465687	0.511479	0.138335	0.406688	0.34015	0.733743	0.946993	0.128103	0.373397	0.343075	0.731542	0.989084	-0.662626	0.381209	-1.73822	0.0821715		-1.14721	0.347208	-3.30411	0.000952801	0.3161	0.480517	0.395417	1.21522	0.224284		0.769219
4930429F24Rik	74633	ENSMUSG00000086918	709.987	-1.26524	0.214497	-5.89861	3.66571e-09	1.20618e-08	-0.883228	0.213994	-4.12736	3.66957e-05	7.35229e-05	-1.48145	0.204511	-7.24389	4.36003e-13	1.66239e-12	-1.00057	0.20371	-4.91172	9.02813e-07	2.05324e-06	0.0320875	0.213752	0.150116	0.880673	0.977599	0.414096	0.214739	1.92837	0.0538086	0.695651	0.185233	0.203575	0.909899	0.362876	0.749493	0.666116	0.204645	3.25498	0.001134	0.359517	0.0284375	0.213715	0.133063	0.894144	0.981152	-0.187777
5033417F24Rik	75995	ENSMUSG00000097251	18.662	-1.36638	0.305903	-4.4667	7.94363e-06	1.79778e-05	-0.727239	0.305262	-2.38235	0.0172027	0.0247564	-0.802221	0.250967	-3.19652	0.00139097	0.00218328	-0.972574	0.288875	-3.36677	0.000760555	0.00127656	-0.356332	0.291358	-1.223	0.221328	0.719553	0.282807	0.319174	0.886057	0.375587	0.933664	-0.72775	0.265345	-2.74266	0.0060944	0.166438	-0.898103	0.275727	-3.25722	0.00112509	0.359517	0.465404	0.273315	1.70281	0.0886028	0.497799	1.02956
E230016K23Rik	100504464	ENSMUSG00000051832	12.3651	2.74824	0.539866	5.09059	3.56944e-07	9.41718e-07	2.6388	0.493982	5.34189	9.19819e-08	2.43417e-07	3.08133	0.450664	6.83731	8.06967e-12	2.74846e-11	1.23025	0.407824	3.01661	0.00255616	0.00403781	0.134801	0.643894	0.209352	0.834173	0.96843	0.0253594	0.347668	0.0729415	0.941853	0.99643	0.795275	0.513298	1.54935	0.121299		-1.05581	0.32549	-3.24374	0.00117971	0.367876	0.352513	0.625249	0.563796	0.572893		0.685603
Cadm1	54725	ENSMUSG00000032076	250.386	0.60466	0.314698	1.9214	0.0546815	0.0735817	2.06344	0.30464	6.77337	1.25819e-11	5.03861e-11	1.67456	0.292287	5.72916	1.00931e-08	2.62856e-08	2.3753	0.290972	8.16334	3.25892e-16	1.84223e-15	0.834616	0.315703	2.64367	0.0082012	0.231459	2.29339	0.303598	7.55405	4.21933e-14	4.013e-11	0.215948	0.296994	0.727111	0.467158	0.819698	0.916693	0.286166	3.20336	0.00135832	0.398779	0.561863	0.316583	1.77478	0.0759348	0.473258	1.63176
Gm14261	105244370	ENSMUSG00000085322	68.9016	-1.58252	0.304346	-5.19974	1.9957e-07	5.41774e-07	-1.79706	0.303462	-5.92186	3.18323e-09	9.95824e-09	-1.3912	0.277976	-5.00473	5.59392e-07	1.23874e-06	-1.59176	0.289821	-5.49221	3.9693e-08	1.02909e-07	0.251159	0.294062	0.854103	0.393048	0.835805	0.0366148	0.313438	0.116817	0.907005	0.996061	-0.726805	0.278226	-2.61228	0.00899402	0.198468	-0.927365	0.28958	-3.20244	0.00136267	0.398779	0.673543	0.292048	2.30628	0.0210952	0.288717	0.864864
Gm47996	118567805	ENSMUSG00000114591	14.4458	0.780741	0.482857	1.61692	0.105895	0.135055	0.375401	0.462756	0.811228	0.417235	0.466422	-0.145903	0.472107	-0.309047	0.757286	0.78624	0.671487	0.436642	1.53784	0.124087	0.152627	0.448483	0.497029	0.902329	0.366882	0.823412	0.0431424	0.4475	0.0964077	0.923197	0.99643	0.585409	0.471466	1.24168	0.214355		1.4028	0.437334	3.20762	0.00133839	0.398779	-0.0881655	0.509229	-0.173135	0.862545		-1.01481
	NA	ENSMUSG00000121395	342.526	-0.70879	0.113237	-6.25933	3.86626e-10	1.42362e-09	-0.727804	0.112063	-6.49462	8.32447e-11	3.05573e-10	-0.917295	0.102988	-8.90679	5.25292e-19	3.49497e-18	-0.548026	0.106361	-5.15253	2.56995e-07	6.17905e-07	0.123004	0.1121	1.09727	0.272522	0.758298	0.103991	0.113201	0.918639	0.358285	0.928835	-0.706045	0.104636	-6.74764	1.50269e-11	3.68759e-08	-0.336777	0.10474	-3.21536	0.00130281	0.398779	0.735594	0.110264	6.67122	2.53691e-11	2.78204e-08	0.52709
Fam81a	76886	ENSMUSG00000032224	583.718	-1.46892	0.195111	-7.5286	5.12859e-14	2.95894e-13	-1.53501	0.190268	-8.0676	7.16918e-16	4.46098e-15	-1.74404	0.182058	-9.57958	9.7444e-22	8.35322e-21	-1.41221	0.180975	-7.80335	6.02874e-15	3.0139e-14	1.33203	0.191087	6.97082	3.15089e-12	1.93343e-09	1.26594	0.19431	6.51506	7.26609e-11	4.18835e-08	0.251696	0.18042	1.39506	0.162999	0.575412	0.583523	0.182608	3.1955	0.00139588	0.402311	1.0775	0.191244	5.63413	1.75944e-08	1.28629e-05	0.802375
Gm10073	NA	ENSMUSG00000060019	2327.36	0.86632	0.0936814	9.24752	2.29772e-20	2.75235e-19	0.466661	0.0930655	5.01433	5.32194e-07	1.30104e-06	0.779382	0.0887403	8.78273	1.59556e-18	1.01951e-17	0.631585	0.0890225	7.09467	1.29664e-12	5.1342e-12	0.395396	0.0942429	4.1955	2.72271e-05	0.00435222	-0.0042631	0.0924968	-0.0460892	0.963239	0.996659	-0.131557	0.0897046	-1.46656	0.142496	0.550563	-0.279354	0.0880508	-3.17265	0.00151055	0.424405	0.266219	0.0943024	2.82304	0.00475707	0.155408	0.179282
Gm9975	NA	ENSMUSG00000120594	39.652	0.943114	0.206883	4.55867	5.14778e-06	1.1946e-05	0.872864	0.196282	4.44699	8.70838e-06	1.87134e-05	0.871476	0.183319	4.75389	1.99544e-06	4.1937e-06	0.58124	0.196118	2.96373	0.00303933	0.00475602	0.119421	0.227355	0.525263	0.5994	0.914411	0.0491712	0.172155	0.285622	0.775168	0.991543	-0.231347	0.212177	-1.09035	0.275559	0.685525	-0.521583	0.164466	-3.17138	0.00151717	0.424405	0.221335	0.224077	0.987765	0.323268	0.770498	0.149697
Marco	17167	ENSMUSG00000026390	58.7382	5.75346	1.00293	5.73664	9.65741e-09	3.03541e-08	5.09951	1.05097	4.8522	1.22101e-06	2.86705e-06	7.31315	1.10061	6.6446	3.04032e-11	9.8205e-11	3.73375	1.031	3.62148	0.000292921	0.000514017	-1.07251	1.1113	-0.965097	0.334496	0.803312	-1.72646	0.93564	-1.84522	0.0650057	0.714879	0.746983	1.21284	0.615898	0.537962	0.857371	-2.83241	0.896296	-3.16013	0.001577	0.43475	-1.99228	1.19353	-1.66923	0.0950723	0.51341	-0.43259
Slc16a14	71781	ENSMUSG00000026220	11.1789	-0.340648	0.428091	-0.795737	0.426185	0.476176	-0.956351	0.379336	-2.52112	0.0116982	0.0172553	0.40747	0.362931	1.12272	0.261556	0.301535	-1.24074	0.379418	-3.27012	0.001075	0.00177521	0.991257	0.406754	2.43699	0.01481	0.293453	0.375554	0.40213	0.93391	0.35035	0.928835	0.500677	0.376197	1.33089	0.183225		-1.14754	0.366268	-3.13305	0.00172999	0.463492	0.260676	0.424195	0.614519	0.538872		1.00879
Fez1	235180	ENSMUSG00000032118	40.4306	0.167687	0.2305	0.727492	0.466925	0.516446	-0.499574	0.246658	-2.02537	0.0428294	0.0579322	0.0421608	0.224127	0.188111	0.85079	0.870514	-0.5435	0.235351	-2.30932	0.0209258	0.0290824	-0.367107	0.242558	-1.51348	0.130157	0.622821	-1.03437	0.234811	-4.40511	1.0573e-05	0.00213957	-0.117135	0.235186	-0.498052	0.618448	0.891635	-0.702796	0.2243	-3.13328	0.00172864	0.463492	-0.291378	0.240621	-1.21094	0.225918	0.683385	-0.416904
Usp46	69727	ENSMUSG00000054814	997.262	-0.374609	0.0704442	-5.3178	1.05028e-07	2.95495e-07	-0.384139	0.0702116	-5.47116	4.47108e-08	1.22567e-07	-0.371097	0.0672258	-5.52015	3.38702e-08	8.42304e-08	-0.245123	0.0668503	-3.66674	0.00024566	0.000434531	0.00590668	0.0706991	0.0835467	0.933417	0.98785	-0.0036235	0.069955	-0.0517976	0.95869	0.996659	0.0817271	0.0676892	1.20739	0.227283	0.641304	0.207701	0.066381	3.12892	0.00175447	0.463522	-0.156041	0.0709009	-2.20083	0.0277478	0.329184	-0.152529
Fcna	14133	ENSMUSG00000026938	100.416	1.26224	0.470098	2.68506	0.00725161	0.0111992	0.81624	0.467871	1.74458	0.0810574	0.105018	1.9832	0.450842	4.39887	1.08815e-05	2.12863e-05	0.356039	0.452378	0.787039	0.431259	0.477192	0.294392	0.473546	0.621676	0.534155	0.893952	-0.151612	0.464381	-0.326481	0.74406	0.989084	0.240334	0.458344	0.524354	0.600032	0.884022	-1.38682	0.444776	-3.11803	0.00182063	0.474412	-0.661622	0.478145	-1.38373	0.166442	0.621228	0.0593318
Slc17a5	235504	ENSMUSG00000049624	323.189	0.230081	0.125515	1.83309	0.0667887	0.0885025	0.352582	0.121274	2.90733	0.00364527	0.00575954	0.295194	0.118076	2.50003	0.0124184	0.0174966	0.188109	0.115576	1.62759	0.103613	0.129308	0.415704	0.126605	3.28346	0.0010254	0.0761921	0.538205	0.120135	4.48001	7.46406e-06	0.00161343	0.460605	0.119709	3.8477	0.00011923	0.0228837	0.35352	0.113884	3.10423	0.00190777	0.490401	0.0232721	0.127954	0.181879	0.855677	0.96999	0.0883856
Car2	12349	ENSMUSG00000027562	148.488	-0.877398	0.174605	-5.02504	5.0334e-07	1.30408e-06	-1.42161	0.175734	-8.08952	5.99002e-16	3.76419e-15	-1.08202	0.164982	-6.55842	5.4381e-11	1.71349e-10	-0.419493	0.163466	-2.56624	0.0102808	0.0149603	0.242645	0.171691	1.41327	0.157577	0.653603	-0.301562	0.178583	-1.68864	0.0912884	0.756436	-0.157537	0.163762	-0.961987	0.336056	0.729785	0.504992	0.164689	3.06634	0.00216695	0.549596	0.132988	0.171918	0.773556	0.439194	0.831957	-0.0716358
Wnt2	22413	ENSMUSG00000010797	10.0715	0.156541	0.44174	0.354372	0.72306	0.758635	-0.386672	0.466775	-0.82839	0.407449	0.456933	-0.0502237	0.427426	-0.117503	0.906462	0.919121	-1.499	0.472813	-3.17039	0.00152237	0.00246842	-0.290301	0.464728	-0.624668	0.532189	0.893174	-0.833514	0.443894	-1.87773	0.0604178	0.704828	0.0580387	0.442323	0.131213	0.895606		-1.39074	0.458907	-3.03054	0.00244114	0.610992	-0.200627	0.460409	-0.435758	0.663012		-0.407391
Myoc	17926	ENSMUSG00000026697	70.3178	-3.02669	0.378146	-8.00402	1.20418e-15	8.42751e-15	-2.14705	0.36786	-5.83659	5.32813e-09	1.62579e-08	-3.19822	0.371886	-8.60002	7.97038e-18	4.76769e-17	-2.60623	0.350738	-7.43068	1.08039e-13	4.74622e-13	-0.0145681	0.356585	-0.0408545	0.967412	0.992688	0.86507	0.388796	2.225	0.0260814	0.584084	0.561602	0.340535	1.64918	0.0991115	0.483218	1.1536	0.381251	3.02583	0.00247955	0.612544	-0.387242	0.35778	-1.08235	0.279098	0.734268	-0.558779
Lsamp	268890	ENSMUSG00000061080	57.5048	-1.66086	0.239112	-6.94594	3.75935e-12	1.74714e-11	-2.11215	0.240378	-8.7868	1.53874e-18	1.28829e-17	-2.24045	0.238227	-9.40467	5.21949e-21	4.18571e-20	-1.75759	0.222969	-7.88266	3.20473e-15	1.64624e-14	0.344819	0.223423	1.54334	0.122747	0.612346	-0.106475	0.255026	-0.417508	0.676307	0.985733	0.259245	0.213423	1.2147	0.22448	0.63843	0.742099	0.246816	3.00669	0.00264111	0.639104	-0.0546645	0.225886	-0.242001	0.80878	0.95562	-0.63425
Duox2	214593	ENSMUSG00000068452	12.9421	-1.6811	0.430306	-3.90676	9.35415e-05	0.000185407	-1.48993	0.434004	-3.43298	0.000596981	0.00104076	-2.5594	0.440038	-5.81632	6.01557e-09	1.59682e-08	-1.26518	0.38411	-3.29379	0.000988472	0.00163915	-0.136142	0.40028	-0.340118	0.733768	0.946993	0.0550319	0.461843	0.119157	0.905151	0.996061	0.0599108	0.371661	0.161198	0.871938		1.35414	0.450602	3.00518	0.00265425	0.639104	0.108744	0.394489	0.275657	0.782812		-0.769558
Gm4841	225594	ENSMUSG00000068606	66.0946	0.494231	0.802663	0.615739	0.538067	0.585633	2.10122	0.805722	2.60787	0.00911064	0.0136512	1.6408	0.765234	2.14418	0.0320187	0.0426991	2.79849	0.755501	3.70416	0.000212095	0.000377476	-0.763386	0.815479	-0.936119	0.349212	0.812629	0.843605	0.792748	1.06415	0.287259	0.915636	1.06406	0.769535	1.38273	0.166746	0.57887	2.22176	0.751119	2.95793	0.0030971	0.736413	-0.433131	0.811274	-0.533889	0.593418	0.890474	0.713435
Gm54318	NA	ENSMUSG00000120552	11.8045	-1.81744	0.440075	-4.12984	3.63018e-05	7.56003e-05	-1.51661	0.544248	-2.78661	0.00532632	0.0082345	-2.40848	0.416133	-5.78777	7.13285e-09	1.87898e-08	-3.13535	0.527781	-5.94063	2.83935e-09	8.23199e-09	-1.45778	0.446745	-3.26312	0.00110192	0.080003	-1.15695	0.538787	-2.14732	0.0317678	0.605498	-0.86934	0.390722	-2.22496	0.0260842		-1.59621	0.54686	-2.91886	0.00351315	0.825027	0.413687	0.401581	1.03014	0.302942		-0.177356
Gm11627	100040792	ENSMUSG00000078640	45.7141	0.271555	0.221175	1.22778	0.219529	0.262733	0.722812	0.222884	3.243	0.00118277	0.00198523	0.917736	0.21988	4.1738	2.99561e-05	5.62179e-05	0.75339	0.202025	3.72918	0.0001921	0.000343465	-0.337626	0.237051	-1.42428	0.154367	0.648933	0.113632	0.205918	0.551831	0.581064	0.975827	0.718025	0.230248	3.11848	0.00181787	0.0969792	0.553679	0.190124	2.91219	0.00358904	0.83257	-0.641762	0.242331	-2.64828	0.00809018	0.202497	0.00442015
Gm7543	NA	ENSMUSG00000115738	46.7856	-0.484631	0.165981	-2.91979	0.00350264	0.00566318	-0.111792	0.162229	-0.689104	0.490758	0.538606	-0.527374	0.165882	-3.17922	0.00147674	0.00231275	-0.447435	0.152936	-2.92564	0.00343744	0.00534513	-0.122591	0.168776	-0.726356	0.46762	0.866262	0.250247	0.159319	1.57073	0.116246	0.788478	0.375126	0.162537	2.30794	0.0210024	0.271262	0.455065	0.156486	2.90802	0.00363725	0.833588	-0.329369	0.171502	-1.9205	0.0547949	0.418569	-0.372113
Sbsn	282619	ENSMUSG00000046056	93.1128	-0.264923	0.184171	-1.43846	0.150303	0.186197	-0.383045	0.203096	-1.88603	0.0592911	0.0785073	-0.476607	0.174406	-2.73275	0.00628086	0.00917553	-0.614251	0.18077	-3.39798	0.000678861	0.00114612	-1.05382	0.195113	-5.40108	6.62403e-08	2.13563e-05	-1.17194	0.192608	-6.08459	1.16793e-09	5.84642e-07	-0.375051	0.178461	-2.10158	0.03559	0.33777	-0.512695	0.176767	-2.90039	0.00372694	0.843974	0.0534942	0.185036	0.289102	0.772503	0.947096	-0.15819
Setbp1	240427	ENSMUSG00000024548	352.681	-1.04132	0.16183	-6.43465	1.23761e-10	4.839e-10	-1.25796	0.161736	-7.77786	7.37628e-15	4.16355e-14	-1.08925	0.154578	-7.0466	1.8334e-12	6.63525e-12	-1.00604	0.152798	-6.58411	4.57604e-11	1.57093e-10	0.157906	0.160286	0.985151	0.32455	0.792686	-0.0587345	0.163267	-0.359746	0.719037	0.989084	0.358898	0.152793	2.34891	0.0188283	0.261043	0.442106	0.154583	2.85999	0.0042366	0.895607	-0.142131	0.160771	-0.884059	0.376664	0.803707	-0.190061
Dcps	69305	ENSMUSG00000032040	460.51	0.120443	0.135858	0.886534	0.37533	0.42591	0.175962	0.131711	1.33597	0.181558	0.220044	0.000171724	0.126558	0.00135688	0.998917	0.999075	0.27344	0.125976	2.17057	0.0299638	0.0406977	0.703291	0.13574	5.18118	2.20492e-07	6.77932e-05	0.75881	0.131833	5.75584	8.62141e-09	3.90468e-06	0.0846755	0.127828	0.662419	0.507703	0.84466	0.357944	0.124688	2.87072	0.00409534	0.895607	0.470939	0.13614	3.45923	0.00054173	0.0569173	0.350668
Neo1	18007	ENSMUSG00000032340	2195.11	-1.00638	0.105625	-9.52784	1.60593e-21	2.19454e-20	-1.07295	0.105331	-10.1865	2.2781e-24	3.32965e-23	-1.05945	0.100745	-10.5161	7.28264e-26	9.32864e-25	-1.10438	0.100409	-10.9988	3.87076e-28	6.95275e-27	0.27624	0.105206	2.62571	0.00864679	0.235982	0.209666	0.10575	1.98265	0.0474063	0.679545	0.333872	0.100335	3.32759	0.000876007	0.0684002	0.288942	0.100819	2.86595	0.00415766	0.895607	-0.115047	0.105366	-1.09188	0.274884	0.731108	-0.168115
Ptgr3	225791	ENSMUSG00000049090	2248.52	-0.752861	0.0771319	-9.7607	1.65998e-22	2.4824e-21	-0.70268	0.0770899	-9.11507	7.86225e-20	7.56095e-19	-0.619197	0.0736105	-8.4118	4.03762e-17	2.23852e-16	-0.706684	0.0732808	-9.64351	5.23657e-22	5.23712e-21	-0.0280442	0.0769868	-0.364272	0.715655	0.943764	0.0221371	0.0772348	0.286621	0.774403	0.991298	0.297369	0.0734545	4.04835	5.15802e-05	0.0130301	0.209882	0.0734372	2.85798	0.00426349	0.895607	-0.23776	0.077099	-3.08383	0.00204353	0.108984	-0.104096
Mtfmt	69606	ENSMUSG00000059183	227.377	0.0603453	0.0955725	0.631409	0.527773	0.575681	-0.152639	0.0972356	-1.56978	0.116466	0.146232	-0.0115973	0.0887972	-0.130604	0.896089	0.910204	-0.0479119	0.0917496	-0.522202	0.601529	0.643368	-0.129786	0.0995803	-1.30333	0.192461	0.694421	-0.34277	0.093127	-3.68068	0.000232617	0.0311608	-0.21029	0.0938616	-2.24043	0.0250629	0.293077	-0.246605	0.0865619	-2.84889	0.00438723	0.895607	0.0831968	0.0978842	0.849951	0.395353	0.811691	0.0112541
Gm5874	NA	ENSMUSG00000071568	74.7458	-0.0493734	0.165888	-0.297631	0.765985	0.797644	-0.02778	0.165133	-0.168228	0.866404	0.886824	-0.190865	0.144089	-1.32464	0.18529	0.219642	0.159294	0.15713	1.01377	0.310691	0.355081	-0.0683171	0.172027	-0.397129	0.691272	0.937328	-0.0467237	0.158728	-0.294364	0.768479	0.991235	-0.760297	0.15754	-4.82606	1.3926e-06	0.00104009	-0.410137	0.14364	-2.85531	0.00429952	0.895607	0.612085	0.164289	3.72566	0.000194803	0.0320761	0.470593
Gm29718	NA	ENSMUSG00000103953	127.55	-0.0452373	0.320233	-0.141264	0.887662	0.90372	0.0640792	0.289659	0.221223	0.824919	0.850217	-0.274784	0.279942	-0.981575	0.326309	0.368502	0.00626662	0.276376	0.0226743	0.98191	0.985121	2.29157	0.310746	7.3744	1.6509e-13	1.12155e-10	2.40088	0.299814	8.00792	1.16663e-15	1.23287e-12	0.505978	0.2797	1.809	0.0704506	0.426728	0.787029	0.276621	2.84515	0.004439	0.895607	1.75232	0.312282	5.61133	2.00782e-08	1.40917e-05	1.52277
Gm43433	NA	ENSMUSG00000105223	16.3576	0.365946	0.254629	1.43718	0.150668	0.186589	0.123342	0.243947	0.505611	0.61313	0.656033	0.406294	0.231524	1.75487	0.0792818	0.0998608	-0.100533	0.252228	-0.39858	0.690203	0.726244	0.135234	0.274917	0.491908	0.622785	0.919126	-0.10737	0.220831	-0.486206	0.626821	0.979362	-0.104456	0.266426	-0.392063	0.695011		-0.611282	0.215033	-2.84273	0.00447285	0.895607	0.00694777	0.277482	0.0250387	0.980024	0.995087	0.0472955
Gm42814	NA	ENSMUSG00000106568	19.1098	0.357715	0.277624	1.28849	0.197576	0.238637	0.540207	0.264171	2.04491	0.0408634	0.0554583	0.712927	0.234576	3.03921	0.002372	0.00362848	0.302799	0.253355	1.19516	0.232025	0.271839	0.0289359	0.299853	0.0965002	0.923123	0.986442	0.211428	0.23864	0.885968	0.375635	0.933664	-0.203116	0.271102	-0.749224	0.453722	0.811084	-0.613244	0.213819	-2.86805	0.00413008	0.895607	0.290772	0.290416	1.00122	0.316719	0.766149	0.645984
Cdc5lrt3-ps	NA	ENSMUSG00000112614	169.689	-0.253144	0.0921529	-2.747	0.00601435	0.00940134	-0.22109	0.0906287	-2.43951	0.0147073	0.0213705	-0.242917	0.0887971	-2.73564	0.00622585	0.00909796	-0.138021	0.0863452	-1.59848	0.109937	0.136511	0.00431754	0.0942569	0.0458061	0.963465	0.992688	0.0363718	0.0884385	0.411267	0.680877	0.986016	0.135604	0.0914164	1.48337	0.137976	0.544134	0.240501	0.0835672	2.87793	0.00400292	0.895607	-0.199299	0.0955586	-2.08562	0.0370132	0.36816	-0.189072
Gm3888	NA	ENSMUSG00000116093	48.2753	-2.45343	0.390606	-6.28107	3.36257e-10	1.2483e-09	-2.51403	0.384734	-6.53447	6.3836e-11	2.37351e-10	-3.09319	0.395806	-7.81492	5.49984e-15	2.49447e-14	-2.29557	0.367921	-6.23929	4.39567e-10	1.36603e-09	0.42569	0.368876	1.15402	0.248492	0.739863	0.365084	0.405615	0.900075	0.36808	0.92985	0.364894	0.354818	1.0284	0.303762	0.707139	1.16252	0.407594	2.85215	0.00434241	0.895607	-0.338999	0.37234	-0.910455	0.362582	0.796623	-0.978766
Padi4	18602	ENSMUSG00000025330	84.7394	2.92111	0.432736	6.75034	1.475e-11	6.40876e-11	3.17662	0.440972	7.20368	5.86084e-13	2.69743e-12	3.52334	0.424628	8.29747	1.06348e-16	5.66175e-16	1.89728	0.417931	4.53969	5.63366e-06	1.17801e-05	-0.708057	0.460404	-1.5379	0.124073	0.614056	-0.452548	0.412	-1.09842	0.272022	0.907651	0.512405	0.446332	1.14803	0.250954	0.665599	-1.11366	0.394668	-2.82176	0.00477605	0.946354	-0.854106	0.462275	-1.84762	0.0646581	0.444898	-0.251876
Slc4a1	20533	ENSMUSG00000006574	47.8185	-1.2432	0.41936	-2.96453	0.00303145	0.00494547	-2.3684	0.432973	-5.47008	4.49827e-08	1.23223e-07	-1.55749	0.393149	-3.96158	7.44542e-05	0.000134205	-0.673451	0.384831	-1.74999	0.0801202	0.101718	0.283577	0.411044	0.689894	0.490261	0.876896	-0.841618	0.440876	-1.90897	0.0562661	0.696806	0.219105	0.385761	0.56798	0.570048	0.871892	1.10315	0.392236	2.81245	0.00491656	0.954506	0.486102	0.409666	1.18658	0.235393	0.693802	0.171815
Nckap5	210356	ENSMUSG00000049690	158.756	-1.53847	0.210382	-7.31274	2.61745e-13	1.39309e-12	-1.72154	0.212844	-8.08827	6.052e-16	3.79812e-15	-1.26594	0.206515	-6.13001	8.78714e-10	2.49737e-09	-1.54725	0.200082	-7.73305	1.04996e-14	5.13296e-14	-0.0922485	0.206807	-0.446062	0.655552	0.927904	-0.27532	0.21632	-1.27274	0.203109	0.872172	0.862626	0.199892	4.31545	1.59276e-05	0.00608009	0.581316	0.206698	2.81239	0.00491755	0.954506	-0.872867	0.209445	-4.16752	3.07925e-05	0.00915737	-0.600334
Mrgprh	80978	ENSMUSG00000059408	92.7637	-2.54325	0.305643	-8.321	8.72233e-17	6.87308e-16	-2.1837	0.304712	-7.16644	7.69716e-13	3.49858e-12	-2.93583	0.303482	-9.67381	3.89585e-22	3.47267e-21	-2.30507	0.290931	-7.92307	2.31714e-15	1.20924e-14	-0.106403	0.29379	-0.362175	0.717221	0.943764	0.253146	0.316156	0.800701	0.423305	0.946192	0.243288	0.281728	0.863557	0.387831	0.769644	0.87405	0.312045	2.80104	0.0050938	0.978729	-0.451658	0.29477	-1.53224	0.125464	0.56152	-0.844236
Gnai3	14679	ENSMUSG00000000001	1592.44	1.12958	0.116038	9.73454	2.14784e-22	3.17948e-21	1.17961	0.115659	10.1991	2.00197e-24	2.94293e-23	1.20687	0.110169	10.9547	6.31003e-28	9.77439e-27	1.12501	0.110277	10.2017	1.94787e-24	2.4751e-23	-0.00121739	0.117344	-0.0103745	0.991722	0.997716	0.0488106	0.114334	0.426913	0.669442	0.984319	0.00494091	0.111592	0.0442766	0.964684	0.991774	-0.0769117	0.108837	-0.706672	0.479771	0.999995	0.058006	0.1172	0.494932	0.620648	0.898019	0.13529
Cdc45	12544	ENSMUSG00000000028	177.808	1.60541	0.168491	9.52813	1.60137e-21	2.18988e-20	1.67929	0.164848	10.1869	2.26865e-24	3.31956e-23	1.58991	0.157943	10.0664	7.78018e-24	8.19461e-23	1.75157	0.15936	10.9913	4.20899e-28	7.5177e-27	0.0357937	0.17919	0.199753	0.841674	0.970745	0.109681	0.153151	0.716162	0.473891	0.956527	-0.0840708	0.170865	-0.492032	0.622697	0.892739	0.0775898	0.145419	0.533561	0.593646	0.999995	0.0116079	0.178916	0.0648789	0.94827	0.989187	-0.00389108
H19	14955	ENSMUSG00000000031	1313.75	1.94018	0.276168	7.02534	2.13539e-12	1.0188e-11	1.60355	0.275634	5.81766	5.96771e-09	1.80934e-08	2.21557	0.263798	8.39873	4.5134e-17	2.48924e-16	2.07513	0.263598	7.87233	3.48107e-15	1.78146e-14	0.325145	0.276972	1.17393	0.240423	0.733203	-0.0114853	0.274827	-0.0417909	0.966665	0.997175	0.210201	0.265306	0.792296	0.428188	0.79687	0.0697642	0.26208	0.266194	0.79009	0.999995	-0.584847	0.27781	-2.10521	0.0352735	0.360705	-0.309457
Scml2	107815	ENSMUSG00000000037	62.2149	0.33388	0.3202	1.04272	0.297076	0.345605	1.22664	0.320467	3.82765	0.000129371	0.000245084	0.953957	0.309665	3.08062	0.00206573	0.00318276	1.09541	0.306596	3.57281	0.000353166	0.000615082	-0.428272	0.329604	-1.29935	0.193823	0.69656	0.464483	0.310787	1.49454	0.135035	0.810706	0.206195	0.320072	0.644215	0.519436	0.848565	0.347649	0.295715	1.17562	0.239746	0.999995	-0.623492	0.331212	-1.88246	0.0597736	0.434162	-0.00341539
Narf	67608	ENSMUSG00000000056	3217.14	-0.99299	0.135349	-7.33653	2.19206e-13	1.17889e-12	-0.899806	0.135492	-6.64104	3.11473e-11	1.19573e-10	-1.00201	0.1291	-7.76149	8.39395e-15	3.7446e-14	-1.09048	0.129071	-8.44872	2.94505e-17	1.86487e-16	-0.277086	0.135291	-2.04807	0.0405535	0.4269	-0.183902	0.135549	-1.35672	0.174871	0.851616	0.12335	0.128973	0.956403	0.338869	0.731844	0.0348745	0.129198	0.269931	0.787213	0.999995	-0.196224	0.135255	-1.45077	0.146843	0.596392	-0.20524
Cav2	12390	ENSMUSG00000000058	2102.92	0.026395	0.0704141	0.374854	0.707769	0.745016	-0.0218058	0.0702548	-0.310381	0.756271	0.788651	-0.136369	0.0668718	-2.03927	0.0414235	0.0543569	-0.0575904	0.0669829	-0.859779	0.389911	0.435749	0.0100563	0.0708636	0.141911	0.88715	0.97902	-0.0381445	0.0698014	-0.546472	0.584742	0.976218	-0.0602698	0.0674098	-0.894082	0.371278	0.755218	0.0185092	0.0664414	0.278579	0.780568	0.999995	0.0646808	0.0707596	0.914092	0.360668	0.795527	-0.0980837
Klf6	23849	ENSMUSG00000000078	3500.43	0.759159	0.118289	6.41783	1.38231e-10	5.38047e-10	0.558361	0.117971	4.73305	2.21176e-06	5.05674e-06	0.802881	0.11264	7.12783	1.01962e-12	3.77413e-12	0.615067	0.112554	5.46465	4.63816e-08	1.1929e-07	0.340497	0.118573	2.87163	0.00408361	0.166335	0.139699	0.117686	1.18705	0.235209	0.887525	0.224886	0.113039	1.98947	0.0466499	0.370481	0.0370724	0.112154	0.33055	0.740985	0.999995	0.00133842	0.118701	0.0112756	0.991004	0.997939	0.045061
Scmh1	29871	ENSMUSG00000000085	1232.51	-0.578152	0.0941479	-6.14089	8.20625e-10	2.9004e-09	-0.588892	0.0941675	-6.25367	4.00924e-10	1.37635e-09	-0.747739	0.0898015	-8.32658	8.32147e-17	4.46645e-16	-0.766966	0.089603	-8.5596	1.13258e-17	7.47796e-17	-0.0439157	0.0941404	-0.466491	0.640864	0.923314	-0.0546564	0.094175	-0.58037	0.561665	0.971359	0.128367	0.0896095	1.43251	0.151997	0.560887	0.109141	0.089795	1.21544	0.224198	0.999995	-0.0620695	0.094102	-0.659598	0.509512	0.861403	-0.231657
Cox5a	12858	ENSMUSG00000000088	13573.9	-1.03283	0.167662	-6.1602	7.26545e-10	2.58228e-09	-1.11772	0.16766	-6.6666	2.61801e-11	1.01466e-10	-1.25898	0.159849	-7.87607	3.37829e-15	1.56067e-14	-1.04156	0.159848	-6.51594	7.22381e-11	2.42562e-10	0.0679354	0.167629	0.405274	0.685276	0.935652	-0.0169559	0.167693	-0.101113	0.919461	0.99643	-0.0928562	0.15982	-0.581003	0.561238	0.86752	0.124567	0.159876	0.779151	0.435891	0.999995	0.103142	0.167624	0.615318	0.538345	0.871331	-0.123008
Tbx2	21385	ENSMUSG00000000093	268.577	-0.234168	0.174694	-1.34045	0.180099	0.219459	0.00301208	0.174688	0.0172426	0.986243	0.98868	-0.153751	0.166039	-0.925992	0.35445	0.397264	-0.2196	0.165946	-1.32333	0.185726	0.221789	-0.183041	0.176013	-1.03993	0.298373	0.776849	0.0541392	0.173359	0.312296	0.754816	0.990628	0.0806251	0.167256	0.482045	0.629774	0.894917	0.0147752	0.164718	0.0896998	0.928526	0.999995	-0.0815309	0.175534	-0.464474	0.642308	0.905143	-0.00111313
Ngfr	18053	ENSMUSG00000000120	27.697	1.56822	0.33254	4.71589	2.40662e-06	5.80506e-06	0.979913	0.31299	3.13081	0.00174323	0.00286551	1.57191	0.316408	4.96798	6.76546e-07	1.48451e-06	1.1044	0.30434	3.62883	0.000284706	0.000500246	0.432073	0.354437	1.21904	0.222828	0.720382	-0.156233	0.287958	-0.542553	0.587438	0.976646	0.445942	0.343295	1.29901	0.193942	0.609308	-0.02157	0.273652	-0.0788226	0.937174	0.999995	-0.175837	0.368673	-0.476946	0.633401	0.902332	-0.172147
Wnt9a	216795	ENSMUSG00000000126	187.006	-0.267689	0.129365	-2.06926	0.0385219	0.0532222	-0.294059	0.130008	-2.26186	0.0237061	0.0333657	-0.129496	0.123969	-1.04458	0.296215	0.337442	-0.384285	0.122855	-3.12796	0.00176027	0.00283138	-0.114244	0.13124	-0.870499	0.384028	0.832544	-0.140613	0.128115	-1.09756	0.272397	0.907651	0.248672	0.125577	1.98023	0.0476774	0.372546	-0.00611661	0.121211	-0.0504625	0.959754	0.999995	-0.258944	0.131766	-1.96519	0.0493925	0.406167	-0.120751
Fer	14158	ENSMUSG00000000127	595.608	-0.106595	0.0743078	-1.43451	0.151428	0.187408	-0.0203157	0.0742318	-0.27368	0.784331	0.813142	-0.0282383	0.0701885	-0.402321	0.687448	0.722107	0.0422349	0.0701365	0.602181	0.547054	0.591085	-0.11158	0.0758369	-1.47132	0.141206	0.637503	-0.025301	0.0726689	-0.348168	0.727714	0.989084	0.0181671	0.0720215	0.252246	0.800851	0.948918	0.0886403	0.0682529	1.2987	0.194045	0.999995	-0.0652519	0.0755084	-0.864167	0.387496	0.808988	0.0131046
Xpo6	74204	ENSMUSG00000000131	1935.74	-0.3201	0.0689954	-4.63944	3.49354e-06	8.27057e-06	-0.376114	0.0686591	-5.478	4.30164e-08	1.18194e-07	-0.579976	0.0650883	-8.91061	5.07523e-19	3.38029e-18	-0.283568	0.0654475	-4.33276	1.47252e-05	2.95841e-05	0.119368	0.0690801	1.72797	0.0839932	0.547164	0.0633543	0.0685739	0.923882	0.355548	0.928835	-0.300994	0.0654982	-4.59545	4.3181e-06	0.00247254	-0.00458615	0.0650372	-0.0705157	0.943783	0.999995	0.342926	0.0688291	4.98228	6.28388e-07	0.00031502	0.0830502
Tfe3	209446	ENSMUSG00000000134	823.725	0.672178	0.127716	5.26309	1.41658e-07	3.91659e-07	0.683129	0.127485	5.35849	8.39207e-08	2.23046e-07	0.790231	0.12129	6.51524	7.25732e-11	2.26104e-10	0.648707	0.121388	5.34408	9.08765e-08	2.27215e-07	-0.0770924	0.12934	-0.596046	0.551144	0.901192	-0.0661412	0.125838	-0.525608	0.599161	0.978787	0.0478552	0.123029	0.388975	0.697294	0.91773	-0.0936693	0.119625	-0.783026	0.433612	0.999995	-0.0299063	0.129152	-0.231558	0.816881	0.957927	0.0881468
Axin2	12006	ENSMUSG00000000142	92.213	-0.979725	0.245128	-3.99678	6.42086e-05	0.000129754	-0.812707	0.248258	-3.27363	0.00106174	0.00179619	-1.00698	0.23408	-4.30184	1.69384e-05	3.25555e-05	-1.24643	0.233196	-5.34497	9.04307e-08	2.2613e-07	-0.344778	0.24448	-1.41025	0.158467	0.655359	-0.177759	0.248896	-0.714189	0.47511	0.956527	0.238687	0.231072	1.03295	0.301625	0.705867	-0.000763063	0.236177	-0.0032309	0.997422	0.999995	-0.133198	0.243044	-0.548039	0.583665	0.887665	-0.160448
Brat1	231841	ENSMUSG00000000148	350.037	0.271257	0.09928	2.73224	0.00629053	0.00980406	0.283641	0.0994703	2.85151	0.00435117	0.00679707	0.379432	0.0935061	4.05783	4.95306e-05	9.09431e-05	0.21579	0.0938679	2.29887	0.0215123	0.0298516	-0.144872	0.102749	-1.40996	0.158551	0.655359	-0.132488	0.0958826	-1.38178	0.16704	0.842786	0.0454134	0.097071	0.467836	0.639902	0.899118	-0.118228	0.0901763	-1.31108	0.189831	0.999995	-0.0437283	0.102024	-0.428606	0.66821	0.91198	0.0644467
Gna12	14673	ENSMUSG00000000149	4267.84	-0.658247	0.0793046	-8.30024	1.03903e-16	8.10685e-16	-0.668565	0.079243	-8.43689	3.25891e-17	2.36516e-16	-0.582785	0.0755994	-7.70887	1.26939e-14	5.57909e-14	-0.721223	0.075539	-9.54768	1.32632e-21	1.2742e-20	0.0476746	0.0792389	0.601656	0.547403	0.900374	0.0373566	0.0793087	0.471028	0.63762	0.980799	0.178427	0.0755779	2.36084	0.0182335	0.257155	0.0399903	0.0755605	0.529249	0.596633	0.999995	-0.148727	0.0792901	-1.87573	0.0606918	0.43572	-0.0732659
Slc22a18	18400	ENSMUSG00000000154	11.5963	-0.481579	0.332339	-1.44906	0.147321	0.182801	0.248399	0.33662	0.737921	0.460562	0.509113	-0.162081	0.309191	-0.524209	0.600133	0.638928	-0.395445	0.315402	-1.25378	0.209923	0.248037	-0.449561	0.350304	-1.28335	0.199371	0.701605	0.280418	0.317884	0.882139	0.377701	0.934722	0.0324947	0.324698	0.100077	0.920283		-0.200869	0.299415	-0.670872	0.502302	0.999995	-0.154369	0.337362	-0.457576	0.647257		0.165129
Pih1d2	72614	ENSMUSG00000000167	16.5247	0.477961	0.290158	1.64724	0.0995082	0.127492	0.457032	0.246626	1.85313	0.063863	0.0841626	0.584189	0.246405	2.37085	0.0177472	0.0244895	0.309769	0.222214	1.39402	0.163313	0.197165	0.469079	0.305488	1.53551	0.124659	0.615115	0.44815	0.227362	1.97109	0.0487137	0.684872	0.517677	0.265697	1.94837	0.0513702		0.243257	0.198745	1.22397	0.220965	0.999995	0.224142	0.312194	0.717958	0.472783	0.84585	0.330371
Dlat	235339	ENSMUSG00000000168	11991.9	-0.942427	0.1411	-6.67913	2.40361e-11	1.02171e-10	-1.08625	0.141102	-7.69831	1.37878e-14	7.57789e-14	-1.06426	0.134531	-7.91089	2.55565e-15	1.19767e-14	-1.1481	0.134514	-8.53519	1.39929e-17	9.14685e-17	0.0708626	0.141063	0.502347	0.615423	0.91608	-0.0729569	0.141139	-0.516915	0.605216	0.979098	0.185992	0.134489	1.38295	0.166679	0.57887	0.102155	0.134556	0.759202	0.447732	0.999995	-0.0377883	0.141067	-0.267875	0.788795	0.950961	-0.159625
Sdhd	66925	ENSMUSG00000000171	9216.38	-0.765132	0.149028	-5.13415	2.83429e-07	7.55415e-07	-0.826377	0.149046	-5.54444	2.9489e-08	8.25396e-08	-0.923487	0.142092	-6.49922	8.07383e-11	2.50621e-10	-0.782048	0.142094	-5.50375	3.71794e-08	9.66289e-08	-0.0771037	0.149013	-0.517429	0.604857	0.915318	-0.13835	0.149061	-0.928142	0.353334	0.928835	-0.0553713	0.142076	-0.38973	0.696736	0.917496	0.0860681	0.14211	0.605646	0.54475	0.999995	-0.0383145	0.149005	-0.257135	0.797074	0.952147	-0.19667
Fgf6	14177	ENSMUSG00000000183	37.984	-0.130811	0.493855	-0.264878	0.791104	0.819494	-0.131789	0.488385	-0.269846	0.787278	0.815887	-0.431803	0.46869	-0.921298	0.356895	0.399862	-0.678099	0.46607	-1.45493	0.145688	0.177328	0.287723	0.494572	0.581762	0.560727	0.904218	0.286745	0.487659	0.588002	0.556531	0.970943	0.342094	0.46823	0.730612	0.465016	0.818301	0.0957981	0.466533	0.205341	0.837306	0.999995	0.128697	0.495311	0.259831	0.794994	0.952147	-0.172295
Ccnd2	12444	ENSMUSG00000000184	3918.43	-0.442713	0.0856738	-5.16743	2.37341e-07	6.3812e-07	-0.371151	0.085704	-4.33062	1.4869e-05	3.11017e-05	-0.524839	0.0816661	-6.42665	1.30447e-10	3.97829e-10	-0.470247	0.0816488	-5.75939	8.44163e-09	2.34967e-08	-0.128516	0.0857531	-1.49867	0.133959	0.629216	-0.0569545	0.0856246	-0.665165	0.505945	0.962999	0.029922	0.0817229	0.366139	0.714261	0.923962	0.0845138	0.0815919	1.03581	0.300291	0.999995	-0.0711213	0.0857098	-0.829792	0.406656	0.816276	-0.153248
Gpr107	277463	ENSMUSG00000000194	1581.39	0.104424	0.0432601	2.41386	0.0157847	0.023245	0.0590886	0.0430938	1.37116	0.170325	0.207585	0.222757	0.0409432	5.44065	5.30878e-08	1.29582e-07	0.100908	0.0407883	2.47394	0.013363	0.0191265	-0.0425623	0.0444721	-0.957057	0.338539	0.806776	-0.0878975	0.0418419	-2.1007	0.0356669	0.632972	0.122579	0.042359	2.8938	0.00380609	0.139378	0.000729385	0.0393159	0.0185519	0.985199	0.999995	-0.118054	0.0445207	-2.65166	0.0080098	0.201477	0.000279898
Nalcn	338370	ENSMUSG00000000197	22.5689	-0.834406	0.295025	-2.82826	0.0046802	0.00743812	-1.00226	0.318415	-3.14765	0.00164588	0.00271417	-0.870415	0.281865	-3.08806	0.00201469	0.00310815	-0.937973	0.277537	-3.37963	0.000725844	0.00122035	-0.431384	0.297679	-1.44916	0.147293	0.643717	-0.599238	0.315935	-1.89671	0.0578661	0.698875	0.178639	0.27552	0.648371	0.516745	0.847982	0.111081	0.283837	0.391355	0.695535	0.999995	-0.116385	0.290694	-0.400368	0.688885	0.920358	-0.152394
Slfn4	20558	ENSMUSG00000000204	484.751	3.41975	0.540798	6.32352	2.55668e-10	9.63607e-10	4.65072	0.55731	8.34493	7.12563e-17	5.00162e-16	4.82706	0.515488	9.36407	7.67258e-21	6.05844e-20	3.90061	0.512744	7.60732	2.7983e-14	1.30656e-13	-1.86764	0.564677	-3.30744	0.000941524	0.0728533	-0.636669	0.533102	-1.19427	0.232372	0.886623	0.667266	0.520653	1.28159	0.199985	0.614332	-0.259185	0.507499	-0.510711	0.609554	0.999995	-0.243501	0.548073	-0.444286	0.656836	0.909246	1.16381
Drp2	13497	ENSMUSG00000000223	20.0483	0.485822	0.284306	1.7088	0.0874884	0.113528	0.805619	0.271323	2.96923	0.00298547	0.00476903	1.2824	0.2784	4.60631	4.0988e-06	8.34232e-06	0.746456	0.260146	2.86937	0.00411287	0.00633123	-0.00353884	0.307768	-0.0114984	0.990826	0.997433	0.316258	0.244387	1.29409	0.195635	0.867764	0.507857	0.308071	1.64851	0.0992488	0.483312	-0.0280826	0.22422	-0.125245	0.900329	0.999995	-0.498264	0.323312	-1.54113	0.123286	0.558093	0.298309
Tspan32	27027	ENSMUSG00000000244	55.8726	2.66276	0.301918	8.8195	1.14967e-18	1.13311e-17	2.51608	0.276409	9.10276	8.80682e-20	8.4098e-19	2.50398	0.260191	9.62361	6.35617e-22	5.56406e-21	2.27896	0.256814	8.87395	7.05987e-19	5.25814e-18	0.341942	0.33707	1.01445	0.310366	0.784965	0.195261	0.23225	0.840735	0.400496	0.93975	0.180018	0.293349	0.613663	0.539438	0.857371	-0.0450022	0.218173	-0.206269	0.836581	0.999995	0.486989	0.332077	1.4665	0.142513	0.590045	0.328201
Gmpr	66355	ENSMUSG00000000253	2445.32	-0.716864	0.203947	-3.51496	0.000439823	0.000798922	-0.734025	0.203929	-3.59942	0.000318928	0.000575732	-0.990162	0.194481	-5.09132	3.55584e-07	8.02648e-07	-0.76802	0.194419	-3.95034	7.80412e-05	0.000145042	0.0131515	0.203896	0.0645011	0.948571	0.990471	-0.00400972	0.20398	-0.0196574	0.984317	0.998166	0.0253586	0.194394	0.130449	0.896211	0.974064	0.2475	0.194505	1.27246	0.203209	0.999995	-0.0272557	0.203892	-0.133677	0.893658	0.981102	-0.300554
Mid2	23947	ENSMUSG00000000266	716.597	-0.0453198	0.0835962	-0.542128	0.58773	0.63392	-0.119233	0.082974	-1.43699	0.150722	0.185364	-0.123114	0.0792156	-1.55416	0.120146	0.146831	-0.166906	0.0788561	-2.11658	0.0342951	0.0462143	0.0784783	0.0844195	0.929623	0.352566	0.816428	0.00456565	0.0821361	0.0555864	0.955671	0.996659	0.139101	0.0801233	1.73608	0.082549	0.452798	0.0953089	0.0779336	1.22295	0.221349	0.999995	-0.00785781	0.084495	-0.0929974	0.925906	0.986213	-0.0856516
Trim25	217069	ENSMUSG00000000275	1812.41	0.107312	0.126164	0.850575	0.395005	0.445235	0.315473	0.126302	2.49777	0.0124977	0.0183633	0.19742	0.120105	1.64372	0.100234	0.12413	0.15741	0.120139	1.31024	0.190114	0.226574	-0.296193	0.12672	-2.33737	0.0194198	0.326041	-0.0880316	0.125744	-0.700088	0.483873	0.95747	0.0240562	0.120565	0.199529	0.841849	0.961396	-0.0159531	0.119677	-0.133302	0.893955	0.999995	-0.0219036	0.126482	-0.173176	0.862513	0.972183	0.0682041
Dgke	56077	ENSMUSG00000000276	689.619	-1.04383	0.122422	-8.52652	1.50822e-17	1.2871e-16	-0.962978	0.122226	-7.87864	3.30969e-15	1.93001e-14	-1.24965	0.116391	-10.7367	6.84843e-27	9.67118e-26	-1.00634	0.116583	-8.63198	6.03008e-18	4.08782e-17	0.00793774	0.121593	0.0652811	0.94795	0.990395	0.0887915	0.123051	0.721585	0.47055	0.955857	-0.177216	0.115775	-1.53069	0.125846	0.522979	0.0660892	0.117195	0.563928	0.572803	0.999995	0.10823	0.1214	0.891513	0.372654	0.801516	-0.0975868
Scpep1	74617	ENSMUSG00000000278	1059.31	1.59547	0.17992	8.86764	7.47135e-19	7.5156e-18	1.70455	0.179043	9.52034	1.72613e-21	1.93943e-20	1.82415	0.170756	10.6828	1.22477e-26	1.6785e-25	1.69177	0.17073	9.90904	3.80279e-23	4.27775e-22	0.138937	0.181683	0.764721	0.444438	0.856023	0.248024	0.177254	1.39926	0.161736	0.837706	0.0888811	0.172704	0.514645	0.606801	0.886097	-0.0434984	0.168759	-0.257754	0.796597	0.999995	0.119491	0.181626	0.657896	0.510605	0.861409	0.34818
Mnt	17428	ENSMUSG00000000282	568.639	0.098435	0.131724	0.747281	0.454894	0.504989	0.144539	0.131727	1.09726	0.272527	0.318722	0.148151	0.125236	1.18297	0.236819	0.275353	-0.0987565	0.125061	-0.789668	0.429722	0.475796	-0.123476	0.132999	-0.928402	0.353199	0.817044	-0.0773719	0.13044	-0.593159	0.553075	0.970656	0.185015	0.126284	1.46507	0.142901	0.551011	-0.0618918	0.124002	-0.499119	0.617696	0.999995	-0.0708482	0.132774	-0.533598	0.59362	0.890474	-0.0211326
Itgb2	16414	ENSMUSG00000000290	1250.69	3.12854	0.314082	9.96092	2.25971e-23	3.6928e-22	3.55405	0.314299	11.3079	1.19988e-29	2.77329e-28	3.61678	0.299359	12.0818	1.31882e-33	3.1241e-32	2.94472	0.298789	9.85551	6.4888e-23	7.09776e-22	-0.385736	0.317492	-1.21495	0.224386	0.721729	0.0397699	0.310853	0.127938	0.898198	0.996061	0.367306	0.30181	1.21701	0.2236	0.637512	-0.304752	0.296313	-1.02848	0.303724	0.999995	-0.198481	0.316934	-0.626254	0.531148	0.867175	0.289757
Hddc2	69692	ENSMUSG00000000295	80.8278	0.993959	0.181251	5.48389	4.16083e-08	1.22122e-07	0.953779	0.167698	5.68749	1.28916e-08	3.75651e-08	1.00174	0.165465	6.05409	1.41211e-09	3.94901e-09	0.913326	0.163947	5.57085	2.53503e-08	6.71514e-08	0.418624	0.190957	2.19224	0.0283619	0.376361	0.378445	0.156556	2.41731	0.0156357	0.489527	0.135522	0.179954	0.753092	0.451395	0.809477	0.0471049	0.1479	0.318493	0.750111	0.999995	0.12696	0.194106	0.654076	0.513063	0.861942	0.134744
Tpd52l1	21987	ENSMUSG00000000296	131.06	-1.47882	0.176839	-8.36255	6.13752e-17	4.89714e-16	-1.11879	0.171319	-6.53046	6.55659e-11	2.43355e-10	-1.39402	0.167411	-8.3269	8.29849e-17	4.45663e-16	-1.37009	0.164969	-8.30512	9.97145e-17	5.96656e-16	0.219541	0.169396	1.29602	0.194969	0.697781	0.57957	0.178682	3.24359	0.00118035	0.114555	0.196027	0.161688	1.21238	0.225368	0.639376	0.219958	0.170582	1.28945	0.197241	0.999995	-0.0671384	0.170462	-0.393863	0.693682	0.921933	0.0176665
Pemt	18618	ENSMUSG00000000301	42.8256	0.914035	0.200264	4.56414	5.01542e-06	1.16587e-05	1.43974	0.199041	7.23337	4.71146e-13	2.1966e-12	1.30062	0.187868	6.92303	4.42075e-12	1.54127e-11	1.56948	0.193401	8.11515	4.85184e-16	2.69659e-15	-0.276169	0.229914	-1.20119	0.229679	0.726134	0.249534	0.163899	1.52249	0.127886	0.799952	-0.145561	0.22368	-0.650754	0.515205	0.847675	0.123299	0.150551	0.818986	0.412794	0.999995	-0.184664	0.226112	-0.816694	0.414103	0.819838	0.201917
Cdh1	12550	ENSMUSG00000000303	22.2502	4.91883	0.806414	6.09964	1.06309e-09	3.70912e-09	3.55499	0.52562	6.76342	1.34776e-11	5.37917e-11	4.75011	0.567206	8.37459	5.54182e-17	3.03444e-16	3.16772	0.443088	7.14917	8.73031e-13	3.51243e-12	1.52333	0.887286	1.71684	0.0860076	0.549105	0.159486	0.373233	0.42731	0.669153	0.984198	1.4012	0.631541	2.21869	0.0265076	0.300758	-0.181201	0.345262	-0.524823	0.599706	0.999995	0.965985	0.921275	1.04853	0.294394	0.746602	0.797265
Cdh4	12561	ENSMUSG00000000305	156.324	-1.67111	0.290084	-5.76077	8.3731e-09	2.65455e-08	-1.49565	0.29307	-5.10338	3.3364e-07	8.33969e-07	-1.10671	0.278691	-3.97109	7.15437e-05	0.00012929	-1.82615	0.276634	-6.60132	4.07518e-11	1.40686e-10	-0.484077	0.287957	-1.68107	0.092749	0.558844	-0.308614	0.29516	-1.04558	0.295754	0.91626	0.784283	0.275208	2.84979	0.00437487	0.146209	0.0648394	0.2801	0.231487	0.816937	0.999995	-0.766407	0.288587	-2.65572	0.00791381	0.200826	-0.202004
Bcl6b	12029	ENSMUSG00000000317	891.831	0.944727	0.196165	4.81598	1.46479e-06	3.60971e-06	0.478191	0.195726	2.44317	0.014559	0.0211696	0.67696	0.186885	3.62234	0.000291951	0.000493775	0.556566	0.186839	2.97886	0.00289322	0.00453948	0.240527	0.19698	1.22107	0.22206	0.720302	-0.226009	0.194905	-1.15959	0.246218	0.895516	0.108374	0.187864	0.576872	0.564026	0.869146	-0.0120198	0.185854	-0.0646731	0.948434	0.999995	-0.0198342	0.197198	-0.10058	0.919883	0.98527	-0.287602
Clec10a	17312	ENSMUSG00000000318	163.293	0.975559	0.225004	4.33575	1.45265e-05	3.18419e-05	0.744726	0.218117	3.41435	0.000639344	0.00111075	1.11349	0.20877	5.33354	9.63163e-08	2.29331e-07	0.789356	0.211276	3.73613	0.000186874	0.000334435	0.637671	0.228066	2.796	0.00517392	0.187464	0.406839	0.214913	1.89304	0.0583524	0.700567	-0.177384	0.215982	-0.821289	0.411481	0.786719	-0.501513	0.203899	-2.45962	0.0139085	0.999995	0.414628	0.2289	1.81139	0.0700802	0.458303	0.552555
Alox12	11684	ENSMUSG00000000320	103.838	-0.846879	0.230518	-3.67381	0.000238957	0.000448666	-0.599398	0.229807	-2.60826	0.00910027	0.0136368	-0.951077	0.222074	-4.28269	1.84645e-05	3.53458e-05	-1.07471	0.221321	-4.85591	1.19835e-06	2.68875e-06	-0.0920876	0.229359	-0.401501	0.688052	0.936252	0.155394	0.230964	0.672805	0.501071	0.962326	0.157793	0.219719	0.71816	0.472659	0.823712	0.0341574	0.223659	0.152721	0.878619	0.999995	-0.269062	0.229966	-1.17001	0.241997	0.699949	-0.37326
Comt	12846	ENSMUSG00000000326	4430.57	-0.174951	0.0870263	-2.01032	0.0443973	0.0606699	-0.239834	0.0868941	-2.76007	0.00577887	0.00889151	-0.295408	0.0828811	-3.56423	0.000364922	0.000610567	-0.20828	0.0828926	-2.51265	0.0119829	0.0172617	0.140135	0.0870925	1.60904	0.107607	0.58617	0.0752523	0.0868278	0.866684	0.386115	0.934722	-0.0192155	0.083024	-0.231445	0.816969	0.954572	0.0679123	0.0827494	0.820698	0.411818	0.999995	0.0450517	0.0871063	0.517204	0.605014	0.894344	-0.0754049
Rtca	66368	ENSMUSG00000000339	649.35	0.203033	0.0756756	2.68294	0.00729782	0.011266	0.22301	0.0749045	2.97726	0.0029084	0.00465648	0.1992	0.071275	2.79481	0.005193	0.00765864	0.256694	0.0713534	3.5975	0.00032129	0.000561778	0.0130099	0.0774998	0.167871	0.866685	0.974898	0.0329868	0.0730155	0.451778	0.651429	0.982886	0.00376413	0.0735745	0.0511608	0.959197	0.991659	0.0612577	0.0689798	0.888052	0.374513	0.999995	0.00437005	0.0773578	0.0564914	0.95495	0.990701	0.000537181
Dbt	13171	ENSMUSG00000000340	1809.87	-1.30969	0.134439	-9.74182	1.99936e-22	2.9666e-21	-1.37397	0.13447	-10.2177	1.65248e-24	2.44049e-23	-1.43967	0.128193	-11.2305	2.88871e-29	4.91055e-28	-1.45033	0.128061	-11.3253	9.83177e-30	2.05742e-28	0.0440625	0.133971	0.328895	0.742235	0.948492	-0.0202217	0.134936	-0.149861	0.880874	0.996061	0.139082	0.127682	1.08929	0.276026	0.685992	0.128422	0.128571	0.998838	0.317873	0.999995	-0.0345322	0.133981	-0.257739	0.796608	0.952147	-0.164519
Dazap2	23994	ENSMUSG00000000346	5706.69	-0.124136	0.0388896	-3.19201	0.00141288	0.00240241	-0.0814925	0.0386464	-2.10867	0.0349732	0.048002	-0.0776386	0.0368688	-2.10581	0.0352211	0.0466752	-0.0947311	0.0368802	-2.56862	0.0102106	0.0148649	0.0922055	0.039064	2.36037	0.0182568	0.317328	0.134849	0.0384701	3.50529	0.000456107	0.0547609	0.0335139	0.0372011	0.900884	0.36765	0.75283	0.0164214	0.036545	0.449347	0.653181	0.999995	0.0100615	0.0390814	0.257449	0.796832	0.952147	0.0565587
Mcts1	68995	ENSMUSG00000000355	745.936	0.0517328	0.0693398	0.746076	0.455621	0.505679	0.110355	0.0683143	1.6154	0.106224	0.134232	0.0528005	0.0651371	0.810605	0.417593	0.461212	0.18202	0.0653458	2.78549	0.00534471	0.00809194	0.0650278	0.0705812	0.921319	0.356884	0.819298	0.12365	0.067031	1.84467	0.0650854	0.714879	-0.0520593	0.0671294	-0.775507	0.43804	0.802031	0.0771603	0.0632974	1.21901	0.22284	0.999995	0.0357879	0.0705118	0.507545	0.611773	0.894961	0.0368556
Rem1	19700	ENSMUSG00000000359	138.458	-0.162435	0.166459	-0.975824	0.329152	0.378807	-0.302977	0.164324	-1.84378	0.0652152	0.0858138	-0.0493574	0.155379	-0.317658	0.750745	0.780492	-0.30784	0.155556	-1.97896	0.0478204	0.0629945	0.159546	0.167592	0.951986	0.341104	0.809543	0.019003	0.163168	0.116463	0.907286	0.996061	0.12482	0.158045	0.789773	0.42966	0.797597	-0.133663	0.152847	-0.874487	0.381853	0.999995	0.0972911	0.167641	0.580355	0.561675	0.877982	0.210368
Rnf17	30054	ENSMUSG00000000365	20.8902	0.12626	0.301355	0.418976	0.675234	0.714923	0.242534	0.301716	0.803849	0.421484	0.470757	0.398143	0.286113	1.39156	0.164056	0.196145	0.448509	0.277432	1.61664	0.105955	0.132007	-0.160165	0.318186	-0.503368	0.614705	0.915546	-0.0438912	0.28391	-0.154596	0.87714	0.996061	0.233171	0.302555	0.770672	0.440901	0.803582	0.283536	0.259402	1.09304	0.274377	0.999995	-0.219759	0.318361	-0.690282	0.490017	0.851852	0.0521243
Trappc10	216131	ENSMUSG00000000374	1878.13	-0.509909	0.0818292	-6.23139	4.62325e-10	1.68571e-09	-0.420597	0.0819083	-5.13498	2.8217e-07	7.09639e-07	-0.316348	0.0781049	-4.05029	5.11538e-05	9.38057e-05	-0.515976	0.0779378	-6.62035	3.58348e-11	1.24411e-10	-0.140109	0.0819565	-1.70956	0.0873475	0.55262	-0.0507975	0.0817809	-0.621142	0.534506	0.967627	0.225313	0.0782348	2.87996	0.00397721	0.140774	0.0256854	0.0778074	0.330115	0.741313	0.999995	-0.273902	0.082026	-3.33921	0.000840181	0.0728544	-0.0803401
Ccm2	216527	ENSMUSG00000000378	754.895	0.449361	0.0679259	6.61546	3.70392e-11	1.5407e-10	0.547731	0.0674247	8.12359	4.52582e-16	2.88312e-15	0.458603	0.063627	7.20768	5.69145e-13	2.1502e-12	0.427223	0.0639513	6.68045	2.38211e-11	8.4052e-11	-0.0825966	0.0706191	-1.16961	0.242159	0.734841	0.0157733	0.0645985	0.244175	0.807095	0.994505	-0.012315	0.066477	-0.185252	0.853032	0.96377	-0.0436943	0.0609833	-0.716496	0.473685	0.999995	0.0438203	0.0700211	0.625815	0.531436	0.867326	0.0530616
Tbrg4	21379	ENSMUSG00000000384	2191.02	-0.45931	0.102019	-4.5022	6.72551e-06	1.53691e-05	-0.591899	0.101992	-5.80339	6.49892e-09	1.96382e-08	-0.540069	0.0971639	-5.55832	2.7238e-08	6.83988e-08	-0.589827	0.0971448	-6.07163	1.26621e-09	3.77996e-09	0.0404071	0.102034	0.396017	0.692093	0.937328	-0.0921825	0.101977	-0.903951	0.366021	0.928972	0.0725152	0.0972151	0.745925	0.455713	0.811563	0.0227571	0.0970935	0.234384	0.814687	0.999995	-0.00549502	0.102029	-0.0538575	0.957049	0.991661	-0.0862539
Mx1	NA	ENSMUSG00000000386	194.58	2.84942	0.310471	9.17774	4.40243e-20	5.07227e-19	3.50029	0.317428	11.027	2.83028e-28	5.80147e-27	3.27881	0.290413	11.2901	1.46805e-29	2.5596e-28	3.02926	0.287728	10.5282	6.40479e-26	9.33578e-25	-0.685979	0.336756	-2.03702	0.041648	0.431732	-0.035107	0.289392	-0.121313	0.903443	0.996061	0.310813	0.303151	1.02527	0.305234	0.707753	0.061263	0.274275	0.223364	0.823252	0.999995	0.156436	0.324091	0.482692	0.629314	0.901825	0.585825
Fap	14089	ENSMUSG00000000392	206.331	1.02157	0.165495	6.17283	6.70797e-10	2.39578e-09	1.16388	0.16398	7.09767	1.26874e-12	5.65994e-12	0.960525	0.157474	6.09957	1.06355e-09	3.00294e-09	1.12169	0.156155	7.18318	6.81099e-13	2.77487e-12	-0.0610661	0.171987	-0.355063	0.722542	0.945106	0.0812401	0.157159	0.516929	0.605205	0.979098	0.152729	0.163739	0.932761	0.350943	0.740785	0.313895	0.149574	2.0986	0.0358525	0.999995	-0.132428	0.172101	-0.769473	0.441612	0.833444	-0.193476
Ndufa9	66108	ENSMUSG00000000399	10798.3	-1.22453	0.156186	-7.84019	4.49851e-15	2.95479e-14	-1.27131	0.156192	-8.13943	3.97138e-16	2.54185e-15	-1.3809	0.148904	-9.27382	1.796e-20	1.36818e-19	-1.1684	0.148899	-7.84693	4.2634e-15	2.16378e-14	0.0183222	0.156128	0.117354	0.90658	0.982358	-0.0284583	0.15625	-0.182133	0.855478	0.996061	-0.077841	0.148853	-0.522938	0.601018	0.884165	0.134662	0.148949	0.904083	0.365951	0.999995	0.0695899	0.156122	0.445742	0.655784	0.909246	-0.0867841
Lck	16818	ENSMUSG00000000409	15.278	2.30474	0.486012	4.74215	2.11465e-06	5.12942e-06	1.67884	0.410536	4.08939	4.32506e-05	8.60758e-05	1.49169	0.38438	3.88076	0.000104132	0.000184897	1.74705	0.401859	4.34743	1.37744e-05	2.77559e-05	0.841768	0.527164	1.59678	0.110314	0.589932	0.21587	0.356153	0.606116	0.544438	0.970656	-0.302905	0.444539	-0.681392	0.495623		-0.0475396	0.334102	-0.142291	0.88685	0.999995	1.02777	0.519046	1.98011	0.0476907	0.400756	0.214717
Cttnbp2	30785	ENSMUSG00000000416	28.8208	-0.334801	0.226329	-1.47927	0.139068	0.173318	-0.0662581	0.21579	-0.30705	0.758806	0.790947	0.0862784	0.213963	0.40324	0.686772	0.721477	0.182536	0.210309	0.867943	0.385425	0.431268	0.0613493	0.228999	0.267902	0.788775	0.957253	0.329893	0.212954	1.54913	0.121351	0.791107	0.0887192	0.227537	0.389912	0.696602	0.917496	0.184977	0.195543	0.945964	0.344167	0.999995	-0.265871	0.234962	-1.13155	0.257825	0.714947	0.155209
Galnt1	14423	ENSMUSG00000000420	4121.64	0.102124	0.0626543	1.62996	0.10311	0.131758	0.18252	0.0626031	2.91551	0.0035511	0.00561972	0.199004	0.0597273	3.33188	0.000862599	0.00138866	0.0465835	0.0596661	0.780737	0.434957	0.480865	-0.0893665	0.0629987	-1.41854	0.156032	0.651447	-0.00897071	0.0622565	-0.144093	0.885427	0.996061	0.156463	0.0600857	2.604	0.0092144	0.199019	0.00404207	0.0593051	0.0681572	0.94566	0.999995	-0.179718	0.0630207	-2.85173	0.00434824	0.149545	-0.0828376
Mkrn2	67027	ENSMUSG00000000439	900.207	-0.776044	0.0873333	-8.886	6.33489e-19	6.4331e-18	-0.78065	0.0870014	-8.97284	2.88954e-19	2.61794e-18	-0.839882	0.0831227	-10.1041	5.29688e-24	5.68928e-23	-0.82456	0.0828763	-9.94928	2.54003e-23	2.90363e-22	0.073268	0.086817	0.843936	0.398705	0.838122	0.0686611	0.0875167	0.784549	0.432718	0.947947	0.0935213	0.0827366	1.13035	0.258329	0.672767	0.108843	0.0832619	1.30724	0.191132	0.999995	-0.0484761	0.0869162	-0.557734	0.577026	0.884445	-0.112315
Pparg	19016	ENSMUSG00000000440	433.218	-0.338145	0.14158	-2.38837	0.0169233	0.0247856	-0.292734	0.141954	-2.06217	0.0391915	0.0533644	-0.492158	0.134041	-3.67169	0.000240954	0.000411107	-0.405427	0.134761	-3.0085	0.00262544	0.00414014	-0.16678	0.142337	-1.17173	0.241307	0.73362	-0.121369	0.141195	-0.859582	0.390019	0.936048	-0.190798	0.134853	-1.41486	0.157109	0.568653	-0.104066	0.133949	-0.776911	0.437211	0.999995	0.168147	0.141518	1.18817	0.234768	0.693008	0.0141331
Raf1	110157	ENSMUSG00000000441	1603.53	-0.640975	0.0842239	-7.61037	2.7332e-14	1.63461e-13	-0.683748	0.0843022	-8.11067	5.03394e-16	3.19079e-15	-0.603863	0.0803263	-7.51762	5.57837e-14	2.31685e-13	-0.69995	0.080212	-8.72625	2.63251e-18	1.85259e-17	-0.0501842	0.0841657	-0.596255	0.551005	0.901192	-0.0929569	0.0843603	-1.1019	0.270504	0.907454	0.138021	0.0802904	1.71902	0.0856111	0.459498	0.0419328	0.0802479	0.52254	0.601294	0.999995	-0.15988	0.0842161	-1.89845	0.0576369	0.427249	-0.122767
Septin1,Septin1	54204,100043580	ENSMUSG00000000486	87.6132	0.873076	0.164145	5.31893	1.04379e-07	2.93799e-07	0.636313	0.156995	4.05307	5.05497e-05	0.000100027	0.718117	0.148841	4.82474	1.40186e-06	2.98647e-06	0.629451	0.150303	4.18789	2.81561e-05	5.48588e-05	0.22653	0.174383	1.29903	0.193933	0.696824	-0.0102334	0.145539	-0.0703138	0.943944	0.99643	-0.00787111	0.161559	-0.0487197	0.961143	0.991659	-0.0965369	0.13654	-0.707024	0.479551	0.999995	0.224384	0.173764	1.29131	0.196595	0.656163	0.0694253
Pdgfb	18591	ENSMUSG00000000489	1892.02	0.321692	0.153839	2.0911	0.036519	0.0506352	0.399914	0.153942	2.59782	0.00938179	0.0140321	0.0649393	0.146496	0.443284	0.65756	0.693585	0.0474633	0.146607	0.323744	0.746132	0.778509	-0.254617	0.154342	-1.6497	0.0990042	0.572941	-0.176395	0.153438	-1.14961	0.250303	0.898011	-0.0852109	0.146856	-0.580235	0.561756	0.867786	-0.102687	0.146247	-0.702147	0.482588	0.999995	0.140144	0.15409	0.909498	0.363087	0.796623	-0.116608
Acvrl1	11482	ENSMUSG00000000530	1572.97	0.354135	0.103843	3.4103	0.000648925	0.00115417	0.393775	0.103823	3.79277	0.000148975	0.000279744	0.3602	0.0986745	3.65038	0.000261852	0.000445165	0.329444	0.0987683	3.33552	0.000851393	0.00142175	-0.129037	0.104659	-1.23293	0.217604	0.718284	-0.0893975	0.103	-0.86794	0.385427	0.934722	-0.00760288	0.0994812	-0.0764253	0.939081	0.988072	-0.0383586	0.0979558	-0.391591	0.69536	0.999995	0.0401381	0.104427	0.384365	0.700708	0.92302	0.0462023
Tamalin	56149	ENSMUSG00000000531	427.708	0.108779	0.128289	0.847917	0.396484	0.446664	-0.108854	0.127731	-0.852217	0.394094	0.443735	-0.185229	0.121279	-1.5273	0.126687	0.154319	-0.0372956	0.121631	-0.306629	0.759126	0.790329	0.101921	0.129466	0.787243	0.43114	0.852036	-0.115712	0.126538	-0.914444	0.360484	0.928835	-0.101198	0.122714	-0.824667	0.409561	0.785173	0.0467359	0.120184	0.388871	0.697372	0.999995	0.181018	0.129131	1.40181	0.160971	0.614131	-0.11299
Acvr1b	11479	ENSMUSG00000000532	767.542	-0.087664	0.0798856	-1.09737	0.27248	0.319946	-0.0364285	0.0797412	-0.456834	0.64779	0.689011	0.110229	0.0758936	1.45242	0.146384	0.176548	-0.0720622	0.0755665	-0.953627	0.340273	0.385599	-0.0777249	0.0809452	-0.960216	0.336946	0.805876	-0.0264895	0.0786654	-0.336736	0.736316	0.989084	0.186792	0.077112	2.42234	0.0154207	0.241254	0.00450011	0.0743227	0.0605482	0.951719	0.999995	-0.161013	0.0810164	-1.98741	0.0468773	0.397544	0.0368809
Tom1l2	216810	ENSMUSG00000000538	4708.37	-0.44089	0.114412	-3.85351	0.000116435	0.000228097	-0.457036	0.114412	-3.99466	6.47875e-05	0.000126737	-0.482698	0.109109	-4.42399	9.68956e-06	1.90625e-05	-0.586917	0.109069	-5.38115	7.40101e-08	1.86689e-07	-0.0446851	0.114442	-0.390462	0.696195	0.938025	-0.0608312	0.114383	-0.531823	0.594849	0.978063	0.166394	0.109122	1.52484	0.127298	0.525026	0.0621756	0.109056	0.570126	0.568592	0.999995	-0.161937	0.114457	-1.41483	0.157119	0.609104	-0.203745
Zfp385a	29813	ENSMUSG00000000552	524.204	0.174807	0.138505	1.2621	0.206912	0.248902	0.475265	0.138023	3.44338	0.000574483	0.0010043	0.388834	0.131376	2.9597	0.0030794	0.00465779	0.268146	0.131853	2.03368	0.0419841	0.0558204	-0.105114	0.139967	-0.750991	0.452658	0.860972	0.195344	0.13654	1.43067	0.152525	0.828609	-0.0501855	0.133342	-0.376366	0.706645	0.921137	-0.170873	0.129864	-1.31578	0.188247	0.999995	-0.0453256	0.139708	-0.32443	0.745612	0.93842	0.168701
Itga5	16402	ENSMUSG00000000555	5524.2	1.95416	0.112827	17.32	3.32151e-67	3.15909e-64	1.84559	0.112734	16.3712	3.06951e-60	8.9828e-58	1.97165	0.107466	18.3468	3.50123e-75	2.66402e-72	1.78681	0.107476	16.6251	4.58679e-62	1.61574e-59	-0.087068	0.113529	-0.766923	0.443128	0.856023	-0.195644	0.112026	-1.74641	0.0807392	0.741936	0.0678781	0.10816	0.62757	0.530285	0.854057	-0.116971	0.106778	-1.09547	0.273313	0.999995	-0.047279	0.113476	-0.416644	0.676939	0.91478	-0.0297878
Wdr77	70465	ENSMUSG00000000561	850.752	0.193615	0.0658983	2.93808	0.00330247	0.00536095	0.0833738	0.0649888	1.28289	0.199529	0.239672	0.0305809	0.061891	0.494108	0.62123	0.659028	0.105925	0.0622299	1.70216	0.0887251	0.111889	0.117316	0.0671968	1.74586	0.0808359	0.54143	0.00707511	0.0636453	0.111165	0.911486	0.996061	-0.0652423	0.0637073	-1.02409	0.305791	0.708209	0.0101022	0.0603692	0.16734	0.867102	0.999995	0.10167	0.0670985	1.51523	0.129713	0.565662	-0.061364
Adora3,Adora3	11542,69296	ENSMUSG00000000562	16.1916	0.27241	0.40054	0.680108	0.496436	0.545283	0.644818	0.402464	1.60217	0.109117	0.137622	0.361224	0.358064	1.00883	0.313058	0.354675	0.530477	0.365192	1.4526	0.146336	0.178048	-0.291769	0.426582	-0.68397	0.493994	0.878366	0.0806391	0.374751	0.215181	0.829627	0.996061	-0.202617	0.381364	-0.531295	0.595214		-0.0333641	0.340788	-0.0979027	0.92201	0.999995	0.376221	0.407481	0.923286	0.355858	0.791468	0.465035
Atp5pb	11950	ENSMUSG00000000563	26367.5	-0.96943	0.149198	-6.4976	8.16126e-11	3.25731e-10	-1.02667	0.149194	-6.88148	5.92332e-12	2.45797e-11	-1.17243	0.142247	-8.2422	1.69079e-16	8.83091e-16	-0.989703	0.142248	-6.95761	3.46103e-12	1.31777e-11	0.0878821	0.149181	0.589099	0.555795	0.902332	0.0306374	0.149212	0.205329	0.837315	0.996061	-0.0804071	0.142234	-0.565316	0.571859	0.872184	0.102322	0.142261	0.719254	0.471984	0.999995	0.104204	0.149179	0.698517	0.484854	0.850457	-0.0987976
Sox9	20682	ENSMUSG00000000567	267.944	2.44251	0.328	7.44667	9.5727e-14	5.36037e-13	2.76661	0.330399	8.37352	5.59202e-17	3.96612e-16	2.81011	0.312114	9.00349	2.18647e-19	1.50692e-18	2.50102	0.312527	8.00257	1.21845e-15	6.52697e-15	-0.58733	0.338368	-1.73577	0.0826038	0.544919	-0.263231	0.319773	-0.823179	0.410406	0.943984	0.025388	0.320067	0.0793209	0.936777	0.987756	-0.283703	0.304376	-0.932081	0.351295	0.999995	-0.148739	0.335124	-0.443832	0.657164	0.909246	0.218868
Hnrnpd	11991	ENSMUSG00000000568	2195.25	0.231425	0.0809628	2.85841	0.00425767	0.00680297	0.293792	0.0806023	3.64496	0.000267432	0.000487224	0.2562	0.0768294	3.33466	0.000854049	0.00137559	0.301701	0.0769296	3.92177	8.79002e-05	0.000162413	0.0827508	0.0814469	1.01601	0.309625	0.784777	0.145118	0.0801132	1.81141	0.070077	0.726433	-0.0430321	0.0775448	-0.554932	0.578941	0.876816	0.00246866	0.0762085	0.0323935	0.974158	0.999995	0.0699397	0.08141	0.859104	0.390283	0.809829	0.0947144
Dynlt1c	100040563	ENSMUSG00000000579	960.907	0.602734	0.0921438	6.54124	6.1011e-11	2.47716e-10	0.768339	0.091525	8.39486	4.66463e-17	3.34076e-16	0.739829	0.0866504	8.53809	1.36454e-17	7.94498e-17	0.809251	0.0873836	9.2609	2.02714e-20	1.75513e-19	-0.0307162	0.093976	-0.326851	0.74378	0.948585	0.134889	0.0896426	1.50474	0.132392	0.810096	-0.207818	0.08909	-2.33267	0.0196655	0.265307	-0.138395	0.084895	-1.63019	0.10306	0.999995	0.160253	0.0934615	1.71464	0.086411	0.494994	0.297347
C1d	57316	ENSMUSG00000000581	1025.18	-0.0190886	0.0775865	-0.246029	0.805659	0.831854	0.0515384	0.0768294	0.670817	0.502337	0.549796	0.0632867	0.0734758	0.861327	0.389058	0.432559	0.146556	0.0735953	1.99138	0.0464386	0.0613143	0.0953669	0.0782265	1.21911	0.222802	0.720382	0.165994	0.0761777	2.17903	0.0293291	0.603844	-0.0289417	0.074762	-0.387118	0.698669	0.918138	0.054328	0.0722884	0.751546	0.452324	0.999995	-0.0340745	0.0783631	-0.434828	0.663687	0.911383	0.0483008
Gm2a	14667	ENSMUSG00000000594	1447.76	1.57187	0.179655	8.74936	2.14572e-18	2.04079e-17	1.7374	0.179249	9.69266	3.23986e-22	3.89562e-21	1.71485	0.170892	10.0347	1.07298e-23	1.11593e-22	1.64214	0.170933	9.60695	7.4733e-22	7.34662e-21	0.000881801	0.180997	0.0048719	0.996113	0.999019	0.166415	0.177894	0.935478	0.349542	0.928835	0.0387489	0.172315	0.224873	0.822078	0.956184	-0.0339544	0.169498	-0.200323	0.841228	0.999995	0.0383853	0.180889	0.212203	0.831949	0.962425	0.181366
Krit1	79264	ENSMUSG00000000600	1310.98	-0.317406	0.050485	-6.28713	3.23381e-10	1.20214e-09	-0.356293	0.0506423	-7.03548	1.9858e-12	8.66571e-12	-0.344165	0.047896	-7.18568	6.68753e-13	2.51304e-12	-0.337418	0.0479044	-7.04358	1.87361e-12	7.31224e-12	-0.0832735	0.0510336	-1.63174	0.102735	0.575616	-0.122161	0.0500894	-2.43885	0.0147339	0.482779	0.0267697	0.0485207	0.551717	0.581142	0.877614	0.0335166	0.0472715	0.709024	0.478309	0.999995	-0.0652218	0.0508901	-1.28162	0.199976	0.659654	-0.0919813
Clcn4	12727	ENSMUSG00000000605	3019.49	-0.399635	0.0487696	-8.19434	2.51962e-16	1.88842e-15	-0.371616	0.0487217	-7.62733	2.39666e-14	1.28348e-13	-0.41431	0.0463946	-8.93014	4.25487e-19	2.85691e-18	-0.427418	0.0463704	-9.21747	3.04182e-20	2.58888e-19	-0.0463506	0.0489165	-0.947545	0.343361	0.810703	-0.018332	0.0485743	-0.377402	0.705875	0.987799	0.0526429	0.046597	1.12975	0.258582	0.672813	0.0395357	0.046167	0.856362	0.391798	0.999995	-0.0708141	0.04889	-1.44844	0.147495	0.596392	-0.0854894
Sema4f	20355	ENSMUSG00000000627	23.6109	0.294417	0.313032	0.940535	0.346943	0.396751	0.489865	0.313946	1.56035	0.118677	0.148782	0.518177	0.286685	1.80748	0.0706876	0.0897071	0.561094	0.291472	1.92504	0.0542246	0.0707935	-0.214751	0.332624	-0.645627	0.518521	0.888971	-0.0193026	0.293108	-0.0658549	0.947493	0.99643	-0.109526	0.308581	-0.354934	0.722639	0.926587	-0.0666086	0.268182	-0.248371	0.803847	0.999995	0.087331	0.324446	0.26917	0.787799	0.950865	0.311091
Hk2	15277	ENSMUSG00000000628	11205.8	-0.495482	0.0904526	-5.47781	4.30611e-08	1.2623e-07	-0.52804	0.0904661	-5.83688	5.31859e-09	1.62314e-08	-0.53663	0.0862595	-6.22112	4.93627e-10	1.4375e-09	-0.643663	0.0862431	-7.46335	8.43484e-14	3.75053e-13	-0.0831013	0.0904662	-0.91859	0.35831	0.820301	-0.115659	0.0904525	-1.27867	0.201012	0.870334	0.147775	0.086262	1.7131	0.0866944	0.462211	0.0407429	0.0862406	0.472433	0.636618	0.999995	-0.180146	0.0904715	-1.99119	0.0464602	0.396686	-0.221294
Myo18a	360013	ENSMUSG00000000631	8071.93	-0.524122	0.11961	-4.38193	1.17635e-05	2.60708e-05	-0.536442	0.119643	-4.48369	7.33636e-06	1.59088e-05	-0.519048	0.114075	-4.55005	5.36332e-06	1.08016e-05	-0.642127	0.114052	-5.63012	1.80089e-08	4.84602e-08	-0.159441	0.11963	-1.33278	0.182604	0.68249	-0.171761	0.119623	-1.43586	0.151043	0.827672	0.177288	0.114076	1.55411	0.120157	0.51686	0.0542089	0.114051	0.475303	0.634571	0.999995	-0.256906	0.119636	-2.1474	0.0317616	0.346292	-0.251833
Sez6	20370	ENSMUSG00000000632	9.38432	-0.216811	0.429454	-0.504852	0.613663	0.65801	-0.554829	0.342303	-1.62087	0.105045	0.132901	-0.370254	0.345564	-1.07145	0.283969	0.324677	-0.443524	0.344438	-1.28768	0.197859	0.235097	1.12645	0.40275	2.7969	0.00515961	0.187397	0.788431	0.373356	2.11174	0.0347086	0.628788	0.0758019	0.354554	0.213795	0.830707		0.00253141	0.335177	0.00755246	0.993974	0.999995	0.668079	0.414571	1.61149	0.107072		0.514635
Haao	107766	ENSMUSG00000000673	16.1721	1.4318	0.402428	3.5579	0.000373837	0.000685079	1.56615	0.381602	4.10416	4.05785e-05	8.09698e-05	1.71119	0.371587	4.60508	4.123e-06	8.38888e-06	2.06394	0.384843	5.36308	8.18136e-08	2.05637e-07	0.0943696	0.44584	0.211667	0.832367	0.968385	0.228728	0.329841	0.693452	0.488026	0.959093	-0.211825	0.438689	-0.482858	0.629196		0.140927	0.306159	0.460309	0.645295	0.999995	-0.0450201	0.449348	-0.10019	0.920194	0.98527	0.234375
Cd52	23833	ENSMUSG00000000682	485.362	3.37244	0.314556	10.7213	8.08954e-27	1.89184e-25	3.65129	0.313461	11.6483	2.34066e-31	6.25337e-30	3.1158	0.295207	10.5546	4.8354e-26	6.28701e-25	3.17762	0.295035	10.7703	4.75409e-27	7.70948e-26	-0.160242	0.324248	-0.494197	0.621167	0.918461	0.118608	0.303425	0.390897	0.695873	0.986016	0.0928356	0.301153	0.308267	0.757879	0.9357	0.154662	0.288963	0.535231	0.59249	0.999995	0.539312	0.320088	1.68489	0.0920106	0.507118	0.282672
Abhd15	67477	ENSMUSG00000000686	49.7278	0.696687	0.245359	2.83946	0.00451895	0.00719868	1.05629	0.240186	4.39781	1.09348e-05	2.32274e-05	1.12325	0.23263	4.82849	1.37575e-06	2.93379e-06	0.844621	0.22468	3.75922	0.000170445	0.000306301	-0.0732113	0.260573	-0.280963	0.778739	0.955503	0.286396	0.223589	1.2809	0.200228	0.870334	0.436747	0.246492	1.77185	0.0764188	0.440343	0.158118	0.209379	0.755179	0.450142	0.999995	-0.231229	0.262438	-0.881083	0.378273	0.804179	0.195334
Loxl3	16950	ENSMUSG00000000693	1493.67	3.71406	0.239182	15.5282	2.23613e-54	6.25525e-52	3.82186	0.238589	16.0186	9.47864e-58	2.17232e-55	4.07448	0.227487	17.9108	9.71355e-72	5.59912e-69	3.85826	0.227043	16.9935	9.17169e-65	3.712e-62	-0.139619	0.244004	-0.572199	0.567187	0.905198	-0.0318213	0.233656	-0.136189	0.891672	0.996061	0.20172	0.231794	0.870256	0.38416	0.766186	-0.0144984	0.222645	-0.065119	0.948079	0.999995	-0.0834066	0.243633	-0.342345	0.732091	0.933698	0.27701
Kat2b	18519	ENSMUSG00000000708	3550.82	-0.363534	0.0801193	-4.53741	5.69488e-06	1.31402e-05	-0.294616	0.0801104	-3.67763	0.000235411	0.000431665	-0.272455	0.0764029	-3.56604	0.00036242	0.000606594	-0.358057	0.0763287	-4.69099	2.71884e-06	5.87101e-06	-0.0869022	0.0802277	-1.08319	0.278722	0.762383	-0.0179844	0.0800018	-0.2248	0.822135	0.996061	0.155635	0.0765242	2.0338	0.0419721	0.357247	0.0700331	0.076207	0.918986	0.358103	0.999995	-0.193722	0.0802528	-2.4139	0.0157829	0.261877	-0.102643
Rab5b	19344	ENSMUSG00000000711	2972.53	-0.350185	0.0603841	-5.7993	6.65921e-09	2.13036e-08	-0.314638	0.0603354	-5.21481	1.84004e-07	4.72288e-07	-0.278935	0.0574988	-4.85114	1.22755e-06	2.62896e-06	-0.419163	0.0574352	-7.29802	2.92031e-13	1.23117e-12	-0.0485202	0.06054	-0.801457	0.422867	0.848928	-0.0129729	0.060179	-0.215572	0.829321	0.996061	0.141663	0.0576924	2.45549	0.0140691	0.233044	0.0014348	0.0572407	0.025066	0.980002	0.999995	-0.119426	0.0605523	-1.97228	0.0485774	0.404527	-0.0481756
Dnmt3l	54427	ENSMUSG00000000730	19.9326	1.7301	0.354184	4.88474	1.03565e-06	2.59177e-06	2.00361	0.362895	5.52117	3.36759e-08	9.3625e-08	2.07089	0.327423	6.32483	2.53515e-10	7.55855e-10	1.94957	0.327665	5.94989	2.68327e-09	7.79731e-09	-0.391606	0.42238	-0.927141	0.353853	0.817467	-0.118098	0.280597	-0.42088	0.673843	0.985457	0.0608938	0.385329	0.158031	0.874433	0.970453	-0.0604308	0.257083	-0.235063	0.81416	0.999995	-0.0770544	0.405305	-0.190115	0.849219	0.968306	0.263741
Icosl	50723	ENSMUSG00000000732	334.158	-0.158848	0.118089	-1.34515	0.178576	0.217818	-0.0432869	0.118977	-0.363826	0.715988	0.751754	-0.0350568	0.111334	-0.314879	0.752854	0.782239	-0.0988479	0.111556	-0.886086	0.375571	0.421357	-0.253536	0.120202	-2.10925	0.0349231	0.411438	-0.137975	0.116842	-1.18087	0.237653	0.889362	0.0247898	0.113242	0.218911	0.82672	0.956342	-0.0390013	0.109619	-0.35579	0.721998	0.999995	0.0015735	0.119045	0.0132177	0.989454	0.997594	0.125365
Spg7	234847	ENSMUSG00000000738	2773.36	-0.781181	0.101466	-7.69891	1.37229e-14	8.5474e-14	-0.905556	0.101427	-8.92812	4.33293e-19	3.82997e-18	-0.903731	0.096679	-9.34775	8.95326e-21	7.01437e-20	-0.882445	0.0966792	-9.12756	7.00632e-20	5.76695e-19	0.0896404	0.101313	0.884784	0.376273	0.828141	-0.034734	0.10158	-0.341936	0.732399	0.989084	0.0154954	0.0965778	0.160445	0.87253	0.970192	0.0367813	0.0967803	0.380049	0.703909	0.999995	0.00918202	0.101324	0.0906208	0.927794	0.986431	-0.113367
Sult5a1	57429	ENSMUSG00000000739	27.9624	0.45858	0.278213	1.6483	0.0992904	0.127237	0.15888	0.264563	0.600539	0.548147	0.594563	0.439091	0.257586	1.70464	0.0882622	0.110339	0.27495	0.247325	1.11169	0.26627	0.308389	0.330512	0.288548	1.14543	0.252031	0.742761	0.030812	0.253251	0.121666	0.903164	0.996061	0.39026	0.269117	1.45015	0.147017	0.554922	0.226119	0.234727	0.963327	0.335384	0.999995	0.0384057	0.293485	0.130861	0.895885	0.981675	0.0189168
Rpl13	270106	ENSMUSG00000000740	12718.3	0.648044	0.0790437	8.19855	2.4331e-16	1.82862e-15	0.614602	0.078948	7.7849	6.97705e-15	3.94875e-14	0.592752	0.0752779	7.87418	3.4298e-15	1.58315e-14	0.743078	0.0753301	9.86429	5.9452e-23	6.5332e-22	0.179107	0.0791707	2.26229	0.0236797	0.355215	0.145665	0.0788207	1.84805	0.0645944	0.714879	-0.18372	0.0754791	-2.43405	0.0149309	0.237955	-0.0333932	0.0751285	-0.444481	0.656695	0.999995	0.146	0.0791669	1.84421	0.065153	0.446204	0.0907079
Chmp1a	234852	ENSMUSG00000000743	1991.7	0.0578474	0.0444802	1.30052	0.193423	0.234185	0.189947	0.0442319	4.29435	1.75209e-05	3.62974e-05	0.196552	0.0420166	4.67797	2.89734e-06	5.9834e-06	0.15063	0.0420719	3.5803	0.000343194	0.000598426	-0.0771574	0.0454311	-1.69834	0.089444	0.555742	0.0549424	0.0432546	1.27021	0.20401	0.872172	0.0355472	0.0432154	0.822558	0.41076	0.786187	-0.0103749	0.0408395	-0.254042	0.799463	0.999995	-0.0719071	0.0453284	-1.58636	0.112658	0.540846	0.0667978
Rpa1	68275	ENSMUSG00000000751	1805.01	-0.00832479	0.0552358	-0.150714	0.880202	0.897037	-0.0452798	0.0547613	-0.826857	0.408318	0.457745	-0.00578642	0.0523095	-0.110619	0.911919	0.92362	-0.0876719	0.052248	-1.678	0.093348	0.11726	0.0946862	0.0557548	1.69826	0.0894587	0.555742	0.0577312	0.0542328	1.06451	0.287098	0.915636	0.0929269	0.0530586	1.7514	0.0798769	0.447384	0.0110414	0.0514871	0.21445	0.830196	0.999995	-0.0187621	0.0558396	-0.335999	0.736871	0.934322	-0.0162237
Serpinf1	20317	ENSMUSG00000000753	1435.46	1.81083	0.187238	9.67125	3.99458e-22	5.77393e-21	2.03412	0.187057	10.8743	1.52805e-27	2.95693e-26	1.90623	0.178245	10.6945	1.08042e-26	1.48926e-25	1.79942	0.178093	10.1038	5.31319e-24	6.48701e-23	-0.161265	0.188937	-0.853539	0.39336	0.835805	0.0620232	0.185341	0.334644	0.737894	0.989084	0.172181	0.179705	0.958131	0.337997	0.73106	0.065367	0.176619	0.370102	0.711307	0.999995	-0.0439615	0.188706	-0.232963	0.81579	0.957449	0.0514435
Tubgcp3	259279	ENSMUSG00000000759	822.753	-0.0880657	0.0611095	-1.44111	0.149553	0.185365	-0.126395	0.0605063	-2.08896	0.0367117	0.0501998	-0.0861614	0.0571737	-1.50701	0.131808	0.160116	-0.0482742	0.057541	-0.838954	0.401495	0.447591	0.0400653	0.0621006	0.645167	0.518819	0.888971	0.00173598	0.0594887	0.0291817	0.97672	0.997764	-0.0541271	0.0588273	-0.920101	0.35752	0.745778	-0.0162399	0.0558493	-0.29078	0.771219	0.999995	0.0630464	0.0618907	1.01867	0.308358	0.758899	0.0649507
Polr3d	67065	ENSMUSG00000000776	655.774	0.319135	0.0637934	5.00264	5.6552e-07	1.45546e-06	0.135862	0.0626797	2.16756	0.0301922	0.0418659	0.157008	0.059474	2.63994	0.00829209	0.0119449	0.275704	0.0599392	4.59973	4.23043e-06	8.95518e-06	0.115803	0.0658938	1.75742	0.0788457	0.537312	-0.0674698	0.0604677	-1.1158	0.264508	0.904415	-0.0789982	0.0623409	-1.2672	0.205084	0.620069	0.0396984	0.0569516	0.697054	0.485769	0.999995	0.106033	0.0657386	1.61294	0.106757	0.533319	-0.0560946
Tcf7	21414	ENSMUSG00000000782	29.9685	0.309585	0.241142	1.28383	0.199202	0.240433	0.392163	0.246206	1.59283	0.111199	0.140035	0.533237	0.233978	2.279	0.0226669	0.0308154	0.423178	0.23625	1.79123	0.073257	0.093737	-0.2863	0.25974	-1.10226	0.27035	0.755747	-0.203722	0.2265	-0.899434	0.368421	0.92985	0.0114887	0.254798	0.0450894	0.964036	0.991774	-0.0985703	0.21363	-0.461407	0.644507	0.999995	-0.344516	0.259862	-1.32576	0.184919	0.642873	-0.120864
Ddx3x	13205	ENSMUSG00000000787	6924.47	0.107716	0.0730486	1.47458	0.140325	0.174724	0.187479	0.0729939	2.56842	0.0102163	0.0152025	0.14594	0.0695948	2.097	0.035994	0.0476497	0.0358969	0.0695981	0.515774	0.606012	0.647507	-0.0383048	0.0732149	-0.523184	0.600846	0.915027	0.0414583	0.0728271	0.56927	0.569173	0.973388	0.07409	0.0697853	1.06168	0.288379	0.694692	-0.0359532	0.0694072	-0.518004	0.604456	0.999995	-0.0660512	0.0732066	-0.902257	0.36692	0.797867	-0.0278272
Kcnn3	140493	ENSMUSG00000000794	70.0445	-0.117548	0.268684	-0.437496	0.661752	0.702883	-0.278877	0.26802	-1.04051	0.298104	0.345909	-1.0381	0.252623	-4.10926	3.96922e-05	7.35391e-05	-0.973175	0.24907	-3.90723	9.33595e-05	0.000172048	0.0339831	0.271439	0.125196	0.900368	0.981141	-0.127346	0.26523	-0.480133	0.631133	0.979396	0.266508	0.24869	1.07165	0.283879	0.691938	0.331429	0.252997	1.31001	0.190193	0.999995	0.539957	0.267578	2.01794	0.0435975	0.390303	-0.380591
Usp32	237898	ENSMUSG00000000804	1180.47	-0.0706306	0.0952201	-0.741762	0.458232	0.50822	0.0328215	0.0951619	0.344902	0.730168	0.764532	0.0985832	0.0907114	1.08678	0.277135	0.317819	-0.00568664	0.0906518	-0.0627306	0.949981	0.958395	-0.110715	0.0958492	-1.1551	0.248049	0.739443	-0.0072633	0.0945282	-0.0768374	0.938753	0.99643	0.104235	0.0914786	1.13944	0.254518	0.668928	-3.51371e-05	0.0898776	-0.000390944	0.999688	0.999995	-0.181735	0.0958714	-1.89561	0.0580118	0.428399	-0.012521
Car4	12351	ENSMUSG00000000805	640.035	-1.98654	0.261583	-7.59429	3.09476e-14	1.83792e-13	-2.16654	0.262311	-8.25945	1.46349e-16	9.88232e-16	-2.37653	0.249513	-9.52465	1.65594e-21	1.38519e-20	-2.45867	0.250088	-9.83122	8.26127e-23	8.99004e-22	-0.0832391	0.260249	-0.319844	0.749086	0.950022	-0.263244	0.263634	-0.998519	0.318028	0.922144	-0.172931	0.247969	-0.69739	0.485559	0.83077	-0.255072	0.251619	-1.01372	0.310716	0.999995	0.154789	0.260095	0.595125	0.55176	0.875333	-0.235202
Txnrd3	232223	ENSMUSG00000000811	501.601	-0.609359	0.12031	-5.06491	4.086e-07	1.0719e-06	-0.621406	0.120101	-5.17403	2.29093e-07	5.82283e-07	-0.602174	0.114619	-5.25371	1.49062e-07	3.49582e-07	-0.627082	0.114273	-5.48755	4.07542e-08	1.05487e-07	0.0142489	0.120113	0.118629	0.905569	0.982005	0.00220181	0.120298	0.018303	0.985397	0.998166	0.123931	0.114571	1.0817	0.279387	0.68837	0.0990229	0.114322	0.866179	0.386392	0.999995	-0.113101	0.120262	-0.940454	0.346985	0.786447	-0.105916
Zfp512b	269401	ENSMUSG00000000823	807.851	-0.359054	0.0805729	-4.45627	8.33994e-06	1.88165e-05	-0.374538	0.0800563	-4.67844	2.89069e-06	6.53203e-06	-0.427129	0.0762098	-5.60464	2.08682e-08	5.29274e-08	-0.426044	0.0764381	-5.57372	2.4936e-08	6.61091e-08	0.0692281	0.0807628	0.857178	0.391347	0.835121	0.0537441	0.0798647	0.67294	0.500986	0.962326	-0.0278562	0.0768005	-0.362708	0.716823	0.92494	-0.0267714	0.0758445	-0.352978	0.724105	0.999995	0.0464685	0.0807018	0.575805	0.564747	0.878978	-0.0216061
Dnajc5	13002	ENSMUSG00000000826	3095.59	0.0217134	0.0481883	0.450596	0.652281	0.694098	0.153423	0.048142	3.18689	0.00143811	0.00239228	0.122592	0.0458689	2.67266	0.00752535	0.0109006	0.0107641	0.0458949	0.234538	0.814568	0.840095	-0.127785	0.0487532	-2.62107	0.00876552	0.237187	0.00392448	0.0475699	0.0824993	0.93425	0.99643	0.0651321	0.0465018	1.40064	0.161323	0.573155	-0.0466957	0.0452535	-1.03187	0.302134	0.999995	-0.146138	0.0487162	-2.99979	0.00270166	0.120678	-0.04526
Tpd52l2	66314	ENSMUSG00000000827	1694.57	0.0127207	0.0406189	0.313172	0.75415	0.787043	0.0226253	0.0402534	0.562072	0.574067	0.618937	-0.0850334	0.0380269	-2.23614	0.0253427	0.0342403	0.0200232	0.0382511	0.523467	0.600649	0.642571	-0.00946539	0.0416141	-0.227456	0.820069	0.964713	0.000439212	0.0392236	0.0111976	0.991066	0.998353	-0.0675131	0.0392776	-1.71887	0.0856378	0.459498	0.0375435	0.0369657	1.01563	0.309806	0.999995	0.0737488	0.0413334	1.78424	0.0743846	0.467461	-0.0240053
Fmr1	14265	ENSMUSG00000000838	825.987	0.755459	0.0868816	8.69527	3.45994e-18	3.20579e-17	0.702352	0.085815	8.18448	2.73481e-16	1.77973e-15	0.61579	0.0814939	7.55627	4.14803e-14	1.74527e-13	0.716311	0.0819767	8.73798	2.3732e-18	1.67818e-17	0.101278	0.0890382	1.13747	0.255342	0.744499	0.0481704	0.0835754	0.576371	0.564364	0.971586	-0.109303	0.0841192	-1.29939	0.193811	0.6092	-0.00878281	0.0792806	-0.110781	0.91179	0.999995	0.192692	0.0886718	2.17309	0.0297734	0.336414	0.0530226
Bcl11a	14025	ENSMUSG00000000861	79.4163	-0.401586	0.194996	-2.05945	0.0394507	0.0543988	-1.18452	0.195203	-6.06813	1.2941e-09	4.22742e-09	-0.828411	0.182987	-4.52715	5.97846e-06	1.19783e-05	-0.658179	0.181866	-3.61904	0.0002957	0.000518654	0.388788	0.193034	2.01409	0.044	0.438829	-0.394143	0.197144	-1.99927	0.0455796	0.670802	0.00823066	0.181846	0.0452616	0.963899	0.991759	0.178463	0.183007	0.975172	0.329475	0.999995	0.242146	0.193697	1.25013	0.211254	0.669754	-0.18468
Il4	16189	ENSMUSG00000000869	30.9488	-0.179709	0.202393	-0.887917	0.374585	0.425141	-0.173526	0.201799	-0.859895	0.389847	0.439786	-0.209996	0.192366	-1.09165	0.274988	0.315604	0.0201905	0.199188	0.101364	0.919261	0.931951	-0.064841	0.210136	-0.308567	0.757651	0.951899	-0.0586582	0.193723	-0.302795	0.762046	0.99105	-0.22795	0.207405	-1.09906	0.271743	0.682536	0.00223647	0.183477	0.0121894	0.990275	0.999995	-0.113429	0.210055	-0.539996	0.5892	0.889101	-0.143716
Pxmp4	59038	ENSMUSG00000000876	758.898	-0.9706	0.120645	-8.04508	8.61894e-16	6.13125e-15	-0.926462	0.120321	-7.69993	1.36139e-14	7.48665e-14	-0.98456	0.114671	-8.58595	9.00865e-18	5.3534e-17	-0.946745	0.114739	-8.25129	1.56696e-16	9.15721e-16	0.0711864	0.119909	0.593669	0.552733	0.901623	0.115324	0.121054	0.952665	0.34076	0.92663	-0.0186518	0.114288	-0.1632	0.870361	0.969128	0.0191632	0.115121	0.166461	0.867794	0.999995	0.0103976	0.119917	0.0867067	0.930905	0.986805	-0.00356323
Dlg3	53310	ENSMUSG00000000881	268.417	0.0492763	0.0922425	0.534204	0.593201	0.63895	-0.0312834	0.0917407	-0.340998	0.733105	0.767354	-0.028696	0.085073	-0.337311	0.735883	0.767264	0.245031	0.0870412	2.81512	0.00487589	0.00742468	-0.0184834	0.0952611	-0.194029	0.846153	0.971464	-0.0990431	0.0886024	-1.11784	0.263636	0.904415	-0.259209	0.0898984	-2.88336	0.00393463	0.140774	0.0145184	0.0820479	0.17695	0.859548	0.999995	0.156393	0.0939731	1.66423	0.0960663	0.514508	0.0784207
Gnb1l	13972	ENSMUSG00000000884	84.0827	-0.0741787	0.134686	-0.550752	0.581804	0.628311	-0.317069	0.128931	-2.45921	0.0139242	0.0203242	0.00293493	0.124898	0.0234987	0.981252	0.983476	0.20361	0.125668	1.62022	0.105185	0.131107	0.265053	0.136693	1.93904	0.0524963	0.463816	0.0221634	0.126801	0.174789	0.861246	0.996061	-0.0737258	0.133842	-0.550841	0.581743	0.877861	0.126949	0.116095	1.09349	0.274178	0.999995	-0.0289781	0.139522	-0.207696	0.835467	0.96345	0.0481355
Dbh	13166	ENSMUSG00000000889	59.6963	-1.0724	0.411807	-2.60414	0.0092106	0.0139939	-0.894322	0.413975	-2.16033	0.0307474	0.0425737	-1.03674	0.395956	-2.61832	0.00883634	0.0126837	-1.07991	0.394716	-2.73592	0.0062207	0.00933497	-0.304747	0.410584	-0.742229	0.457948	0.863567	-0.126669	0.415188	-0.305088	0.7603	0.990996	0.156639	0.393128	0.398444	0.690303	0.914075	0.113469	0.397533	0.285432	0.775313	0.999995	-0.44235	0.410985	-1.07632	0.281785	0.735745	-0.406688
Mmp11	17385	ENSMUSG00000000901	194.071	-0.0769469	0.135859	-0.566373	0.57114	0.618234	0.225026	0.133151	1.69	0.0910275	0.116609	0.0788534	0.127511	0.618407	0.536307	0.577435	0.199284	0.12835	1.55266	0.120505	0.148663	0.0396934	0.13786	0.287926	0.773404	0.954123	0.341666	0.131079	2.60658	0.00914525	0.413716	-0.0914014	0.131784	-0.693569	0.487953	0.83251	0.0290292	0.123958	0.234185	0.814841	0.999995	-0.010035	0.137837	-0.0728036	0.941962	0.987729	0.145765
Smarcb1	20587	ENSMUSG00000000902	863.426	0.59912	0.0885382	6.7668	1.31664e-11	5.74034e-11	0.54813	0.0877305	6.24789	4.1604e-10	1.42542e-09	0.676442	0.0837324	8.07862	6.55045e-16	3.23559e-15	0.634673	0.0838411	7.56996	3.73352e-14	1.71502e-13	0.0769218	0.0902867	0.851973	0.394229	0.835826	0.025932	0.08593	0.301781	0.762819	0.991235	0.0264802	0.0860142	0.307859	0.75819	0.9357	-0.0152889	0.0814985	-0.187597	0.851192	0.999995	-0.0122766	0.0903689	-0.13585	0.89194	0.981102	0.0650454
Hip1r	29816	ENSMUSG00000000915	1041.08	0.102909	0.104744	0.982481	0.325863	0.375511	-0.115043	0.104986	-1.09579	0.27317	0.319317	-0.128783	0.099353	-1.29622	0.1949	0.230058	-0.135199	0.0996663	-1.35652	0.174934	0.209877	-0.0965175	0.105577	-0.914195	0.360615	0.820737	-0.314469	0.104149	-3.01943	0.00253253	0.199891	-0.101995	0.100105	-1.01888	0.308259	0.709696	-0.108411	0.0989109	-1.09605	0.273058	0.999995	0.162028	0.105167	1.54067	0.123396	0.558161	-0.0696644
Nsun5	100609	ENSMUSG00000000916	346.263	-0.358599	0.07968	-4.50049	6.77963e-06	1.54779e-05	-0.565726	0.079509	-7.11525	1.11712e-12	5.01293e-12	-0.597882	0.0739782	-8.08186	6.37861e-16	3.15809e-15	-0.413506	0.0753604	-5.48704	4.08723e-08	1.05764e-07	0.0652959	0.0801601	0.814568	0.41532	0.845304	-0.141831	0.0790248	-1.79477	0.0726911	0.728151	-0.211342	0.0754631	-2.8006	0.00510072	0.154659	-0.026966	0.0738735	-0.365029	0.71509	0.999995	0.19239	0.0793776	2.42373	0.0153622	0.259927	-0.0468932
Top1mt	72960	ENSMUSG00000000934	194.468	-0.209457	0.0856185	-2.4464	0.0144292	0.0213331	-0.138775	0.0828892	-1.67422	0.0940877	0.120105	-0.349395	0.0784416	-4.4542	8.42048e-06	1.66623e-05	0.00824642	0.0799561	0.103137	0.917854	0.930673	0.0564085	0.0876158	0.643817	0.519694	0.889075	0.127091	0.0807751	1.57339	0.115628	0.788478	-0.21645	0.0829904	-2.60813	0.00910382	0.198702	0.141192	0.075224	1.87695	0.0605251	0.999995	0.123022	0.0866922	1.41906	0.15588	0.607525	-0.0169165
Gm38393	NA	ENSMUSG00000000948	88.0937	-1.98864	0.364585	-5.45454	4.91001e-08	1.43007e-07	-1.67591	0.361837	-4.63167	3.62734e-06	8.10803e-06	-1.8134	0.345312	-5.25148	1.50885e-07	3.53662e-07	-1.69837	0.343949	-4.93784	7.89927e-07	1.80406e-06	0.0894126	0.356441	0.250848	0.801931	0.959251	0.402148	0.369862	1.08729	0.276908	0.910297	0.0780814	0.339542	0.229961	0.818122	0.95511	0.193114	0.349647	0.552312	0.580734	0.999995	0.00182046	0.35654	0.00510591	0.995926	0.998886	0.177064
Mmp14	17387	ENSMUSG00000000957	2793.67	3.20985	0.227239	14.1254	2.64735e-45	3.44917e-43	3.07705	0.226745	13.5705	5.98815e-42	3.8876e-40	3.21376	0.216274	14.8597	6.02215e-50	5.75645e-48	3.00683	0.216215	13.9067	5.76724e-44	4.12423e-42	0.0861323	0.228753	0.376529	0.706524	0.942242	-0.0466756	0.225217	-0.207248	0.835817	0.996061	0.124349	0.217778	0.570992	0.568005	0.870905	-0.0825723	0.214699	-0.384595	0.700537	0.999995	0.0670856	0.228713	0.293317	0.76928	0.945299	0.0709866
Slc7a7	20540	ENSMUSG00000000958	253.768	2.00399	0.201147	9.96283	2.21651e-23	3.62531e-22	2.11338	0.20029	10.5516	4.99269e-26	8.36748e-25	1.93922	0.188573	10.2837	8.34784e-25	9.65305e-24	2.00953	0.190267	10.5616	4.48818e-26	6.65945e-25	-0.165631	0.211023	-0.784891	0.432517	0.852133	-0.0562399	0.189855	-0.296225	0.767058	0.991235	-0.15633	0.198049	-0.789348	0.429909	0.797685	-0.0860198	0.180383	-0.476873	0.633452	0.999995	0.17121	0.2083	0.821941	0.411111	0.818638	0.106442
Oxa1l	69089	ENSMUSG00000000959	2248.49	-0.720764	0.107063	-6.73218	1.67143e-11	7.22752e-11	-0.770785	0.107005	-7.20328	5.87829e-13	2.70481e-12	-0.775682	0.101982	-7.6061	2.82482e-14	1.2056e-13	-0.768804	0.101979	-7.53888	4.7404e-14	2.15567e-13	0.0498209	0.106935	0.4659	0.641287	0.923367	-0.000200101	0.107132	-0.00186779	0.99851	0.999666	0.0279969	0.101928	0.274674	0.783567	0.944523	0.0348754	0.102032	0.341808	0.732495	0.999995	-0.00916148	0.106937	-0.0856719	0.931727	0.986805	-0.06408
Heatr6	217026	ENSMUSG00000000976	501.99	0.0366689	0.0706263	0.519196	0.603624	0.648905	0.027475	0.0705389	0.389502	0.696905	0.734515	0.110359	0.0667031	1.65448	0.0980304	0.1216	0.119256	0.0672426	1.77352	0.0761418	0.0971018	-0.0812788	0.072844	-1.11579	0.264511	0.752453	-0.0904727	0.0682463	-1.32568	0.184946	0.859261	-0.0418673	0.0697017	-0.600664	0.548064	0.861305	-0.0329696	0.0641291	-0.514113	0.607173	0.999995	-0.0909479	0.0726632	-1.25164	0.210702	0.669754	-0.017258
Ccl3	20302	ENSMUSG00000000982	26.2251	5.00329	0.695328	7.19559	6.2193e-13	3.16658e-12	5.12979	0.699555	7.33294	2.25165e-13	1.08901e-12	5.17311	0.596362	8.67445	4.15556e-18	2.5565e-17	5.03742	0.647835	7.77577	7.49883e-15	3.71659e-14	-0.32336	0.910189	-0.355267	0.72239	0.945106	-0.196859	0.380021	-0.518022	0.604443	0.979098	-0.28888	0.804543	-0.359061	0.719549	0.925581	-0.424572	0.35784	-1.18649	0.23543	0.999995	0.215733	0.842938	0.25593	0.798005	0.952315	0.385553
Wfdc18	14038	ENSMUSG00000000983	7.39696	2.69765	0.676582	3.98717	6.68663e-05	0.000134853	3.34128	0.714775	4.67459	2.9454e-06	6.64462e-06	2.18863	0.520103	4.20807	2.57564e-05	4.86739e-05	1.77161	0.519979	3.40707	0.000656646	0.00111078	-0.535343	0.88377	-0.605749	0.544681	0.899074	0.108292	0.433148	0.250012	0.802578	0.993861	0.106719	0.614915	0.173551	0.862218		-0.310303	0.403442	-0.769139	0.441811	0.999995	0.834228	0.749935	1.1124	0.265966		0.32521
Ilf2	67781	ENSMUSG00000001016	1037.69	0.25692	0.0639097	4.02005	5.81861e-05	0.000118338	0.235139	0.0632188	3.71945	0.000199655	0.000369224	0.21716	0.0600592	3.61577	0.000299454	0.000505881	0.310276	0.0606116	5.11909	3.07019e-07	7.32761e-07	0.0532633	0.0652717	0.816023	0.414487	0.844893	0.0314824	0.0618116	0.509328	0.610522	0.979098	-0.132943	0.0621003	-2.14078	0.032292	0.326401	-0.0398274	0.0585186	-0.680594	0.496128	0.999995	0.0725836	0.0651037	1.11489	0.264897	0.722276	0.0328239
Chtop	66511	ENSMUSG00000001017	2755.63	-0.179826	0.0440472	-4.08257	4.45405e-05	9.18129e-05	-0.259506	0.0437955	-5.9254	3.11536e-09	9.7596e-09	-0.23955	0.0416588	-5.75029	8.9089e-09	2.33102e-08	-0.168308	0.041839	-4.02276	5.75208e-05	0.000108515	0.0723241	0.0443228	1.63176	0.102731	0.575616	-0.00735616	0.0435165	-0.169043	0.865763	0.996061	-0.0822726	0.0422313	-1.94814	0.0513979	0.382727	-0.0110307	0.0412611	-0.267338	0.789209	0.999995	0.0399785	0.0442991	0.902468	0.366808	0.797867	-0.019746
Snapin	20615	ENSMUSG00000001018	1635.48	-0.5459	0.0856457	-6.37393	1.84239e-10	7.05293e-10	-0.465898	0.0854378	-5.45307	4.95083e-08	1.3494e-07	-0.553683	0.082073	-6.74622	1.51745e-11	5.04721e-11	-0.386656	0.0820639	-4.71164	2.45728e-06	5.33285e-06	0.0316301	0.0856052	0.369489	0.711764	0.943292	0.111632	0.0854785	1.30597	0.191564	0.864835	-0.0409009	0.082272	-0.497143	0.619088	0.892001	0.126126	0.0818645	1.54067	0.123397	0.999995	-0.350634	0.0858953	-4.08211	4.4628e-05	0.0112413	-0.358417
S100a4	20198	ENSMUSG00000001020	177.989	2.96772	0.40209	7.38074	1.57415e-13	8.61188e-13	3.76107	0.402796	9.33742	9.87142e-21	1.04785e-19	4.00471	0.386563	10.3598	3.77814e-25	4.52568e-24	3.04134	0.378181	8.04202	8.83681e-16	4.79309e-15	-0.372085	0.421185	-0.883424	0.377007	0.828247	0.421267	0.382784	1.10054	0.271099	0.907454	0.739034	0.39963	1.8493	0.0644152	0.411348	-0.22433	0.364346	-0.615708	0.538087	0.999995	-0.478149	0.421919	-1.13327	0.2571	0.71457	0.558842
S100a6	20200	ENSMUSG00000001025	2001.54	2.48611	0.18685	13.3054	2.15323e-40	1.81234e-38	2.38523	0.18621	12.8094	1.4529e-37	6.32429e-36	2.81288	0.178169	15.7877	3.77972e-56	5.84535e-54	2.473	0.177997	13.8935	6.93996e-44	4.94427e-42	0.166337	0.188311	0.883308	0.37707	0.828247	0.0654608	0.184732	0.354356	0.723072	0.989084	0.193982	0.180048	1.07739	0.281306	0.690267	-0.145901	0.176097	-0.828526	0.407372	0.999995	-0.246604	0.188787	-1.30625	0.191467	0.650935	0.0801698
Scn4a	110880	ENSMUSG00000001027	753.66	-2.02656	0.301356	-6.72481	1.75825e-11	7.58573e-11	-1.82743	0.301306	-6.06505	1.31916e-09	4.30562e-09	-1.90266	0.288055	-6.60518	3.97023e-11	1.26757e-10	-2.44669	0.287494	-8.51037	1.73375e-17	1.12213e-16	-0.0360833	0.300371	-0.120129	0.904381	0.98197	0.163041	0.302288	0.539356	0.589642	0.977528	0.731732	0.286576	2.55336	0.0106688	0.208023	0.187702	0.288969	0.649556	0.515979	0.999995	-0.598875	0.300607	-1.99222	0.0463473	0.396478	-0.474972
Icam2	15896	ENSMUSG00000001029	698.108	0.767746	0.110117	6.97211	3.12231e-12	1.46251e-11	0.706606	0.109378	6.46019	1.04572e-10	3.79829e-10	0.592912	0.104236	5.68818	1.28399e-08	3.32254e-08	0.536759	0.104383	5.1422	2.7154e-07	6.51517e-07	0.0467388	0.112186	0.416618	0.676958	0.934016	-0.0144019	0.107255	-0.134277	0.893183	0.996061	0.0198238	0.106395	0.186322	0.852192	0.963624	-0.0363292	0.102181	-0.355537	0.722187	0.999995	0.0748815	0.111989	0.668648	0.50372	0.858571	-0.0999528
Mapk7	23939	ENSMUSG00000001034	402.275	1.10441	0.148876	7.41834	1.18599e-13	6.58876e-13	1.10726	0.147795	7.49187	6.78983e-14	3.45614e-13	1.2924	0.141182	9.15415	5.47852e-20	3.99434e-19	1.06004	0.140993	7.51837	5.5465e-14	2.50488e-13	0.00331052	0.152681	0.0216826	0.982701	0.995046	0.00616288	0.143861	0.0428391	0.96583	0.99694	0.135539	0.145373	0.932357	0.351152	0.740785	-0.0968234	0.136667	-0.70846	0.47866	0.999995	-0.0879389	0.152825	-0.575422	0.565006	0.879004	0.100049
Epn2	13855	ENSMUSG00000001036	1095.99	-0.20212	0.0688955	-2.93372	0.00334924	0.00543269	-0.348751	0.0688547	-5.06503	4.08333e-07	1.01058e-06	-0.305753	0.0655727	-4.66281	3.11915e-06	6.42473e-06	-0.426065	0.0655561	-6.49924	8.0728e-11	2.70021e-10	0.00819712	0.0693947	0.118123	0.90597	0.982126	-0.138434	0.0683516	-2.02532	0.0428342	0.663003	0.0912952	0.0660768	1.38165	0.167079	0.578981	-0.0290164	0.0650479	-0.446078	0.655541	0.999995	-0.0649868	0.0694279	-0.936032	0.349256	0.788465	-0.16862
B9d1	27078	ENSMUSG00000001039	85.3996	0.401678	0.142135	2.82602	0.00471305	0.00748344	0.55789	0.139158	4.00905	6.09645e-05	0.000119529	0.38099	0.12968	2.93792	0.00330419	0.00497998	0.544481	0.131707	4.13404	3.56435e-05	6.86941e-05	-0.065658	0.152812	-0.429666	0.667438	0.931134	0.0905543	0.127342	0.711111	0.477016	0.956527	-0.10525	0.142185	-0.740236	0.459157	0.814255	0.0582404	0.118098	0.493154	0.621904	0.999995	0.0991325	0.149902	0.661317	0.508409	0.861167	0.078445
Sec24b	99683	ENSMUSG00000001052	1365.53	0.454305	0.0721805	6.29401	3.09365e-10	1.15297e-09	0.328755	0.0718312	4.57677	4.72221e-06	1.04243e-05	0.363197	0.068305	5.31728	1.05328e-07	2.50349e-07	0.290263	0.0683907	4.24419	2.19384e-05	4.33077e-05	0.0321532	0.0733782	0.438184	0.661253	0.929601	-0.0933974	0.0706073	-1.32277	0.185911	0.859261	0.0331451	0.069609	0.476161	0.63396	0.896935	-0.039789	0.0670629	-0.593308	0.552975	0.999995	0.0500484	0.0732579	0.68318	0.494493	0.853054	-0.0410598
N4bp3	212706	ENSMUSG00000001053	540.954	1.02028	0.146416	6.96838	3.20622e-12	1.4996e-11	0.869599	0.146202	5.94792	2.71573e-09	8.5471e-09	0.675156	0.138596	4.8714	1.10812e-06	2.38203e-06	0.656077	0.139166	4.71434	2.42496e-06	5.26556e-06	-0.0796993	0.149146	-0.534371	0.593085	0.912575	-0.230385	0.143417	-1.60641	0.108185	0.782171	-0.110032	0.141086	-0.779898	0.435451	0.800789	-0.129112	0.136642	-0.944896	0.344712	0.999995	0.183328	0.148354	1.23575	0.216552	0.673562	-0.1618
Rmnd5b	66089	ENSMUSG00000001054	497.77	0.276304	0.0647754	4.26557	1.99392e-05	4.29249e-05	0.284692	0.0636222	4.47472	7.65123e-06	1.65539e-05	0.255112	0.0602487	4.23432	2.29244e-05	4.35327e-05	0.337681	0.0607029	5.56285	2.65403e-08	7.01667e-08	0.00832622	0.0678354	0.122742	0.902312	0.981685	0.0167137	0.0603491	0.27695	0.781819	0.992684	-0.0466006	0.0641757	-0.726141	0.467752	0.82009	0.0359679	0.0565352	0.636204	0.524644	0.999995	0.0291268	0.0674832	0.431616	0.666021	0.911402	0.00793512
Nhp2	52530	ENSMUSG00000001056	709.827	1.42331	0.102541	13.8804	8.32517e-44	9.59766e-42	1.49569	0.100754	14.8449	7.51041e-50	9.85262e-48	1.40193	0.0960113	14.6017	2.73811e-48	2.26453e-46	1.5433	0.0966855	15.9621	2.34674e-57	5.37827e-55	0.108235	0.106378	1.01746	0.308934	0.784777	0.180616	0.0966946	1.8679	0.0617762	0.711325	-0.113338	0.100697	-1.12553	0.260365	0.673374	0.0280361	0.0917951	0.305421	0.760046	0.999995	0.152805	0.106032	1.44113	0.149549	0.598548	0.13143
Vps9d1	72325	ENSMUSG00000001062	977.682	-0.285909	0.0628595	-4.54838	5.40602e-06	1.25025e-05	-0.267423	0.0626931	-4.26559	1.99376e-05	4.10579e-05	-0.27938	0.0595031	-4.69522	2.66324e-06	5.52276e-06	-0.322764	0.0594099	-5.43284	5.54627e-08	1.41366e-07	-0.0399964	0.0634343	-0.630517	0.528356	0.892422	-0.0215104	0.0621115	-0.346319	0.729103	0.989084	0.0748349	0.0602014	1.24308	0.21384	0.627965	0.0314504	0.0587022	0.535762	0.592123	0.999995	-0.0412278	0.0633189	-0.651113	0.514973	0.862334	-0.0346988
Zfp276	57247	ENSMUSG00000001065	582.636	-0.390477	0.0954513	-4.09085	4.29799e-05	8.87403e-05	-0.352142	0.0957814	-3.67652	0.00023644	0.000433416	-0.421096	0.0898568	-4.6863	2.78187e-06	5.75495e-06	-0.375057	0.0904559	-4.1463	3.37893e-05	6.53125e-05	-0.141738	0.0961136	-1.47469	0.140296	0.636117	-0.103403	0.0951168	-1.08711	0.276986	0.910302	-0.127931	0.0907532	-1.40966	0.158641	0.570709	-0.0818922	0.0895565	-0.914419	0.360497	0.999995	0.134017	0.095345	1.4056	0.159842	0.612625	0.103398
Mfsd10	68294	ENSMUSG00000001082	363.297	1.3387	0.143964	9.29884	1.41988e-20	1.75611e-19	1.29994	0.142295	9.13551	6.50995e-20	6.3212e-19	1.16561	0.134509	8.66568	4.48814e-18	2.75043e-17	1.32599	0.135975	9.75177	1.81285e-22	1.91154e-21	0.0409801	0.149106	0.274838	0.78344	0.956329	0.00222219	0.136897	0.0162326	0.987049	0.998166	-0.220754	0.140369	-1.57267	0.115795	0.51194	-0.0603727	0.129917	-0.464704	0.642144	0.999995	0.268109	0.147854	1.81333	0.0697803	0.457535	0.0950252
Luzp1	269593	ENSMUSG00000001089	2137.34	0.224996	0.0752004	2.99196	0.00277195	0.00454748	0.21849	0.0752409	2.90387	0.0036858	0.00581981	0.287492	0.0715717	4.01684	5.89849e-05	0.000107544	0.110104	0.0715885	1.53801	0.124047	0.152588	-0.134177	0.0758933	-1.76796	0.0770668	0.533855	-0.140683	0.0745419	-1.8873	0.0591195	0.701292	0.0925719	0.0722516	1.28124	0.200108	0.614512	-0.084816	0.0709022	-1.19624	0.231603	0.999995	-0.101573	0.0758052	-1.33992	0.180272	0.63622	-0.0390776
Kctd10	330171	ENSMUSG00000001098	1281.4	0.566511	0.0972539	5.82507	5.70873e-09	1.84178e-08	0.727919	0.0971028	7.49637	6.56078e-14	3.34672e-13	0.531484	0.092317	5.75716	8.55409e-09	2.24158e-08	0.419864	0.0924505	4.54151	5.58537e-06	1.16843e-05	-0.135442	0.0985717	-1.37404	0.169428	0.6674	0.0259662	0.0957649	0.271145	0.786279	0.99332	0.0160417	0.0935491	0.171478	0.863848	0.967153	-0.0955774	0.0912035	-1.04796	0.294658	0.999995	0.0253995	0.0982547	0.258507	0.796016	0.952147	-0.00962824
Poldip2	67811	ENSMUSG00000001100	3345.21	-0.705228	0.0980541	-7.19223	6.37403e-13	3.24189e-12	-0.667734	0.098048	-6.81028	9.74078e-12	3.94316e-11	-0.750466	0.0934257	-8.03276	9.53005e-16	4.63278e-15	-0.741066	0.0934348	-7.93136	2.16755e-15	1.1349e-14	-0.0440736	0.0980016	-0.449723	0.65291	0.927602	-0.00658012	0.0981004	-0.0670754	0.946522	0.99643	0.0124849	0.0934026	0.133667	0.893666	0.974049	0.0218858	0.0934579	0.234178	0.814847	0.999995	-0.02245	0.097974	-0.229143	0.818758	0.958881	-0.0676886
Ift20	55978	ENSMUSG00000001105	949.924	0.179395	0.0824958	2.1746	0.0296603	0.0418173	0.137249	0.0817887	1.6781	0.0933285	0.119267	0.193775	0.0779782	2.48499	0.0129555	0.0181982	0.268953	0.0782584	3.43673	0.000588787	0.00100124	0.104163	0.0834412	1.24835	0.211905	0.711037	0.0620174	0.0808239	0.767315	0.442894	0.948197	-0.0708325	0.0795592	-0.890312	0.373299	0.756974	0.00434525	0.0766505	0.0566891	0.954793	0.999995	0.0353974	0.083469	0.424079	0.671508	0.912825	0.0497771
Col6a1	12833	ENSMUSG00000001119	4633.39	1.18179	0.14009	8.43588	3.28731e-17	2.7105e-16	1.3533	0.140015	9.66543	4.22844e-22	5.03023e-21	1.39361	0.133463	10.4419	1.59591e-25	1.97382e-24	1.23669	0.133464	9.2661	1.93082e-20	1.6725e-19	-0.0991455	0.140521	-0.705555	0.480465	0.873791	0.0723704	0.139582	0.518478	0.604125	0.979098	0.0825399	0.133895	0.61645	0.537597	0.857371	-0.0743781	0.13303	-0.559108	0.576088	0.999995	-0.0287744	0.140471	-0.204842	0.837696	0.964318	0.183047
Pcbp3	59093	ENSMUSG00000001120	100.759	0.782854	0.138528	5.65125	1.59289e-08	4.89973e-08	0.716285	0.137885	5.19478	2.04963e-07	5.23049e-07	1.25956	0.133557	9.43091	4.06565e-21	3.30076e-20	0.962635	0.131825	7.30239	2.82705e-13	1.19344e-12	-0.107504	0.151462	-0.709774	0.477844	0.871515	-0.174073	0.123538	-1.40907	0.158815	0.834118	0.18891	0.149181	1.26631	0.205401	0.620209	-0.108017	0.113843	-0.948824	0.34271	0.999995	-0.353264	0.154264	-2.29	0.0220212	0.295175	0.123444
Lgals9	16859	ENSMUSG00000001123	1488.56	1.28939	0.168225	7.66467	1.79293e-14	1.10123e-13	1.42889	0.168353	8.48745	2.11229e-17	1.55556e-16	1.31532	0.159987	8.22144	2.01066e-16	1.04272e-15	1.23409	0.160016	7.71229	1.23576e-14	5.98894e-14	-0.306602	0.169645	-1.80731	0.0707141	0.515768	-0.167099	0.166922	-1.00106	0.316796	0.922144	0.0452097	0.161049	0.28072	0.778925	0.94301	-0.0360229	0.158947	-0.226634	0.820708	0.999995	0.107213	0.169135	0.633888	0.526154	0.864974	0.13315
Araf	11836	ENSMUSG00000001127	2345.72	-0.537447	0.059597	-9.01803	1.91499e-19	2.06268e-18	-0.532397	0.0595087	-8.94655	3.66778e-19	3.26938e-18	-0.610106	0.0565355	-10.7916	3.7728e-27	5.48253e-26	-0.483494	0.0566613	-8.53306	1.4253e-17	9.31044e-17	-0.00360722	0.0595914	-0.0605326	0.951731	0.99125	0.00144305	0.0595142	0.0242471	0.980656	0.998166	-0.100244	0.0567137	-1.76754	0.0771382	0.440904	0.0263687	0.0564829	0.466844	0.640611	0.999995	0.0593816	0.0594894	0.998188	0.318188	0.766149	-0.0132775
Cfp	18636	ENSMUSG00000001128	981.624	2.09712	0.240857	8.7069	3.12297e-18	2.90632e-17	2.37132	0.240637	9.85431	6.56671e-23	8.39462e-22	2.30298	0.229298	10.0436	9.7995e-24	1.0214e-22	2.16927	0.229529	9.45095	3.35765e-21	3.10799e-20	-0.181662	0.243218	-0.746911	0.455118	0.862392	0.0925382	0.238251	0.388407	0.697715	0.986016	-0.0358504	0.231721	-0.154714	0.877047	0.970459	-0.169567	0.227083	-0.74672	0.455233	0.999995	-0.063997	0.242909	-0.263461	0.792196	0.952029	0.141871
Timp1	21857	ENSMUSG00000001131	3062.35	5.33464	0.61198	8.71701	2.85633e-18	2.66862e-17	5.59729	0.612236	9.14237	6.10961e-20	5.95374e-19	6.20019	0.584884	10.6007	2.95688e-26	3.93052e-25	5.02077	0.582672	8.61679	6.88548e-18	4.63795e-17	-0.42587	0.615087	-0.692374	0.488703	0.876896	-0.163222	0.609114	-0.267966	0.788726	0.993333	1.16165	0.58679	1.97966	0.0477416	0.372546	-0.0177757	0.580752	-0.030608	0.975582	0.999995	-0.811755	0.615896	-1.318	0.187502	0.645334	0.0537939
Uxt	22294	ENSMUSG00000001134	338.365	-0.423428	0.105488	-4.01398	5.97037e-05	0.000121256	-0.339138	0.104965	-3.23095	0.00123378	0.00206484	-0.492113	0.0989627	-4.97271	6.60238e-07	1.4499e-06	-0.225652	0.0996882	-2.26357	0.0236004	0.0325522	-0.0321079	0.105988	-0.302937	0.761938	0.952562	0.0521819	0.10446	0.499538	0.617401	0.979234	-0.191924	0.100422	-1.91118	0.055982	0.392452	0.0745374	0.0982181	0.758897	0.447914	0.999995	0.121618	0.105254	1.15546	0.247901	0.705588	0.0529328
Cnnm3	94218	ENSMUSG00000001138	535.325	-0.48733	0.0907006	-5.37296	7.74559e-08	2.20729e-07	-0.430864	0.0907675	-4.7469	2.06559e-06	4.73508e-06	-0.611558	0.085397	-7.16135	7.98863e-13	2.98311e-12	-0.550901	0.0859851	-6.40694	1.48472e-10	4.8468e-10	-0.0906485	0.0910545	-0.99554	0.319474	0.788712	-0.0341824	0.0904124	-0.378072	0.705377	0.987553	-0.11636	0.0859333	-1.35407	0.175713	0.589367	-0.0557035	0.0854492	-0.65189	0.514472	0.999995	0.13432	0.0903436	1.48677	0.137076	0.579692	0.0100923
Lman2l	214895	ENSMUSG00000001143	829.137	-0.404803	0.0772863	-5.2377	1.62586e-07	4.46408e-07	-0.477797	0.0773725	-6.17527	6.60485e-10	2.21271e-09	-0.388103	0.073587	-5.27407	1.33432e-07	3.14244e-07	-0.419834	0.0733769	-5.72161	1.05522e-08	2.91285e-08	-0.0391438	0.0775971	-0.50445	0.613945	0.915403	-0.112137	0.0770609	-1.45518	0.145619	0.821109	0.1002	0.0740066	1.35394	0.175756	0.589367	0.0684695	0.0729537	0.938534	0.34797	0.999995	-0.119435	0.07765	-1.53812	0.124019	0.559356	-0.102735
Mcm3ap	54387	ENSMUSG00000001150	1147.92	-0.209933	0.0470416	-4.46271	8.09307e-06	1.83008e-05	-0.308126	0.0472044	-6.52749	6.68828e-11	2.48098e-10	-0.372757	0.0443362	-8.40751	4.18814e-17	2.32129e-16	-0.287143	0.0447054	-6.42301	1.33607e-10	4.38259e-10	-0.0581674	0.0478921	-1.21455	0.224538	0.721968	-0.15636	0.0463413	-3.37411	0.000740557	0.080039	-0.0866103	0.0453102	-1.91149	0.055941	0.392452	-0.000996495	0.043718	-0.0227937	0.981815	0.999995	0.0397947	0.0475269	0.83731	0.402419	0.815089	-0.12303
Pcnt	18541	ENSMUSG00000001151	2903.46	-1.08641	0.126695	-8.57502	9.90709e-18	8.67646e-17	-1.00408	0.126677	-7.92633	2.25722e-15	1.33843e-14	-1.17954	0.120748	-9.7686	1.53555e-22	1.42902e-21	-1.17132	0.120793	-9.6969	3.10788e-22	3.19238e-21	-0.0235716	0.126501	-0.186335	0.852182	0.972359	0.0587605	0.126871	0.463153	0.643255	0.981561	-0.0415808	0.120587	-0.34482	0.73023	0.928843	-0.0333568	0.120954	-0.275782	0.782716	0.999995	0.00819799	0.126476	0.0648185	0.948319	0.989187	-0.0849287
Mxd1	17119	ENSMUSG00000001156	315.972	0.203299	0.142534	1.42632	0.153776	0.189943	0.417128	0.143241	2.91207	0.00359044	0.00567962	0.130421	0.134086	0.972667	0.330719	0.372929	0.390073	0.134951	2.89047	0.00384663	0.00594448	-0.299628	0.14576	-2.05563	0.0398187	0.425045	-0.0857993	0.139957	-0.613042	0.539848	0.968879	-0.208597	0.136961	-1.52304	0.127748	0.525773	0.0510543	0.132033	0.386679	0.698994	0.999995	0.186603	0.143794	1.29771	0.194387	0.652895	0.113725
Gmcl1	23885	ENSMUSG00000001157	306.28	0.336632	0.101743	3.30866	0.000937428	0.00163279	0.464358	0.100611	4.61539	3.9236e-06	8.73432e-06	0.33394	0.0950935	3.5117	0.000445246	0.000739239	0.539203	0.0960971	5.61103	2.0113e-08	5.39162e-08	-0.0516652	0.105537	-0.489544	0.624457	0.919595	0.0760607	0.0966228	0.787191	0.43117	0.947275	-0.142771	0.100012	-1.42753	0.153426	0.562672	0.0624923	0.0909668	0.686979	0.492096	0.999995	0.0585772	0.104684	0.559563	0.575777	0.884038	0.0558851
Snrnp27	66618	ENSMUSG00000001158	935.579	-0.104246	0.0830945	-1.25454	0.209644	0.251981	-0.203758	0.0825118	-2.46944	0.0135325	0.0197813	-0.231895	0.0783687	-2.95902	0.00308617	0.0046658	0.0188016	0.0787274	0.238819	0.811246	0.837259	0.123295	0.0835721	1.47532	0.140128	0.635844	0.0237832	0.082028	0.289939	0.771863	0.991235	-0.177192	0.0794461	-2.23034	0.0257247	0.297214	0.0735041	0.07764	0.94673	0.343776	0.999995	0.161937	0.0834138	1.94136	0.0522141	0.411468	0.0342878
Oas1c	114643	ENSMUSG00000001166	37.6835	1.20463	0.273694	4.40136	1.07574e-05	2.39471e-05	1.62127	0.289634	5.59765	2.17279e-08	6.17154e-08	1.49313	0.251682	5.93259	2.98191e-09	8.11589e-09	1.63307	0.257809	6.33441	2.38248e-10	7.60906e-10	-0.665351	0.315849	-2.10655	0.035157	0.412313	-0.248707	0.242973	-1.0236	0.306024	0.919908	-0.165549	0.283613	-0.583714	0.559413	0.867135	-0.0256036	0.2222	-0.115228	0.908265	0.999995	0.0378833	0.295394	0.128247	0.897954	0.981675	0.326381
Ocrl	320634	ENSMUSG00000001173	765.314	0.238835	0.0711454	3.35699	0.000787957	0.00138533	0.459799	0.0709717	6.47862	9.25624e-11	3.38015e-10	0.3618	0.0672943	5.37639	7.59938e-08	1.82773e-07	0.399675	0.0676728	5.90599	3.50541e-09	1.00786e-08	-0.167467	0.0733597	-2.28282	0.0224407	0.348463	0.0534972	0.0686805	0.778929	0.436021	0.947947	-0.0499934	0.0698924	-0.715291	0.474429	0.824619	-0.0121191	0.064986	-0.186487	0.852063	0.999995	-0.089926	0.0729606	-1.23253	0.217752	0.674991	0.0330397
Calm1	12313	ENSMUSG00000001175	11185.5	0.738653	0.0784779	9.41224	4.85666e-21	6.3233e-20	0.874612	0.0784292	11.1516	7.03186e-29	1.51141e-27	0.876381	0.0747634	11.7221	9.8262e-32	2.02069e-30	0.822406	0.074792	10.9959	3.99876e-28	7.16238e-27	-0.0644949	0.0786861	-0.819649	0.412417	0.844565	0.0714636	0.0782204	0.913619	0.360917	0.928835	-0.024476	0.0750071	-0.326315	0.744186	0.932557	-0.0784514	0.0745476	-1.05237	0.292631	0.999995	-0.0280419	0.0786649	-0.356472	0.721487	0.929867	0.109686
Agpat3	28169	ENSMUSG00000001211	5866.16	-0.771318	0.135618	-5.68743	1.28962e-08	3.99856e-08	-0.812358	0.13559	-5.99128	2.08194e-09	6.65031e-09	-0.833115	0.129316	-6.44249	1.17528e-10	3.59713e-10	-0.937304	0.129307	-7.24869	4.20824e-13	1.75047e-12	0.0817513	0.135568	0.603029	0.546489	0.899784	0.0407114	0.13564	0.300142	0.764069	0.991235	0.109933	0.129276	0.85038	0.395114	0.775333	0.00574435	0.129347	0.0444105	0.964577	0.999995	-0.120023	0.135589	-0.885197	0.37605	0.803383	-0.18182
Sema6b	20359	ENSMUSG00000001227	776.794	0.543704	0.174713	3.11199	0.00185832	0.0031183	0.219891	0.173974	1.26393	0.206255	0.247204	0.249762	0.166024	1.50438	0.132485	0.160855	0.398396	0.166276	2.39599	0.0165754	0.0234248	0.332185	0.175349	1.89443	0.0581684	0.48275	0.00837223	0.173333	0.0483014	0.961476	0.996659	-0.135094	0.167099	-0.808467	0.418822	0.790607	0.0135404	0.165195	0.0819658	0.934674	0.999995	0.197058	0.175439	1.12323	0.261342	0.718535	-0.0968838
Uhrf1	18140	ENSMUSG00000001228	528.233	3.80987	0.240297	15.8548	1.30184e-56	4.76222e-54	4.10925	0.240107	17.1143	1.16125e-65	5.81299e-63	3.72953	0.225409	16.5456	1.72134e-61	4.25237e-59	3.73644	0.225615	16.5612	1.32975e-61	4.36111e-59	-0.283333	0.255228	-1.11012	0.266948	0.754273	0.0160533	0.224171	0.071612	0.942911	0.99643	0.03814	0.236898	0.160997	0.872095	0.970011	0.0450541	0.213519	0.211008	0.832881	0.999995	0.157423	0.250805	0.62767	0.53022	0.866627	0.0770871
Dpp9	224897	ENSMUSG00000001229	2158.18	-0.0321681	0.0795722	-0.404264	0.686019	0.724878	-0.0104166	0.0796524	-0.130776	0.895952	0.911869	-0.00548673	0.0757869	-0.0723967	0.942286	0.949725	-0.0890594	0.0757806	-1.17523	0.239904	0.280259	-0.150981	0.0800419	-1.88628	0.0592571	0.485439	-0.12923	0.0791804	-1.63209	0.10266	0.77657	0.074838	0.0762321	0.981713	0.326241	0.722372	-0.00873461	0.0753328	-0.115947	0.907695	0.999995	-0.106002	0.0799553	-1.32576	0.184918	0.642873	-0.0793204
Ramp2	54409	ENSMUSG00000001240	1073.44	-0.116154	0.111511	-1.04164	0.297581	0.346107	-0.0269711	0.111715	-0.241427	0.809224	0.835902	-0.25926	0.105875	-2.44874	0.0143355	0.0200346	-0.14638	0.106183	-1.37856	0.168032	0.202233	-0.210438	0.11219	-1.87572	0.0606936	0.488867	-0.121255	0.111033	-1.09206	0.274808	0.908007	-0.164576	0.106504	-1.54526	0.122283	0.519139	-0.0516957	0.105552	-0.489763	0.624302	0.999995	0.129343	0.111726	1.15767	0.246998	0.705145	-0.0137638
Lsr	54135	ENSMUSG00000001247	48.2625	0.970136	0.219167	4.42647	9.57882e-06	2.14489e-05	0.561566	0.219889	2.55386	0.0106536	0.0158013	1.08959	0.199344	5.46587	4.60637e-08	1.13134e-07	0.863157	0.200853	4.29746	1.72764e-05	3.44587e-05	-0.0608909	0.239158	-0.254605	0.799028	0.958321	-0.469461	0.197961	-2.37148	0.0177172	0.50603	0.0423771	0.21929	0.193247	0.846765	0.961975	-0.184056	0.178863	-1.02903	0.303465	0.999995	0.124516	0.234707	0.530517	0.595754	0.890887	0.24397
Gramd1a	52857	ENSMUSG00000001248	1876	0.446099	0.0859108	5.19259	2.07392e-07	5.61888e-07	0.280788	0.085952	3.26681	0.00108768	0.00183552	0.369937	0.0814771	4.54038	5.61538e-06	1.1283e-05	0.482379	0.0817136	5.90329	3.56318e-09	1.02323e-08	-0.0902855	0.0867698	-1.04052	0.2981	0.77635	-0.255596	0.0850847	-3.00402	0.00266436	0.207262	-0.142057	0.0824253	-1.72346	0.0848056	0.458711	-0.0296141	0.080757	-0.366707	0.713838	0.999995	0.123806	0.0864909	1.43144	0.152305	0.602559	0.0476437
Hpn	15451	ENSMUSG00000001249	64.4706	-0.310853	0.204641	-1.51901	0.128759	0.16156	0.0164375	0.193636	0.0848885	0.93235	0.94341	-0.4421	0.190887	-2.31604	0.0205562	0.028133	-0.843333	0.188662	-4.47008	7.81901e-06	1.61211e-05	0.304365	0.20383	1.49323	0.135377	0.631833	0.631655	0.19449	3.24776	0.00116318	0.113467	0.336287	0.19017	1.76835	0.077002	0.440842	-0.064945	0.189384	-0.342927	0.731653	0.999995	0.112905	0.205193	0.550241	0.582154	0.886751	-0.0183422
Ckb	12709	ENSMUSG00000001270	1781.96	0.463887	0.118776	3.90555	9.40099e-05	0.000186238	0.556759	0.118667	4.69179	2.70825e-06	6.13581e-06	0.436513	0.113041	3.86155	0.000112669	0.000199385	0.462362	0.11302	4.09097	4.29564e-05	8.21223e-05	-0.0906234	0.119452	-0.758657	0.448058	0.858303	0.00224851	0.117986	0.0190574	0.984795	0.998166	0.0523107	0.113693	0.460106	0.64544	0.901119	0.0781602	0.112364	0.695595	0.486682	0.999995	0.000233365	0.11933	0.00195563	0.99844	0.99978	-0.0271413
Sp1	20683	ENSMUSG00000001280	1420.32	0.0334901	0.0843569	0.397005	0.691364	0.729969	-0.0026328	0.0841314	-0.031294	0.975035	0.979205	-0.0255764	0.0800325	-0.319575	0.74929	0.779236	-0.0222307	0.080164	-0.277315	0.781538	0.810468	0.0151549	0.0849222	0.178456	0.858365	0.973981	-0.0209681	0.0835608	-0.250932	0.801867	0.993861	-0.0267334	0.0807627	-0.331012	0.740635	0.931797	-0.0233877	0.0794283	-0.294451	0.768414	0.999995	0.0540758	0.0848099	0.637612	0.523726	0.864237	-0.0049907
Itgb7	16421	ENSMUSG00000001281	120.277	2.27524	0.328177	6.93297	4.12106e-12	1.90361e-11	2.52501	0.321966	7.84249	4.417e-15	2.54993e-14	2.82512	0.305388	9.25093	2.22557e-20	1.68463e-19	2.38112	0.30314	7.85484	4.00291e-15	2.03646e-14	0.0682225	0.344724	0.197905	0.84312	0.970745	0.317993	0.304184	1.0454	0.29584	0.91626	0.265361	0.319812	0.829742	0.406685	0.783187	-0.178646	0.287882	-0.620552	0.534895	0.999995	0.194394	0.342486	0.567598	0.570308	0.881719	0.744274
Myg1	60315	ENSMUSG00000001285	430.617	0.166998	0.0694195	2.40563	0.0161447	0.0237329	0.125194	0.0676497	1.85063	0.0642234	0.0845848	0.0170236	0.063881	0.266489	0.789862	0.816075	0.256315	0.0650949	3.93756	8.23155e-05	0.000152568	0.0948737	0.0718876	1.31975	0.186918	0.687995	0.0530703	0.065021	0.816203	0.414384	0.945227	-0.191728	0.0678507	-2.82573	0.00471725	0.150197	0.047563	0.0609458	0.780413	0.435148	0.999995	0.159866	0.0713275	2.2413	0.0250069	0.314778	0.00989213
Rarg	19411	ENSMUSG00000001288	703.116	-0.277148	0.151487	-1.82951	0.0673229	0.089136	-0.0430211	0.152109	-0.28283	0.777307	0.806828	-0.16744	0.144344	-1.16001	0.246044	0.285114	-0.266375	0.144684	-1.84108	0.0656098	0.0845813	-0.420874	0.152308	-2.7633	0.00572195	0.193214	-0.186747	0.151288	-1.23438	0.21706	0.879693	-0.0690317	0.145039	-0.475951	0.634109	0.896935	-0.167966	0.143986	-1.16654	0.243396	0.999995	-0.147834	0.15186	-0.973485	0.330312	0.777419	-0.0381259
Pfdn5	56612	ENSMUSG00000001289	2398.62	-0.196385	0.0868614	-2.2609	0.0237652	0.0340616	-0.265784	0.0865227	-3.07184	0.00212742	0.00346441	-0.327466	0.0824403	-3.97216	7.12243e-05	0.000128749	-0.0864795	0.0825796	-1.04723	0.294996	0.33873	0.2086	0.0869341	2.39952	0.0164165	0.30377	0.139201	0.0864497	1.6102	0.107354	0.780613	-0.18274	0.0827873	-2.20735	0.0272898	0.304801	0.0582462	0.0822318	0.708317	0.478748	0.999995	0.211338	0.0868991	2.43199	0.015016	0.257064	0.0802574
Efnb2	13642	ENSMUSG00000001300	927.418	0.204746	0.171091	1.1967	0.231422	0.275562	0.0431972	0.171053	0.252538	0.800626	0.82796	0.0714887	0.163066	0.438404	0.661093	0.696964	-0.118226	0.163196	-0.724444	0.468793	0.514623	-0.0207273	0.171647	-0.120755	0.903885	0.98197	-0.182276	0.170495	-1.0691	0.285027	0.913872	0.0329134	0.163655	0.201115	0.840609	0.960616	-0.156802	0.162606	-0.964306	0.334892	0.999995	-0.07024	0.171642	-0.409224	0.682375	0.917229	-0.203497
Rrp15	67223	ENSMUSG00000001305	298.56	0.603747	0.12943	4.66467	3.09113e-06	7.36883e-06	0.594376	0.12773	4.65338	3.26531e-06	7.33413e-06	0.638159	0.122519	5.20866	1.90213e-07	4.41517e-07	0.679129	0.12284	5.52858	3.22829e-08	8.45732e-08	0.0802805	0.13281	0.604476	0.545527	0.8993	0.0709088	0.124211	0.570872	0.568086	0.972562	-0.0113661	0.127191	-0.0893626	0.928794	0.985281	0.0296041	0.117995	0.250892	0.801898	0.999995	-0.0617574	0.133215	-0.463592	0.64294	0.90567	-0.0273459
Rnd2	11858	ENSMUSG00000001313	103.994	0.297984	0.133713	2.22853	0.0258453	0.0368014	-0.054637	0.123932	-0.440863	0.659312	0.700013	0.19668	0.118262	1.66309	0.0962942	0.119571	0.0269192	0.116258	0.231548	0.816889	0.842124	0.464891	0.136963	3.39428	0.000688093	0.058959	0.11227	0.120331	0.933014	0.350813	0.928835	0.20372	0.124266	1.63939	0.101131	0.486563	0.0339591	0.109817	0.309233	0.757145	0.999995	0.305829	0.13805	2.21534	0.0267365	0.324464	0.204525
Srr	27364	ENSMUSG00000001323	526.78	-0.649394	0.0931496	-6.97152	3.13535e-12	1.46826e-11	-0.58992	0.0933682	-6.31821	2.64613e-10	9.23571e-10	-0.590192	0.0885838	-6.66253	2.6916e-11	8.7461e-11	-0.743655	0.0882405	-8.42759	3.52856e-17	2.21373e-16	-0.105859	0.0931121	-1.1369	0.255579	0.744717	-0.0463851	0.0934057	-0.496598	0.619473	0.979362	0.172395	0.0884345	1.94941	0.0512464	0.382727	0.0189324	0.0883901	0.214192	0.830398	0.999995	-0.114528	0.0929953	-1.23154	0.21812	0.675244	-0.0553252
Sync	68828	ENSMUSG00000001333	446.494	-0.52803	0.141725	-3.72573	0.000194753	0.000370163	-0.303823	0.141871	-2.14154	0.0322303	0.0445006	-0.413207	0.135761	-3.04363	0.00233742	0.00357933	-0.635059	0.135088	-4.70106	2.58812e-06	5.60401e-06	-0.197728	0.142112	-1.39135	0.164118	0.660153	0.0264792	0.141484	0.187154	0.85154	0.996061	0.300491	0.135741	2.21371	0.0268489	0.302235	0.0786387	0.135109	0.582041	0.560539	0.999995	-0.341259	0.142304	-2.3981	0.0164805	0.26408	-0.226436
Fndc5	384061	ENSMUSG00000001334	10601.2	-1.71417	0.241047	-7.11137	1.14895e-12	5.66055e-12	-1.80824	0.241075	-7.50073	6.34629e-14	3.24514e-13	-1.87495	0.229845	-8.15744	3.42198e-16	1.73489e-15	-1.75083	0.229837	-7.61771	2.5821e-14	1.20888e-13	-0.0820455	0.240984	-0.34046	0.73351	0.946993	-0.176111	0.241138	-0.730331	0.465188	0.954748	-0.00434675	0.229772	-0.0189177	0.984907	0.997005	0.11977	0.22991	0.520943	0.602407	0.999995	-0.10807	0.240983	-0.448453	0.653826	0.909036	-0.26884
Acp5	11433	ENSMUSG00000001348	225.607	4.44465	0.47863	9.2862	1.59893e-20	1.96605e-19	5.33963	0.491408	10.866	1.67414e-27	3.22323e-26	4.34056	0.453227	9.577	9.9903e-22	8.53709e-21	4.70567	0.45603	10.3188	5.7962e-25	7.77541e-24	-0.856257	0.51713	-1.65579	0.0977646	0.571472	0.0387202	0.450716	0.0859083	0.931539	0.99643	-0.10462	0.478324	-0.218721	0.826867	0.956365	0.260491	0.429632	0.606312	0.544308	0.999995	-0.0424543	0.499793	-0.0849437	0.932306	0.986863	-0.146549
Cnn1	12797	ENSMUSG00000001349	201.662	2.20538	0.384195	5.74027	9.45244e-09	2.97492e-08	2.73055	0.380297	7.18005	6.96859e-13	3.17653e-12	2.66655	0.366253	7.28063	3.32267e-13	1.28229e-12	1.45679	0.359928	4.04746	5.17766e-05	9.81753e-05	0.190161	0.391064	0.486266	0.626778	0.920162	0.715333	0.37323	1.9166	0.0552885	0.69566	1.21214	0.370243	3.27392	0.00106067	0.0747031	0.00238761	0.355822	0.00671013	0.994646	0.999995	-0.245495	0.393542	-0.623809	0.532753	0.867776	0.215672
Fbxo9	71538	ENSMUSG00000001366	1058.82	-0.129443	0.1222	-1.05927	0.289476	0.337651	-0.175959	0.12195	-1.44288	0.149054	0.183479	-0.367344	0.11624	-3.16023	0.00157644	0.00245997	-0.277876	0.116177	-2.39183	0.0167646	0.0236658	0.0561753	0.122525	0.45848	0.646607	0.925421	0.00965961	0.121623	0.0794226	0.936696	0.99643	0.0275837	0.116542	0.236684	0.812902	0.953892	0.117052	0.115874	1.01017	0.312416	0.999995	0.0901406	0.122433	0.736243	0.461583	0.841683	-0.147761
Vps50	73288	ENSMUSG00000001376	734.857	-0.0814899	0.0699437	-1.16508	0.243987	0.289401	0.0693952	0.0697959	0.994258	0.320097	0.368755	0.102464	0.0664342	1.54234	0.122991	0.150105	0.0052938	0.0664652	0.0796477	0.936517	0.94672	-0.126262	0.0713349	-1.76999	0.0767295	0.533453	0.0246233	0.0683734	0.36013	0.71875	0.989084	0.0670741	0.0681963	0.983546	0.325339	0.721951	-0.0300962	0.064656	-0.465482	0.641586	0.999995	-0.168804	0.071302	-2.36746	0.0179108	0.272924	0.0151497
Hars1	15115	ENSMUSG00000001380	1422.97	0.547397	0.0654626	8.36198	6.16718e-17	4.91875e-16	0.55287	0.064981	8.50818	1.76683e-17	1.31181e-16	0.609211	0.0620144	9.82369	8.90234e-23	8.45855e-22	0.590535	0.0620787	9.51267	1.85822e-21	1.76207e-20	0.0080707	0.066917	0.120608	0.904002	0.98197	0.0135433	0.0634823	0.213339	0.831062	0.996061	0.0275425	0.0637973	0.431719	0.665945	0.9086	0.00886635	0.060245	0.147171	0.882997	0.999995	-0.0556992	0.0669354	-0.832134	0.405333	0.816053	0.00611418
Zmat2	66492	ENSMUSG00000001383	1356.84	0.200582	0.0697518	2.87565	0.00403192	0.00646072	0.220161	0.0690015	3.19066	0.00141947	0.00236272	0.227654	0.0658645	3.4564	0.00054745	0.000899196	0.308276	0.0659182	4.67664	2.91609e-06	6.277e-06	0.127562	0.0705493	1.80812	0.0705873	0.515437	0.14714	0.0681859	2.15793	0.0309333	0.604392	-0.00678019	0.0671235	-0.101011	0.919542	0.983175	0.0738417	0.0646358	1.14243	0.253276	0.999995	0.0524233	0.0705832	0.742716	0.457653	0.840448	0.0794952
Ube2c	68612	ENSMUSG00000001403	337.422	4.26039	0.300507	14.1773	1.26579e-45	1.70765e-43	4.3341	0.298183	14.535	7.2677e-48	7.8549e-46	3.89034	0.277686	14.0098	1.35699e-44	8.29991e-43	3.95402	0.279394	14.1521	1.81233e-45	1.52541e-43	-0.164948	0.322749	-0.511072	0.609301	0.915403	-0.0912358	0.273955	-0.333032	0.73911	0.989084	-0.074474	0.295076	-0.252389	0.80074	0.948918	-0.010798	0.260962	-0.0413778	0.966995	0.999995	0.386659	0.315055	1.22728	0.219719	0.676309	0.0166094
Smg5	229512	ENSMUSG00000001415	2343.52	-0.381833	0.0651212	-5.86342	4.53442e-09	1.47948e-08	-0.430534	0.0650997	-6.61345	3.7546e-11	1.42926e-10	-0.29231	0.0619386	-4.71935	2.36599e-06	4.9327e-06	-0.446286	0.0618938	-7.21052	5.57377e-13	2.28846e-12	-0.0225364	0.0652581	-0.345342	0.729837	0.946803	-0.0712374	0.0649625	-1.09659	0.27282	0.907651	0.129939	0.0621622	2.09031	0.0365896	0.341567	-0.0240379	0.0616692	-0.389788	0.696693	0.999995	-0.088808	0.0652683	-1.36066	0.173621	0.62983	0.000714864
Cct3	12462	ENSMUSG00000001416	4326.47	0.444202	0.0502508	8.8397	9.59722e-19	9.55303e-18	0.466172	0.0501356	9.29822	1.42818e-20	1.48209e-19	0.481936	0.0477716	10.0883	6.22076e-24	6.6441e-23	0.561307	0.0479129	11.7152	1.0658e-31	2.736e-30	-0.0539538	0.0508441	-1.06116	0.288616	0.768654	-0.0319843	0.0495339	-0.645706	0.51847	0.964665	-0.0924748	0.0485511	-1.90469	0.0568202	0.394427	-0.0131037	0.0471228	-0.278075	0.780955	0.999995	-0.0656523	0.0508102	-1.29211	0.196319	0.655869	-0.0279184
Glmp	56700	ENSMUSG00000001418	1229.82	0.683005	0.113187	6.03429	1.59664e-09	5.45754e-09	0.778233	0.112896	6.89335	5.44925e-12	2.26817e-11	0.788704	0.107497	7.337	2.18436e-13	8.57427e-13	0.730685	0.107604	6.79052	1.1173e-11	4.05909e-11	-0.0544944	0.114421	-0.476261	0.633888	0.921897	0.0407333	0.111645	0.364846	0.715226	0.989012	0.00928976	0.108877	0.0853235	0.932004	0.986417	-0.0487295	0.106207	-0.458816	0.646367	0.999995	-0.00187835	0.114271	-0.0164377	0.986885	0.996984	0.103821
Mef2d	17261	ENSMUSG00000001419	4964.09	-0.574534	0.0882049	-6.51363	7.33552e-11	2.94194e-10	-0.599974	0.0881815	-6.80385	1.01861e-11	4.11553e-11	-0.587946	0.0840638	-6.99405	2.67057e-12	9.51838e-12	-0.77051	0.0840353	-9.16889	4.77923e-20	3.99607e-19	0.00881581	0.0881886	0.0999654	0.920372	0.985937	-0.0166235	0.0881978	-0.18848	0.850501	0.996061	0.170897	0.0840482	2.03333	0.0420196	0.357247	-0.0116661	0.0840508	-0.138798	0.88961	0.999995	-0.0655419	0.0881941	-0.743155	0.457388	0.840448	-0.078954
Tmem79	71913	ENSMUSG00000001420	26.2663	-0.888322	0.20828	-4.26503	1.99875e-05	4.3024e-05	-0.904503	0.222665	-4.06217	4.86176e-05	9.63639e-05	-0.777185	0.197273	-3.93964	8.16032e-05	0.000146633	-0.921567	0.197388	-4.66881	3.02947e-06	6.50339e-06	-0.279253	0.206572	-1.35185	0.176424	0.673306	-0.295434	0.224251	-1.31743	0.187695	0.859701	0.0950862	0.193378	0.491711	0.622924	0.892963	-0.0492961	0.201205	-0.245004	0.806453	0.999995	-0.146938	0.202436	-0.725853	0.467929	0.843933	-0.0358009
Snd1	56463	ENSMUSG00000001424	3149.91	0.550957	0.0765805	7.19448	6.26998e-13	3.19153e-12	0.575773	0.076463	7.53009	5.07061e-14	2.63533e-13	0.68035	0.072949	9.32638	1.0955e-20	8.53343e-20	0.531896	0.072939	7.29233	3.0463e-13	1.28229e-12	-0.0538329	0.0771784	-0.697512	0.485482	0.875446	-0.0290162	0.0758595	-0.382499	0.702091	0.986272	0.0972556	0.0736353	1.32077	0.186577	0.602293	-0.051199	0.0722461	-0.708675	0.478526	0.999995	-0.149757	0.0772103	-1.9396	0.0524279	0.412326	-0.020364
Col18a1	12822	ENSMUSG00000001435	1785.45	2.9337	0.239568	12.2458	1.76872e-34	8.41117e-33	2.9147	0.239427	12.1737	4.29353e-34	1.39134e-32	3.0608	0.228407	13.4006	5.99416e-41	2.71478e-39	2.36649	0.227924	10.3828	2.96965e-25	4.09933e-24	-0.184736	0.24162	-0.764571	0.444527	0.856023	-0.203739	0.237355	-0.858371	0.390688	0.936332	0.432623	0.230017	1.88083	0.0599952	0.402463	-0.261688	0.226299	-1.15638	0.247525	0.999995	-0.21506	0.241583	-0.890212	0.373352	0.801955	-0.087962
Slc19a1	20509	ENSMUSG00000001436	120.566	0.412209	0.138106	2.98473	0.00283831	0.00464834	0.48536	0.1358	3.57408	0.000351456	0.000630639	0.680425	0.131767	5.16383	2.41944e-07	5.54822e-07	0.356521	0.128759	2.7689	0.00562464	0.00848739	-0.0239599	0.145318	-0.16488	0.869039	0.974921	0.0491911	0.128054	0.384145	0.700871	0.986024	0.32086	0.139327	2.30293	0.0212827	0.272098	-0.00304399	0.120539	-0.0252532	0.979853	0.999995	-0.249093	0.147128	-1.69303	0.0904489	0.503655	0.0191231
Kpnb1	16211	ENSMUSG00000001440	6868.53	0.681964	0.0671657	10.1535	3.19832e-24	5.77762e-23	0.641581	0.0670987	9.56176	1.15768e-21	1.32182e-20	0.75723	0.0639684	11.8376	2.49581e-32	5.41338e-31	0.657993	0.0639722	10.2856	8.18265e-25	1.08166e-23	-0.037018	0.067517	-0.548276	0.583502	0.910125	-0.0774001	0.0667451	-1.15964	0.246197	0.895516	0.0678735	0.0643601	1.05459	0.291613	0.69741	-0.0313637	0.063578	-0.493311	0.621793	0.999995	-0.0803502	0.0675123	-1.19016	0.233985	0.691741	-0.00508381
Npepps	19155	ENSMUSG00000001441	4256.25	-0.36256	0.0638446	-5.67879	1.35652e-08	4.19778e-08	-0.353255	0.0638468	-5.53286	3.15059e-08	8.79392e-08	-0.397557	0.0607995	-6.53882	6.2007e-11	1.9422e-10	-0.356829	0.0608638	-5.86274	4.55279e-09	1.29801e-08	-0.0684375	0.0639501	-1.07017	0.284542	0.765877	-0.0591324	0.0637412	-0.927696	0.353565	0.928835	-0.0541998	0.0609688	-0.888976	0.374016	0.756974	-0.0134718	0.0606943	-0.221961	0.824344	0.999995	-0.0440994	0.0639124	-0.689998	0.490196	0.851852	-0.0790963
Mrpl10	107732	ENSMUSG00000001445	1349.28	-0.399327	0.0626403	-6.37491	1.83066e-10	7.00941e-10	-0.369228	0.0624313	-5.91415	3.33587e-09	1.04127e-08	-0.395273	0.0594199	-6.6522	2.88738e-11	9.3535e-11	-0.311677	0.0593304	-5.25325	1.49442e-07	3.66419e-07	-0.00898943	0.0628449	-0.143042	0.886257	0.978879	0.0211089	0.0622254	0.339232	0.734435	0.989084	0.026016	0.0598426	0.434741	0.663751	0.908045	0.109612	0.058904	1.86086	0.0627645	0.999995	-0.0400714	0.0628093	-0.637986	0.523483	0.864237	-0.0360176
Cyp51	13121	ENSMUSG00000001467	589.928	0.593503	0.117684	5.0432	4.57801e-07	1.19292e-06	0.286309	0.116664	2.45413	0.0141226	0.0205848	0.478453	0.111414	4.29437	1.7519e-05	3.36239e-05	0.5197	0.110818	4.68967	2.73652e-06	5.90785e-06	0.201903	0.119326	1.69203	0.0906401	0.557158	-0.105291	0.114984	-0.915699	0.359825	0.928835	0.18687	0.113215	1.65058	0.098824	0.483218	0.228117	0.108978	2.09325	0.0363272	0.999995	0.0517723	0.119563	0.433011	0.665007	0.911383	-0.063278
Tcf25	66855	ENSMUSG00000001472	6459.04	0.212391	0.0395841	5.36556	8.0698e-08	2.2959e-07	0.227789	0.039439	5.77574	7.66168e-09	2.29476e-08	0.21419	0.0375453	5.70484	1.16455e-08	3.02293e-08	0.189508	0.0375643	5.04489	4.53776e-07	1.06328e-06	0.00985599	0.0399457	0.246735	0.805113	0.959826	0.0252545	0.0390727	0.646345	0.518056	0.964665	0.0298566	0.0379752	0.786213	0.431743	0.799048	0.00517509	0.0371296	0.139379	0.889151	0.999995	0.027907	0.0399012	0.699403	0.4843	0.850178	0.0297058
Tubb6	67951	ENSMUSG00000001473	2718.25	2.13211	0.124795	17.0849	1.92367e-65	1.46369e-62	2.22356	0.124494	17.8607	2.38483e-71	2.06201e-68	2.384	0.118989	20.0355	2.69903e-89	5.1341e-86	2.22442	0.118936	18.7026	4.71846e-78	6.9042e-75	-0.0551213	0.126272	-0.436528	0.662454	0.930321	0.0363205	0.122996	0.295298	0.767766	0.991235	0.110457	0.120673	0.915341	0.360013	0.747799	-0.0491283	0.117227	-0.419086	0.675153	0.999995	-0.233215	0.126427	-1.84467	0.0650862	0.446095	0.0186735
Def8	23854	ENSMUSG00000001482	2000.1	-0.331957	0.0820427	-4.04615	5.20676e-05	0.000106521	-0.293418	0.0818359	-3.58545	0.000336502	0.000605347	-0.234557	0.0781856	-3.00001	0.00269973	0.00410538	-0.361134	0.0779889	-4.63057	3.64653e-06	7.75713e-06	0.0420337	0.0821571	0.511626	0.608913	0.915403	0.0805723	0.081721	0.985943	0.324161	0.923592	0.217034	0.0783765	2.76913	0.00562067	0.161728	0.090458	0.0777971	1.16274	0.244934	0.999995	-0.159392	0.0822788	-1.93722	0.0527187	0.412955	-0.0619926
Meox1	17285	ENSMUSG00000001493	1360.75	2.56673	0.194394	13.2038	8.34686e-40	6.45423e-38	2.71378	0.194464	13.9552	2.92626e-44	2.30968e-42	2.37537	0.184752	12.8571	7.84856e-38	2.65178e-36	2.37183	0.184806	12.8341	1.05592e-37	4.60681e-36	-0.299545	0.19735	-1.51784	0.129056	0.621028	-0.152495	0.191463	-0.796475	0.425756	0.947275	0.0322362	0.187041	0.172348	0.863164	0.966901	0.0286978	0.182489	0.157258	0.875042	0.999995	0.0834828	0.1965	0.424849	0.670947	0.912569	-0.107878
Sost	74499	ENSMUSG00000001494	11.3789	-1.20161	0.41834	-2.87233	0.00407456	0.00652519	-1.46716	0.470745	-3.11667	0.00182909	0.00299954	-0.89981	0.422807	-2.12818	0.0333219	0.0443282	-0.731213	0.414203	-1.76535	0.0775048	0.0986812	-0.683566	0.418718	-1.63252	0.10257	0.575616	-0.94911	0.470409	-2.01763	0.0436303	0.663003	0.0923394	0.414485	0.222781	0.823706		0.260936	0.42253	0.617556	0.536868	0.999995	-0.753899	0.419161	-1.79859	0.0720835		-0.452098
Irx2	16372	ENSMUSG00000001504	144.85	-1.02817	0.645596	-1.59259	0.111252	0.141308	-0.319472	0.643851	-0.496189	0.619761	0.662086	-0.664233	0.615646	-1.07892	0.280623	0.321373	-1.00908	0.615859	-1.6385	0.101318	0.126602	0.265683	0.644559	0.412194	0.680198	0.934811	0.974382	0.64489	1.51093	0.130807	0.807999	0.14462	0.615483	0.234969	0.814233	0.954028	-0.200232	0.616021	-0.325041	0.74515	0.999995	-0.342108	0.645249	-0.530195	0.595976	0.890887	0.0218299
Col1a1	12842	ENSMUSG00000001506	38783.5	4.03353	0.400264	10.0772	6.97051e-24	1.21311e-22	4.17678	0.40025	10.4354	1.70833e-25	2.73534e-24	3.99816	0.381608	10.4771	1.10013e-25	1.3813e-24	3.71552	0.381595	9.73683	2.10005e-22	2.19369e-21	-0.15642	0.400395	-0.390664	0.696046	0.938018	-0.0131713	0.400119	-0.0329185	0.97374	0.997538	0.242348	0.381705	0.634909	0.525487	0.851951	-0.0402894	0.381497	-0.105609	0.915893	0.999995	0.0966457	0.400369	0.241392	0.809252	0.955804	0.0612744
Itga3	16400	ENSMUSG00000001507	628.778	0.748223	0.114039	6.5611	5.34128e-11	2.18405e-10	0.744605	0.114199	6.52022	7.02027e-11	2.60058e-10	0.845636	0.108487	7.79479	6.4516e-15	2.90674e-14	0.674648	0.108678	6.20776	5.37466e-10	1.65807e-09	-0.191864	0.116735	-1.64359	0.100262	0.573819	-0.195483	0.111442	-1.75411	0.0794114	0.738825	0.0441688	0.111194	0.397223	0.691203	0.914118	-0.126819	0.105907	-1.19745	0.23113	0.999995	-0.138826	0.116435	-1.1923	0.233143	0.691117	-0.0414138
Sgca	20391	ENSMUSG00000001508	2480.35	-1.1915	0.200064	-5.9556	2.59112e-09	8.66384e-09	-1.34334	0.200102	-6.71329	1.90282e-11	7.46915e-11	-1.52369	0.190743	-7.98817	1.36953e-15	6.56697e-15	-1.34779	0.190727	-7.06659	1.58788e-12	6.23804e-12	0.0541646	0.199869	0.271001	0.78639	0.956732	-0.0976748	0.200297	-0.487649	0.625798	0.979362	-0.0622202	0.190522	-0.326578	0.743987	0.932557	0.113678	0.190948	0.595335	0.551619	0.999995	0.113606	0.199846	0.56847	0.569716	0.881498	-0.218578
Foxm1	14235	ENSMUSG00000001517	398.623	4.07537	0.300417	13.5657	6.39691e-42	6.4382e-40	3.84525	0.294693	13.0483	6.49713e-39	3.10524e-37	4.02364	0.282037	14.2664	3.54612e-46	2.43518e-44	4.03632	0.283353	14.2448	4.82738e-46	4.37268e-44	0.179463	0.313867	0.57178	0.567471	0.905198	-0.0506592	0.280325	-0.180716	0.856591	0.996061	-0.0540804	0.297526	-0.181767	0.855766	0.964317	-0.0414027	0.267044	-0.155041	0.876789	0.999995	0.139821	0.313729	0.445676	0.655831	0.909246	0.0880953
Itfg2	101142	ENSMUSG00000001518	354.327	-0.329056	0.100252	-3.28229	0.00102969	0.00178289	-0.131606	0.101242	-1.29991	0.193631	0.233206	-0.420653	0.0949276	-4.4313	9.36662e-06	1.84596e-05	-0.377223	0.0945865	-3.98813	6.65967e-05	0.000124784	-0.284399	0.102059	-2.78661	0.0053263	0.189754	-0.0869484	0.0994203	-0.874554	0.381817	0.934722	0.0620762	0.0956831	0.648769	0.516488	0.847982	0.105506	0.0938222	1.12453	0.260789	0.999995	-0.00506225	0.100757	-0.0502423	0.959929	0.992712	-0.0966588
Nrip2	60345	ENSMUSG00000001520	62.6201	-1.26707	0.17465	-7.25491	4.01924e-13	2.09406e-12	-1.172	0.166862	-7.02374	2.16004e-12	9.38732e-12	-1.3917	0.163798	-8.49645	1.95474e-17	1.12065e-16	-1.19688	0.160255	-7.46861	8.10448e-14	3.60954e-13	0.239335	0.162007	1.47731	0.139594	0.635794	0.334412	0.179163	1.86653	0.0619676	0.711804	0.0349135	0.15375	0.22708	0.820362	0.955488	0.22973	0.169918	1.352	0.176374	0.999995	0.0696387	0.163154	0.426829	0.669504	0.912397	-0.0549869
Tulp3	22158	ENSMUSG00000001521	454.906	0.395695	0.12389	3.19392	0.00140353	0.00238716	0.452827	0.123924	3.65408	0.000258107	0.000471227	0.459996	0.117862	3.90285	9.50662e-05	0.000169559	0.334149	0.117748	2.83784	0.00454198	0.00694639	-0.156195	0.126333	-1.23638	0.216317	0.715862	-0.0990639	0.121433	-0.815793	0.414618	0.945227	0.106866	0.120187	0.889164	0.373915	0.756974	-0.0189819	0.115373	-0.164526	0.869317	0.999995	-0.12987	0.126083	-1.03003	0.302994	0.753696	-0.0655684
Gtf2h4	14885	ENSMUSG00000001524	371.707	-0.0120909	0.0710745	-0.170116	0.864919	0.883833	-0.0601528	0.0703793	-0.854695	0.39272	0.442345	-0.0090916	0.0663986	-0.136925	0.89109	0.905708	-0.0185851	0.0665609	-0.27922	0.780076	0.809173	-0.00432863	0.0734909	-0.0589002	0.953032	0.991399	-0.0523905	0.0678521	-0.772128	0.440039	0.947952	0.0201924	0.0695215	0.290449	0.771473	0.940468	0.0106989	0.063292	0.169041	0.865765	0.999995	-0.0112438	0.0732449	-0.15351	0.877996	0.977929	-0.0082445
Tubb5	22154	ENSMUSG00000001525	8556.17	2.15654	0.119608	18.0302	1.1295e-72	1.53466e-69	2.28135	0.119523	19.0872	3.22861e-81	8.77352e-78	2.20111	0.11393	19.3198	3.65785e-83	4.09292e-80	2.23042	0.113977	19.5691	2.83724e-85	4.90637e-82	-0.099237	0.120139	-0.826019	0.408793	0.843208	0.0255726	0.118989	0.214916	0.829832	0.996061	-0.0433029	0.114476	-0.378272	0.705229	0.920751	-0.0139888	0.113429	-0.123327	0.901848	0.999995	0.015196	0.12007	0.126559	0.899289	0.981675	0.0597599
Ell2	192657	ENSMUSG00000001542	1220.39	0.184461	0.134874	1.36765	0.171422	0.209671	0.046155	0.135104	0.341626	0.732632	0.766944	0.175049	0.128397	1.36334	0.172775	0.205897	0.17796	0.128592	1.38391	0.166386	0.200442	-0.182284	0.135557	-1.3447	0.178721	0.677081	-0.32059	0.134419	-2.38501	0.0170788	0.500753	-0.0884928	0.129126	-0.685323	0.49314	0.835643	-0.0855809	0.127861	-0.66933	0.503285	0.999995	-0.0229984	0.135354	-0.169913	0.865078	0.973076	-0.0324105
Jup	16480	ENSMUSG00000001552	7556.52	0.0198424	0.094264	0.210499	0.833279	0.856104	-0.009543	0.0942646	-0.101236	0.919363	0.932252	-0.0177006	0.089887	-0.196921	0.84389	0.864291	-0.125305	0.089873	-1.39424	0.163245	0.197096	-0.0848086	0.0943703	-0.898679	0.368824	0.823692	-0.114194	0.0941581	-1.21279	0.22521	0.884279	0.119484	0.0899875	1.32778	0.184251	0.599948	0.0118797	0.0897724	0.132331	0.894722	0.999995	-0.165177	0.0943757	-1.7502	0.080083	0.483031	-0.20272
Fkbp10	14230	ENSMUSG00000001555	1526.12	2.20169	0.151566	14.5263	8.26036e-48	1.32041e-45	2.038	0.150861	13.5091	1.38221e-41	8.70607e-40	2.16553	0.143889	15.0501	3.44843e-51	3.74834e-49	2.15348	0.14413	14.9413	1.77597e-50	2.26728e-48	0.0956244	0.1536	0.622553	0.533578	0.893952	-0.0680682	0.148789	-0.457481	0.647326	0.982791	-0.058149	0.146229	-0.397657	0.690883	0.914075	-0.0702035	0.141754	-0.495247	0.620426	0.999995	0.087162	0.153525	0.567739	0.570212	0.881719	0.0510083
Klhl10	66720	ENSMUSG00000001558	14.1294	-2.16904	0.387894	-5.59184	2.24679e-08	6.78065e-08	-1.42641	0.356892	-3.99675	6.4219e-05	0.000125674	-1.59454	0.335589	-4.75148	2.01937e-06	4.24025e-06	-1.50922	0.34712	-4.34783	1.37488e-05	2.77103e-05	0.0041886	0.33031	0.0126808	0.989882	0.997328	0.746822	0.410766	1.81812	0.0690459	0.724031	-0.23869	0.315885	-0.755623	0.449875		-0.153365	0.365142	-0.420015	0.674474	0.999995	0.0598901	0.328136	0.182516	0.855178		0.634388
Nom1	433864	ENSMUSG00000001569	734.869	-0.160691	0.0632603	-2.54016	0.0110802	0.0166391	-0.177045	0.061928	-2.85888	0.00425145	0.00664922	-0.063701	0.0592701	-1.07476	0.282483	0.32325	-0.174463	0.0594691	-2.93367	0.00334981	0.00521611	0.153476	0.0638269	2.40457	0.0161914	0.303024	0.137123	0.0613439	2.23532	0.0253965	0.580113	0.0426206	0.0608541	0.700374	0.483693	0.829727	-0.068141	0.0578471	-1.17795	0.238817	0.999995	-0.00161086	0.0641209	-0.0251223	0.979957	0.995087	0.0953794
Ergic1	67458	ENSMUSG00000001576	1560.16	0.541969	0.0638554	8.48743	2.11256e-17	1.77339e-16	0.563698	0.0637082	8.84812	8.90073e-19	7.63e-18	0.650232	0.0607144	10.7097	9.16673e-27	1.27556e-25	0.52077	0.0606587	8.58526	9.0634e-18	6.03233e-17	-0.0983825	0.0653523	-1.50542	0.132216	0.626152	-0.0766531	0.0621718	-1.23292	0.217604	0.879693	0.102051	0.0623021	1.638	0.101422	0.4872	-0.0274113	0.0590268	-0.464387	0.64237	0.999995	-0.140297	0.0653297	-2.14752	0.0317517	0.346292	-0.0320335
Acap1	216859	ENSMUSG00000001588	59.8485	0.823012	0.196803	4.1819	2.89077e-05	6.10031e-05	0.86921	0.196347	4.42691	9.55917e-06	2.04423e-05	0.681245	0.180899	3.76588	0.000165966	0.000288258	0.723159	0.183971	3.93084	8.46504e-05	0.000156682	-0.158679	0.213999	-0.741495	0.458393	0.864009	-0.11248	0.177449	-0.633875	0.526162	0.966152	-0.0998211	0.19709	-0.506474	0.612524	0.889001	-0.0579061	0.166509	-0.347766	0.728016	0.999995	0.138421	0.208452	0.664043	0.506663	0.860341	-0.0033463
Tcea3	21401	ENSMUSG00000001604	1947.89	-2.01603	0.221011	-9.12186	7.38462e-20	8.3217e-19	-2.03689	0.22088	-9.22172	2.9236e-20	2.92853e-19	-2.25648	0.210656	-10.7117	8.97083e-27	1.25143e-25	-2.04295	0.210614	-9.69995	3.01643e-22	3.10322e-21	0.242513	0.220348	1.10059	0.271075	0.756623	0.22165	0.221541	1.00049	0.317071	0.922144	-0.0945687	0.210064	-0.450189	0.652574	0.903793	0.118967	0.211205	0.563279	0.573245	0.999995	0.170981	0.220352	0.775945	0.437782	0.831803	-0.0694745
Ifrd1	15982	ENSMUSG00000001627	1587.03	-0.057257	0.0885305	-0.646749	0.517795	0.565998	-0.300908	0.0880549	-3.41727	0.000632519	0.0010998	-0.199042	0.0840905	-2.367	0.0179329	0.0247241	-0.104359	0.084088	-1.24107	0.214579	0.253083	0.270526	0.0886972	3.04999	0.00228848	0.121258	0.026875	0.0878871	0.30579	0.759765	0.990996	-0.00120648	0.0845542	-0.0142687	0.988616	0.997434	0.0934764	0.0836216	1.11785	0.263631	0.999995	0.0760473	0.0888285	0.856114	0.391935	0.810732	-0.0657379
Stk38l	232533	ENSMUSG00000001630	751.718	0.334022	0.0955825	3.49459	0.000474793	0.000858508	0.2409	0.0952658	2.52871	0.0114483	0.0169088	0.533048	0.0912776	5.83986	5.2245e-09	1.39403e-08	0.318396	0.0909334	3.50143	0.000462776	0.000795565	-0.00436072	0.0970286	-0.0449426	0.964153	0.992688	-0.0974828	0.0937926	-1.03934	0.298645	0.917849	0.201471	0.0930744	2.16463	0.0304163	0.319252	-0.0131804	0.0890933	-0.147939	0.882391	0.999995	-0.263125	0.0975116	-2.69839	0.00696751	0.18837	-0.0640982
Brpf1	78783	ENSMUSG00000001632	1022.05	0.202067	0.0775874	2.60438	0.00920396	0.013985	0.213187	0.0774595	2.75224	0.00591888	0.00909075	0.163088	0.0731853	2.22842	0.0258524	0.0348793	0.134014	0.0734071	1.82563	0.0679065	0.0873313	-0.0817748	0.0789122	-1.03628	0.300073	0.778062	-0.0706548	0.0761095	-0.928331	0.353236	0.928835	-0.0213369	0.0745406	-0.286246	0.77469	0.942004	-0.0504106	0.0720305	-0.69985	0.484021	0.999995	0.0956852	0.0784579	1.21957	0.222626	0.67866	0.0567056
Akr1b1	11677	ENSMUSG00000001642	4864.51	-0.934049	0.106388	-8.77964	1.64005e-18	1.58764e-17	-0.954641	0.106358	-8.97575	2.81441e-19	2.5554e-18	-0.931465	0.101398	-9.18623	4.06834e-20	3.00536e-19	-0.831327	0.101365	-8.20136	2.37683e-16	1.36386e-15	0.0579579	0.106272	0.545375	0.585496	0.910591	0.0373659	0.106474	0.350938	0.725635	0.989084	0.0403954	0.101329	0.398656	0.690147	0.914075	0.140533	0.101434	1.38547	0.165909	0.999995	-0.0471319	0.106283	-0.443458	0.657434	0.909376	-0.0445472
Gstt1	14871	ENSMUSG00000001663	212.9	-1.27201	0.128881	-9.86967	5.63507e-23	8.80774e-22	-1.13365	0.126725	-8.9458	3.69272e-19	3.28852e-18	-1.19112	0.120343	-9.89769	4.25986e-23	4.19632e-22	-1.09607	0.119864	-9.14427	6.00362e-20	4.9739e-19	0.122475	0.124318	0.985183	0.324534	0.792686	0.260834	0.131205	1.988	0.0468122	0.676355	0.0159373	0.117807	0.135283	0.892388	0.973731	0.110988	0.122358	0.907077	0.364366	0.999995	0.0830221	0.12426	0.668132	0.50405	0.858678	0.163913
Gstt3	103140	ENSMUSG00000001665	75.5607	0.0300243	0.185221	0.1621	0.871227	0.889225	-0.0652097	0.184197	-0.354021	0.723323	0.758576	0.160197	0.171064	0.936473	0.34903	0.391649	-0.154865	0.171422	-0.903413	0.366307	0.411668	-0.00482811	0.190424	-0.0253546	0.979772	0.995027	-0.100062	0.178813	-0.559589	0.57576	0.97474	0.135819	0.176919	0.767687	0.442673	0.804493	-0.179243	0.165372	-1.08388	0.278419	0.999995	0.0940867	0.188831	0.49826	0.618301	0.896679	0.224259
Ddt	13202	ENSMUSG00000001666	543.628	-1.24736	0.124038	-10.0563	8.61922e-24	1.47441e-22	-1.26193	0.124073	-10.1709	2.67562e-24	3.8911e-23	-1.26636	0.117619	-10.7666	4.94703e-27	7.10744e-26	-1.06525	0.117549	-9.06217	1.27875e-19	1.02548e-18	0.021495	0.122504	0.175464	0.860715	0.974356	0.00692947	0.125588	0.0551763	0.955998	0.996659	-0.0765956	0.116619	-0.656801	0.511309	0.846189	0.12452	0.118541	1.05043	0.293519	0.999995	0.0573341	0.122364	0.468554	0.639389	0.904458	0.0383305
Ddx18	66942	ENSMUSG00000001674	749.152	0.435424	0.0722974	6.02268	1.71547e-09	5.84275e-09	0.388814	0.0714476	5.44195	5.27019e-08	1.43273e-07	0.485146	0.0684567	7.0869	1.37149e-12	5.01703e-12	0.403002	0.0682615	5.90379	3.55237e-09	1.02028e-08	0.0456619	0.0743768	0.613926	0.539264	0.896511	-0.000948667	0.0692802	-0.0136932	0.989075	0.998166	0.106092	0.0709708	1.49486	0.13495	0.53965	0.0239478	0.0656437	0.364815	0.715249	0.999995	-0.0882603	0.0746247	-1.18272	0.236919	0.695614	-0.038539
Ubl3	24109	ENSMUSG00000001687	2375.39	-0.501052	0.058935	-8.50176	1.86731e-17	1.57796e-16	-0.379068	0.0588711	-6.43895	1.20307e-10	4.34823e-10	-0.333135	0.0561057	-5.93763	2.89164e-09	7.88035e-09	-0.395195	0.0560518	-7.05053	1.78234e-12	6.97175e-12	-0.0794639	0.0590303	-1.34616	0.178252	0.676426	0.0425197	0.0587756	0.723425	0.469419	0.955857	0.0910371	0.056355	1.61542	0.106219	0.495018	0.0289771	0.0558012	0.519292	0.603557	0.999995	-0.165083	0.0590596	-2.79519	0.00518689	0.162516	0.00283336
Gramd2b	107022	ENSMUSG00000001700	580.572	-0.00181592	0.0712723	-0.0254787	0.979673	0.983499	-0.144249	0.0702252	-2.0541	0.0399665	0.0543341	-0.0694539	0.0669872	-1.03682	0.299818	0.341231	-0.0241963	0.0669048	-0.361652	0.717612	0.752006	0.127543	0.0724342	1.76081	0.07827	0.53633	-0.0148902	0.0690261	-0.215718	0.829208	0.996061	0.0306417	0.0688128	0.445291	0.65611	0.905273	0.0758993	0.0650256	1.16722	0.243121	0.999995	0.0273285	0.0725895	0.376479	0.70656	0.92547	-0.0403095
Eef1e1	66143	ENSMUSG00000001707	396.203	0.618119	0.100044	6.17847	6.47246e-10	2.31558e-09	0.516188	0.0992031	5.20334	1.95733e-07	5.01042e-07	0.787665	0.0952749	8.26729	1.37034e-16	7.21067e-16	0.830168	0.0949399	8.74413	2.24731e-18	1.59449e-17	0.00134765	0.103642	0.0130029	0.989625	0.997308	-0.100583	0.0954376	-1.05392	0.29192	0.915792	0.0792003	0.0999625	0.7923	0.428186	0.79687	0.121703	0.0899911	1.35238	0.176252	0.999995	-0.201963	0.104344	-1.93554	0.052924	0.413632	-0.0324164
Akt1	11651	ENSMUSG00000001729	6178.64	0.0673858	0.0799576	0.842769	0.399358	0.449553	0.111458	0.0799546	1.39401	0.163313	0.199624	-0.0747478	0.0761745	-0.981271	0.326459	0.36865	0.0161807	0.0762035	0.212336	0.831845	0.855502	-0.114216	0.0801379	-1.42525	0.154086	0.64877	-0.0701442	0.079774	-0.879287	0.379246	0.934722	-0.05431	0.0763501	-0.711328	0.476881	0.825293	0.0366185	0.0760275	0.481649	0.630056	0.999995	0.0212473	0.0800805	0.265325	0.790759	0.951515	-0.120886
Cldn15	60363	ENSMUSG00000001739	164.972	1.32777	0.157207	8.44603	3.01381e-17	2.49364e-16	1.26892	0.158246	8.01863	1.06928e-15	6.54015e-15	1.03429	0.146464	7.06177	1.64392e-12	5.96767e-12	1.11639	0.148656	7.50988	5.91828e-14	2.66771e-13	-0.253165	0.169038	-1.49768	0.134216	0.629478	-0.312021	0.14554	-2.14389	0.0320417	0.609497	-0.155128	0.156681	-0.990089	0.32213	0.720176	-0.0730329	0.137845	-0.529817	0.596239	0.999995	0.155762	0.164913	0.94451	0.344909	0.785232	-0.137717
Il16	16170	ENSMUSG00000001741	214.58	0.635144	0.169474	3.74774	0.000178435	0.000340611	1.12715	0.171657	6.56628	5.15861e-11	1.94042e-10	0.698796	0.160057	4.36593	1.26584e-05	2.45877e-05	0.609974	0.161253	3.7827	0.000155134	0.00028019	-0.537933	0.176568	-3.0466	0.00231448	0.121619	-0.0459269	0.164351	-0.279444	0.779904	0.992549	-0.0916669	0.165203	-0.554875	0.57898	0.876816	-0.180489	0.155977	-1.15715	0.247211	0.999995	0.0147125	0.173088	0.0850005	0.932261	0.986863	0.078364
Tcirg1	27060	ENSMUSG00000001750	1854.65	2.11627	0.21345	9.91459	3.59738e-23	5.74072e-22	2.41652	0.213369	11.3255	9.81096e-30	2.28426e-28	2.33755	0.203182	11.5047	1.24934e-30	2.38603e-29	2.28048	0.20327	11.219	3.28966e-29	6.49129e-28	-0.226218	0.215011	-1.05212	0.292744	0.77234	0.074026	0.211796	0.349515	0.726703	0.989084	-0.00534588	0.204604	-0.026128	0.979155	0.995829	-0.0624115	0.201839	-0.309215	0.757158	0.999995	0.0247899	0.214667	0.115481	0.908064	0.983451	0.246065
Naglu	27419	ENSMUSG00000001751	468.186	0.910256	0.132619	6.8637	6.71002e-12	3.0203e-11	0.920961	0.130945	7.0332	2.01849e-12	8.79827e-12	1.05566	0.125228	8.42985	3.46115e-17	1.9347e-16	1.01956	0.125238	8.14097	3.92114e-16	2.1957e-15	0.139339	0.135466	1.02859	0.303672	0.779998	0.150044	0.127997	1.17225	0.241098	0.891632	0.05481	0.12893	0.425113	0.670754	0.90933	0.0187132	0.121423	0.154116	0.877519	0.999995	0.0177718	0.135693	0.130971	0.895798	0.981675	0.163172
Coasy	71743	ENSMUSG00000001755	502.786	-0.0890513	0.0613278	-1.45205	0.146487	0.181837	-0.189418	0.0613055	-3.08975	0.00200328	0.00326925	-0.198263	0.0567168	-3.49567	0.00047287	0.000783121	-0.210887	0.0575988	-3.6613	0.000250937	0.000443453	-0.0352635	0.0632381	-0.557631	0.577096	0.907909	-0.135631	0.059333	-2.28592	0.022259	0.554541	-0.0733902	0.0590048	-1.2438	0.213573	0.627783	-0.0860135	0.0552525	-1.55673	0.119534	0.999995	0.112437	0.0623663	1.80284	0.0714133	0.460732	0.00322464
Smo	319757	ENSMUSG00000001761	593.207	0.733876	0.101909	7.20132	5.96317e-13	3.04269e-12	0.626835	0.100908	6.21192	5.23422e-10	1.7732e-09	0.653854	0.0958778	6.81966	9.12536e-12	3.09361e-11	0.601893	0.0959954	6.27002	3.61009e-10	1.13095e-09	0.0721259	0.104465	0.69043	0.489924	0.876896	-0.0349152	0.0982592	-0.355338	0.722336	0.989084	0.032997	0.0986527	0.334476	0.73802	0.931226	-0.0189641	0.0931413	-0.203606	0.838661	0.999995	0.113831	0.104176	1.09268	0.274535	0.730616	0.0338088
Tspan33	232670	ENSMUSG00000001763	38.4052	-0.865927	0.218284	-3.96697	7.27933e-05	0.000146155	-1.14808	0.215839	-5.31916	1.04246e-07	2.7442e-07	-0.758861	0.206112	-3.68179	0.0002316	0.000395857	-0.784518	0.200347	-3.9158	9.01038e-05	0.000166274	0.231191	0.209753	1.10221	0.270371	0.755747	-0.0509663	0.224139	-0.227387	0.820123	0.995747	0.221819	0.201727	1.0996	0.271506	0.682536	0.196161	0.204761	0.958	0.338063	0.999995	-0.115114	0.213828	-0.538347	0.590337	0.889447	-0.00804788
Crnkl1	66877	ENSMUSG00000001767	754.13	-0.167461	0.0642339	-2.60705	0.00913261	0.0138854	-0.0970472	0.0641257	-1.51339	0.130181	0.161945	-0.165608	0.0604971	-2.73746	0.00619158	0.00905136	-0.145276	0.0610112	-2.38114	0.017259	0.0243293	-0.0925777	0.0654033	-1.41549	0.156925	0.653114	-0.022164	0.0629326	-0.352187	0.724698	0.989084	-0.0742543	0.0620678	-1.19634	0.231563	0.646569	-0.0539225	0.0594125	-0.907595	0.364092	0.999995	-0.00223433	0.0649946	-0.0343772	0.972576	0.993651	-0.000381693
Rin2,Rin2	74030,408057	ENSMUSG00000001768	1131.91	0.277916	0.118184	2.35155	0.0186952	0.0272297	0.506242	0.118112	4.28614	1.81808e-05	3.7599e-05	0.614948	0.112126	5.48443	4.14803e-08	1.02247e-07	0.315684	0.112395	2.80871	0.00497406	0.0075657	-0.174051	0.119201	-1.46014	0.144251	0.639036	0.0542751	0.117085	0.463554	0.642968	0.981561	-0.00306178	0.113288	-0.0270266	0.978439	0.995829	-0.302326	0.111224	-2.71818	0.00656412	0.999995	0.00918548	0.118888	0.0772613	0.938416	0.987572	0.346217
Chordc1	66917	ENSMUSG00000001774	1620.49	-0.294075	0.0930371	-3.16083	0.00157319	0.00266025	-0.327305	0.0932286	-3.51078	0.000446786	0.000792203	-0.252227	0.0887795	-2.84105	0.00449653	0.00667132	-0.19972	0.0887738	-2.24976	0.0244639	0.0336529	-0.158592	0.093351	-1.69888	0.0893423	0.555742	-0.191822	0.0929143	-2.06451	0.0389695	0.654262	0.016638	0.0891499	0.186629	0.851951	0.963624	0.0691448	0.0884017	0.782166	0.434117	0.999995	-0.203692	0.0933423	-2.1822	0.0290945	0.33362	-0.161844
Rtcb	28088	ENSMUSG00000001783	2317.3	0.128709	0.0440863	2.91949	0.00350608	0.00566814	0.078895	0.0435456	1.81178	0.0700202	0.0916546	0.081294	0.0413686	1.96512	0.0494009	0.0640562	0.128177	0.0416051	3.0808	0.00206443	0.00329526	0.109896	0.0447501	2.45578	0.014058	0.285746	0.060082	0.0428631	1.40172	0.161	0.836458	-0.0746724	0.0424229	-1.76019	0.0783758	0.443458	-0.0277893	0.0405295	-0.685658	0.492929	0.999995	0.117751	0.0446623	2.63647	0.00837737	0.205867	0.0703355
Pwp1	103136	ENSMUSG00000001785	619.319	0.126548	0.0778946	1.62461	0.104246	0.133093	0.136559	0.0768121	1.77783	0.0754325	0.098212	0.170222	0.0735074	2.31572	0.0205738	0.0281529	0.174061	0.0737044	2.3616	0.0181961	0.0255538	0.0789129	0.079347	0.994529	0.319965	0.789209	0.088923	0.0753108	1.18075	0.237703	0.889377	0.000302947	0.0757992	0.0039967	0.996811	0.999337	0.00414116	0.0713454	0.0580437	0.953714	0.999995	-0.0338849	0.0795286	-0.426072	0.670055	0.912563	0.00978903
Fbxo7	69754	ENSMUSG00000001786	402.454	-0.309139	0.0883335	-3.49968	0.000465822	0.00084325	-0.451233	0.0879098	-5.13291	2.85295e-07	7.17083e-07	-0.463129	0.0826573	-5.60301	2.10666e-08	5.34093e-08	-0.394014	0.0829485	-4.75011	2.03311e-06	4.44884e-06	0.0602635	0.088899	0.677887	0.497843	0.880456	-0.0818309	0.0873378	-0.936947	0.348786	0.928835	-0.0430714	0.0836495	-0.514904	0.60662	0.886097	0.026044	0.0819478	0.317812	0.750628	0.999995	0.14555	0.0884065	1.64637	0.0996882	0.520911	-0.00844116
Capns1	12336	ENSMUSG00000001794	7239.16	0.0586622	0.0395547	1.48307	0.138057	0.172148	0.0823442	0.0394771	2.08587	0.0369903	0.050548	0.0556807	0.037543	1.48312	0.138043	0.167188	0.049976	0.0375753	1.33002	0.183511	0.219255	-0.0317075	0.0398286	-0.7961	0.425974	0.850547	-0.00802555	0.0392008	-0.204729	0.837784	0.996061	0.00363891	0.0378674	0.0960961	0.923444	0.983985	-0.00206579	0.0372484	-0.0554599	0.955772	0.999995	0.034541	0.0397656	0.868616	0.385057	0.807077	0.0315595
Lrp3	435965	ENSMUSG00000001802	272.73	-0.65112	0.112698	-5.77755	7.57953e-09	2.40899e-08	-0.768264	0.112946	-6.80203	1.03156e-11	4.16522e-11	-0.728261	0.107072	-6.80159	1.03471e-11	3.49037e-11	-0.659946	0.106958	-6.17014	6.82276e-10	2.08754e-09	0.00520567	0.112191	0.0464001	0.962991	0.992688	-0.111937	0.11345	-0.986664	0.323807	0.923592	0.00710929	0.106934	0.0664828	0.946993	0.990379	0.0754236	0.107096	0.704264	0.481269	0.999995	-0.0437599	0.112171	-0.390116	0.69645	0.922239	-0.1209
Folr1	14275	ENSMUSG00000001827	8.16625	4.16111	0.782028	5.32092	1.03241e-07	2.90727e-07	5.48188	0.890033	6.15919	7.31192e-10	2.44184e-09	3.72553	0.656782	5.6724	1.40812e-08	3.6314e-08	4.12769	0.780954	5.28544	1.25403e-07	3.09594e-07	-1.67766	1.13535	-1.47767	0.139497	0.635794	-0.356889	0.3387	-1.0537	0.292019	0.915792	-0.541304	0.968884	-0.558688	0.576375		-0.139149	0.320183	-0.434593	0.663858	0.999995	0.227734	0.970841	0.234574	0.81454		-0.207844
Clpb	20480	ENSMUSG00000001829	2117.98	-0.945096	0.0952912	-9.91797	3.47744e-23	5.55865e-22	-0.976193	0.0952725	-10.2463	1.22935e-24	1.8341e-23	-0.934523	0.0908317	-10.2885	7.93979e-25	9.19797e-24	-0.978977	0.0907467	-10.788	3.92129e-27	6.40815e-26	0.0243054	0.0950099	0.255819	0.79809	0.958321	-0.00679155	0.0955531	-0.0710762	0.943337	0.99643	0.115659	0.0906044	1.27653	0.201768	0.616886	0.0712049	0.0909737	0.782698	0.433805	0.999995	-0.107044	0.0950527	-1.12616	0.260099	0.716919	-0.0964714
Septin7	235072	ENSMUSG00000001833	5891.54	0.244278	0.0544196	4.48879	7.16272e-06	1.63095e-05	0.341813	0.0542824	6.29694	3.03581e-10	1.0534e-09	0.316009	0.051789	6.10185	1.0485e-09	2.96221e-09	0.330342	0.0517786	6.37989	1.77215e-10	5.73882e-10	0.000333671	0.0547238	0.00609736	0.995135	0.998657	0.0978683	0.0539757	1.81319	0.0698022	0.725561	0.0500702	0.0521753	0.959652	0.33723	0.730538	0.0644034	0.0513893	1.25325	0.210116	0.999995	-0.0698818	0.0547318	-1.2768	0.201672	0.660922	0.00184832
Zdhhc4	72881	ENSMUSG00000001844	449.906	-0.0902036	0.0798055	-1.13029	0.258352	0.304976	-0.0443838	0.0787309	-0.563741	0.572931	0.617922	-0.087279	0.0744401	-1.17247	0.241007	0.279983	-0.0367322	0.0748908	-0.490477	0.623797	0.66427	0.0302731	0.081242	0.372629	0.709425	0.942877	0.0760929	0.0772477	0.98505	0.324599	0.923617	-0.0500308	0.0767417	-0.651937	0.514442	0.847517	0.00051608	0.0725305	0.00711535	0.994323	0.999995	0.077876	0.0808507	0.963207	0.335444	0.780553	0.0808006
Rac1	19353	ENSMUSG00000001847	5776.68	0.425801	0.0601453	7.07954	1.44633e-12	7.04896e-12	0.462625	0.0600758	7.7007	1.35325e-14	7.45052e-14	0.472957	0.0572312	8.26396	1.4092e-16	7.4049e-16	0.367639	0.0572359	6.42323	1.33411e-10	4.37768e-10	-0.0629785	0.0605233	-1.04057	0.298077	0.77635	-0.0261542	0.059695	-0.438131	0.661292	0.982895	0.0708303	0.0576277	1.2291	0.219034	0.633108	-0.0344869	0.0568367	-0.606771	0.544003	0.999995	-0.0353675	0.060482	-0.584761	0.558708	0.877408	0.011788
Nup214	227720	ENSMUSG00000001855	824.183	0.0199573	0.0828194	0.240974	0.809575	0.835353	0.106296	0.0827908	1.28392	0.199171	0.239333	0.109787	0.0787552	1.39403	0.163307	0.195348	-0.0255692	0.0785622	-0.325464	0.74483	0.777317	-0.126475	0.08406	-1.50458	0.132433	0.626152	-0.0401356	0.0815309	-0.492275	0.622525	0.979362	0.141076	0.0799473	1.76462	0.0776282	0.441764	0.00571967	0.0773487	0.0739466	0.941053	0.999995	-0.131056	0.0839484	-1.56116	0.118487	0.550194	-0.0412264
Aif1l	108897	ENSMUSG00000001864	49.0138	0.186903	0.198943	0.93948	0.347484	0.39725	-0.153672	0.190685	-0.805898	0.420302	0.469602	-0.0209754	0.185314	-0.113188	0.909881	0.922146	-0.11475	0.183765	-0.624438	0.53234	0.576924	0.328987	0.203481	1.61679	0.105923	0.583343	-0.0115878	0.185834	-0.0623555	0.95028	0.996627	0.127733	0.192416	0.663839	0.506793	0.844419	0.0339589	0.176315	0.192604	0.847269	0.999995	0.0773643	0.206253	0.375094	0.707591	0.92604	-0.130514
Cpa3	12873	ENSMUSG00000001865	16.2499	-1.35813	0.502105	-2.70488	0.00683295	0.0105991	-1.18286	0.506073	-2.33733	0.0194222	0.0277198	-1.00608	0.44099	-2.28141	0.022524	0.030654	-0.982576	0.456093	-2.15433	0.0312141	0.0423143	-0.164715	0.486509	-0.338565	0.734937	0.94741	0.0105601	0.521085	0.0202657	0.983831	0.998166	-0.525502	0.44418	-1.18308	0.236776		-0.501997	0.452986	-1.1082	0.267777	0.999995	0.795865	0.472533	1.68425	0.0921329	0.507118	1.14792
Ltbp1	268977	ENSMUSG00000001870	1713.79	-0.489064	0.0815311	-5.9985	1.99153e-09	6.73952e-09	-0.516187	0.0814103	-6.34056	2.28933e-10	8.04204e-10	-0.410385	0.0775708	-5.29046	1.22007e-07	2.883e-07	-0.427626	0.0775936	-5.5111	3.56591e-08	9.3008e-08	0.0265019	0.0815413	0.325012	0.745172	0.949408	-0.000620831	0.0814	-0.00762692	0.993915	0.998735	0.0280757	0.077811	0.36082	0.718234	0.925215	0.0108349	0.0773527	0.140071	0.888604	0.999995	-0.082155	0.0815902	-1.00692	0.313972	0.763916	-0.0034765
Ugp2	216558	ENSMUSG00000001891	9409.78	-0.773492	0.152398	-5.07548	3.86522e-07	1.01623e-06	-0.859508	0.15242	-5.63908	1.7096e-08	4.90868e-08	-0.724754	0.145325	-4.98713	6.12839e-07	1.35096e-06	-0.984149	0.145304	-6.77305	1.26092e-11	4.56515e-11	-0.0868879	0.152384	-0.570191	0.568548	0.905621	-0.172904	0.152434	-1.13429	0.256673	0.901587	0.282026	0.145298	1.94102	0.0522563	0.38459	0.0226307	0.14533	0.155719	0.876254	0.999995	-0.255928	0.152394	-1.67938	0.0930771	0.509091	-0.207189
Trmt1	212528	ENSMUSG00000001909	1027.32	0.0280672	0.0479929	0.584821	0.558668	0.605699	0.0325352	0.0473965	0.686448	0.492431	0.540135	-0.0485515	0.0446529	-1.08731	0.2769	0.317603	0.0578121	0.0453122	1.27586	0.202004	0.239395	0.00719007	0.0493693	0.145639	0.884207	0.978258	0.0116581	0.0459611	0.253651	0.799765	0.993437	-0.134521	0.0466757	-2.88203	0.00395121	0.140774	-0.0281571	0.0432256	-0.651399	0.514789	0.999995	0.0899087	0.0489833	1.8355	0.0664319	0.449523	0.0132899
Nacc1	66830	ENSMUSG00000001910	2028.14	0.437271	0.0738942	5.91753	3.26822e-09	1.08006e-08	0.416521	0.0738231	5.64214	1.67946e-08	4.82507e-08	0.561975	0.0704049	7.98204	1.43936e-15	6.88272e-15	0.309145	0.0702364	4.4015	1.07507e-05	2.18692e-05	-0.0873648	0.0747794	-1.1683	0.242686	0.735364	-0.108115	0.0729262	-1.48252	0.138201	0.811551	0.217529	0.0712603	3.05259	0.00226875	0.108209	-0.0353007	0.0693684	-0.508887	0.610832	0.999995	-0.177058	0.0748215	-2.36641	0.0179617	0.272924	-0.0523538
Nfix	18032	ENSMUSG00000001911	5182.95	-0.600306	0.105241	-5.70411	1.16955e-08	3.64291e-08	-0.657022	0.105234	-6.24344	4.28051e-10	1.46419e-09	-0.523131	0.10035	-5.21304	1.8577e-07	4.31889e-07	-0.743658	0.100315	-7.41324	1.23248e-13	5.38596e-13	0.00577505	0.105223	0.0548838	0.956231	0.991793	-0.0509414	0.105252	-0.483995	0.62839	0.979396	0.215	0.100343	2.14266	0.0321404	0.325727	-0.00552704	0.100323	-0.0550927	0.956065	0.999995	-0.18423	0.105254	-1.75034	0.0800594	0.483031	-0.107056
Slc1a5	20514	ENSMUSG00000001918	1027	0.501368	0.125093	4.00798	6.12411e-05	0.000124166	0.676443	0.125097	5.40736	6.39607e-08	1.72307e-07	0.448586	0.118645	3.7809	0.000156262	0.000272323	0.522732	0.119033	4.39149	1.12575e-05	2.28538e-05	-0.20012	0.12642	-1.58298	0.113426	0.595491	-0.025045	0.123755	-0.202375	0.839624	0.996061	-0.170691	0.119952	-1.42299	0.15474	0.564476	-0.0965452	0.117715	-0.820157	0.412126	0.999995	0.147688	0.125858	1.17345	0.240616	0.699097	0.0949057
Uba1	22201	ENSMUSG00000001924	7418.07	0.125459	0.0491762	2.55121	0.0107349	0.0161584	0.181081	0.0491609	3.68343	0.000230119	0.000422604	0.197065	0.0468522	4.20609	2.59822e-05	4.90797e-05	0.0741223	0.0468422	1.58238	0.113562	0.140691	-0.108834	0.0494366	-2.2015	0.0277008	0.373412	-0.0532128	0.0488991	-1.08822	0.2765	0.909647	0.098874	0.0471243	2.09815	0.0358918	0.339492	-0.0240683	0.0465684	-0.516839	0.605268	0.999995	-0.132705	0.0494232	-2.68508	0.00725127	0.191037	-0.0610996
Vwf	22371	ENSMUSG00000001930	2450.77	0.0548702	0.191169	0.287024	0.774094	0.804766	-0.160861	0.19127	-0.841016	0.400339	0.450127	0.0469232	0.182394	0.257263	0.796976	0.822264	-0.340159	0.182251	-1.86643	0.0619811	0.0801826	-0.174897	0.191359	-0.913975	0.36073	0.820737	-0.390629	0.19108	-2.04432	0.0409221	0.660601	0.454763	0.182471	2.49225	0.0126935	0.223182	0.067681	0.182175	0.371517	0.710252	0.999995	-0.367747	0.191406	-1.9213	0.0546941	0.418518	-0.375694
Siae	22619	ENSMUSG00000001942	413.597	-0.530038	0.113666	-4.66312	3.11458e-06	7.42052e-06	-0.184513	0.114394	-1.61296	0.106753	0.13482	-0.201983	0.108939	-1.85409	0.063726	0.0813337	-0.315922	0.108725	-2.90569	0.00366447	0.00568098	-0.351578	0.114613	-3.06752	0.00215844	0.119076	-0.00605286	0.113445	-0.0533549	0.957449	0.996659	0.122287	0.109945	1.11225	0.266029	0.676675	0.00834799	0.107708	0.0775054	0.938221	0.999995	-0.387979	0.114559	-3.38671	0.000707371	0.0665604	-0.0599236
Vsig2	57276	ENSMUSG00000001943	364.807	-0.571639	0.169531	-3.37188	0.000746561	0.00131638	-0.849633	0.16835	-5.04681	4.49242e-07	1.1065e-06	-0.790755	0.161314	-4.90196	9.48856e-07	2.05431e-06	-0.708291	0.161056	-4.39778	1.09362e-05	2.223e-05	0.383275	0.168718	2.2717	0.0231048	0.351692	0.105281	0.169166	0.622356	0.533708	0.967538	0.0461776	0.16102	0.286782	0.774279	0.941745	0.128641	0.16135	0.797279	0.425289	0.999995	0.0517986	0.169217	0.306107	0.759523	0.942119	-0.167317
Esam	69524	ENSMUSG00000001946	2662.53	0.181731	0.113653	1.599	0.109821	0.139584	0.0289454	0.113603	0.254795	0.798881	0.826246	-0.142597	0.108183	-1.31811	0.187467	0.222042	-0.0831231	0.108312	-0.767438	0.442821	0.488734	0.00950688	0.113935	0.0834413	0.933501	0.98785	-0.143279	0.11332	-1.26438	0.206095	0.872172	-0.143989	0.108477	-1.32736	0.184388	0.599948	-0.0845156	0.108017	-0.782428	0.433963	0.999995	0.183425	0.113827	1.61143	0.107086	0.533937	-0.140903
Spa17	20686	ENSMUSG00000001948	71.1225	-0.97009	0.18199	-5.33047	9.79586e-08	2.76382e-07	-0.98977	0.188424	-5.25289	1.49729e-07	3.8766e-07	-0.970533	0.17429	-5.56849	2.56961e-08	6.46634e-08	-1.00046	0.178023	-5.61981	1.91165e-08	5.12956e-08	-0.291061	0.180543	-1.61214	0.106931	0.584597	-0.310741	0.18981	-1.63711	0.101607	0.774032	-0.144196	0.173011	-0.83345	0.404591	0.781319	-0.17412	0.179267	-0.971288	0.331405	0.999995	-0.15654	0.178878	-0.875124	0.381507	0.805728	-0.156983
Fam50a	108160	ENSMUSG00000001962	795.109	0.161696	0.070627	2.28944	0.0220541	0.0318102	0.181925	0.0700284	2.59788	0.00938024	0.0140309	0.148391	0.0662858	2.23866	0.025178	0.0340323	0.219498	0.0666636	3.29263	0.000992556	0.00164535	0.000484066	0.0721772	0.00670664	0.994649	0.998657	0.0207133	0.0684295	0.302696	0.762122	0.99105	-0.0703657	0.0683388	-1.02966	0.30317	0.707139	0.000741293	0.0645572	0.0114827	0.990838	0.999995	0.0721615	0.0718401	1.00447	0.31515	0.76471	0.0588569
Emd	13726	ENSMUSG00000001964	1977.21	-0.261101	0.0629179	-4.14986	3.32673e-05	6.96084e-05	-0.401582	0.0626001	-6.41503	1.40796e-10	5.0609e-10	-0.37787	0.0595702	-6.34327	2.24939e-10	6.72977e-10	-0.202383	0.0597448	-3.38746	0.000705427	0.00118854	0.143001	0.0630387	2.26847	0.0233008	0.352433	0.00252008	0.0624785	0.0403353	0.967826	0.997237	-0.129067	0.0600424	-2.1496	0.0315867	0.322781	0.0464193	0.0592703	0.783181	0.433521	0.999995	0.110566	0.0630164	1.75455	0.079336	0.481799	-0.00620384
Taco1	70207	ENSMUSG00000001983	977.86	-0.896933	0.150618	-5.95501	2.60049e-09	8.69357e-09	-0.857789	0.15098	-5.68149	1.33528e-08	3.88255e-08	-0.726395	0.144057	-5.04241	4.59715e-07	1.02673e-06	-1.03224	0.143663	-7.18514	6.71397e-13	2.73651e-12	-0.22987	0.150499	-1.52738	0.126666	0.617839	-0.190725	0.151098	-1.26226	0.206856	0.872172	0.406474	0.143681	2.82901	0.00466921	0.150197	0.100629	0.14404	0.698616	0.484792	0.999995	-0.459699	0.150649	-3.05145	0.00227738	0.11256	-0.289161
Grik3	14807	ENSMUSG00000001985	11.2907	-1.34352	0.391713	-3.42985	0.000603908	0.00107853	-1.57787	0.386955	-4.07765	4.54923e-05	9.04143e-05	-1.94066	0.381367	-5.08869	3.6054e-07	8.13064e-07	-1.82993	0.359926	-5.08418	3.69214e-07	8.72337e-07	0.25403	0.356093	0.713382	0.475609	0.870661	0.019678	0.419966	0.0468561	0.962628	0.996659	0.231111	0.326603	0.70762	0.479182		0.341839	0.410265	0.833215	0.404724	0.999995	0.191681	0.356312	0.537958	0.590606		-0.405458
Gria3	53623	ENSMUSG00000001986	113.084	1.44502	0.236511	6.10974	9.9794e-10	3.48885e-09	2.06072	0.237412	8.67993	3.96013e-18	3.16113e-17	1.37594	0.220517	6.23963	4.3862e-10	1.28242e-09	1.57486	0.220578	7.1397	9.35316e-13	3.75429e-12	-0.375492	0.252889	-1.48481	0.137594	0.633821	0.240213	0.219885	1.09245	0.274636	0.907846	0.00946518	0.23203	0.040793	0.967461	0.992699	0.208381	0.208434	0.999747	0.317433	0.999995	0.169697	0.246099	0.689546	0.49048	0.851852	0.100622
Npas1	18142	ENSMUSG00000001988	15.8488	-0.437491	0.290843	-1.50422	0.132525	0.165892	0.0140508	0.283418	0.0495762	0.96046	0.967069	-0.438206	0.270129	-1.62221	0.104758	0.129278	-0.409707	0.27182	-1.50727	0.13174	0.161498	-0.144652	0.297701	-0.485896	0.627041	0.920162	0.30689	0.276205	1.11109	0.266528	0.905515	-0.0169067	0.277823	-0.0608542	0.951475		0.0115927	0.26395	0.0439201	0.964968	0.999995	-0.00466926	0.292197	-0.0159799	0.98725	0.997003	-0.00538478
Sipa1l2	244668	ENSMUSG00000001995	2085.81	-0.588415	0.089918	-6.54391	5.9932e-11	2.43491e-10	-0.583856	0.0899354	-6.49195	8.47319e-11	3.10733e-10	-0.512542	0.0859049	-5.96639	2.42565e-09	6.65428e-09	-0.61501	0.0856892	-7.17721	7.11471e-13	2.89118e-12	-0.0554748	0.089914	-0.616976	0.537251	0.895282	-0.0509159	0.0899394	-0.566114	0.571317	0.973796	0.235876	0.0858742	2.74676	0.00601864	0.165421	0.133409	0.08572	1.55633	0.119629	0.999995	-0.29091	0.0900379	-3.23097	0.00123371	0.0872847	-0.215036
Ap4e1	108011	ENSMUSG00000001998	336.461	-0.122928	0.092017	-1.33593	0.181574	0.221091	-0.0939638	0.091161	-1.03075	0.30266	0.3506	-0.132833	0.0859257	-1.54591	0.122127	0.149127	-0.0812182	0.0864484	-0.939499	0.347475	0.393035	-0.00192946	0.0936813	-0.020596	0.983568	0.995327	0.0270345	0.0894498	0.302231	0.762476	0.991235	-0.0518456	0.0884088	-0.58643	0.557587	0.866337	-0.000230452	0.0839074	-0.0027465	0.997809	0.999995	0.0739952	0.0931059	0.794743	0.426763	0.825	0.0640897
Blvra	109778	ENSMUSG00000001999	499.299	0.443027	0.090588	4.89057	1.00543e-06	2.52113e-06	0.674449	0.089363	7.54729	4.44395e-14	2.32169e-13	0.641406	0.0851678	7.53108	5.03223e-14	2.09919e-13	0.738474	0.085505	8.63662	5.79007e-18	3.93774e-17	-0.0317731	0.0935483	-0.339644	0.734125	0.947096	0.199649	0.0862593	2.31452	0.0206393	0.538548	-0.0385074	0.0891568	-0.431906	0.66581	0.908586	0.0585606	0.0813371	0.719974	0.471541	0.999995	-0.0369266	0.0933552	-0.39555	0.692437	0.921504	0.161452
Pdzd4	245469	ENSMUSG00000002006	114.023	0.487417	0.153864	3.16784	0.00153576	0.00259974	0.394217	0.151529	2.60159	0.0092794	0.0138899	0.441957	0.141027	3.13384	0.00172533	0.00268148	0.374448	0.143867	2.60274	0.00924809	0.0135467	0.0330325	0.16104	0.20512	0.837478	0.969102	-0.0601678	0.14388	-0.41818	0.675816	0.985733	-0.129673	0.149972	-0.864653	0.38723	0.769175	-0.197182	0.134517	-1.46586	0.142687	0.999995	0.211838	0.158917	1.33301	0.182529	0.639508	0.166378
Srpk3	56504	ENSMUSG00000002007	837.267	-0.94747	0.237287	-3.99293	6.52621e-05	0.000131757	-1.03833	0.237289	-4.3758	1.2099e-05	2.55804e-05	-1.21554	0.22625	-5.37252	7.76429e-08	1.86598e-07	-0.847294	0.226076	-3.74782	0.000178376	0.000319951	0.0468706	0.236983	0.19778	0.843217	0.970745	-0.0439875	0.237592	-0.185139	0.85312	0.996061	-0.0511826	0.22592	-0.226552	0.820772	0.95575	0.317058	0.226407	1.40039	0.161396	0.999995	0.0302642	0.236963	0.127717	0.898373	0.981675	-0.237801
Idh3g	15929	ENSMUSG00000002010	10795.1	-1.13775	0.151	-7.5348	4.89089e-14	2.8321e-13	-1.17758	0.150993	-7.79888	6.2461e-15	3.54984e-14	-1.32546	0.143959	-9.20721	3.34708e-20	2.48801e-19	-1.16713	0.143959	-8.10739	5.17187e-16	2.86904e-15	0.0712751	0.150944	0.472196	0.636787	0.922505	0.0314519	0.151049	0.208223	0.835055	0.996061	-0.0721761	0.143912	-0.50153	0.615998	0.890761	0.0861527	0.144007	0.598255	0.54967	0.999995	0.0767403	0.15094	0.508416	0.611162	0.894961	-0.11097
Pnck	93843	ENSMUSG00000002012	150.359	-1.80307	0.195608	-9.21773	3.03457e-20	3.572e-19	-2.05646	0.195676	-10.5095	7.81049e-26	1.28744e-24	-1.74926	0.185573	-9.42624	4.25041e-21	3.44207e-20	-1.73176	0.184914	-9.36522	7.58899e-21	6.80291e-20	0.251866	0.18776	1.34143	0.179781	0.679071	-0.00152946	0.203219	-0.00752617	0.993995	0.998735	0.0638122	0.179552	0.355397	0.722292	0.926344	0.0813108	0.190766	0.426234	0.669938	0.999995	-0.0456596	0.188542	-0.242172	0.808647	0.95562	0.00814812
Ssr4	20832	ENSMUSG00000002014	1292.17	0.620045	0.0819446	7.56664	3.82998e-14	2.24373e-13	0.717047	0.0811098	8.84044	9.5339e-19	8.14341e-18	0.646556	0.0772833	8.36606	5.95785e-17	3.25288e-16	0.682939	0.077509	8.8111	1.23925e-18	9.00761e-18	0.103351	0.083259	1.24132	0.214489	0.713788	0.200352	0.07976	2.51194	0.0120069	0.45555	-0.0519313	0.0790094	-0.65728	0.511001	0.846069	-0.0155488	0.0757487	-0.205268	0.837363	0.999995	0.12479	0.0831294	1.50115	0.133317	0.572065	0.151301
Bcap31	27061	ENSMUSG00000002015	1684.38	0.382201	0.0633862	6.02973	1.64239e-09	5.60597e-09	0.388241	0.0628097	6.18123	6.36045e-10	2.13497e-09	0.385108	0.059806	6.43929	1.20034e-10	3.66912e-10	0.482111	0.0600459	8.02903	9.82469e-16	5.30773e-15	0.0797241	0.0643733	1.23847	0.215543	0.71492	0.0857639	0.0617977	1.38782	0.165193	0.841987	-0.08525	0.0612245	-1.39242	0.163796	0.576486	0.0117524	0.0585989	0.200557	0.841045	0.999995	0.0781259	0.064293	1.21515	0.224307	0.680474	0.0810325
Fam98a	72722	ENSMUSG00000002017	1601.13	0.0844114	0.0542767	1.5552	0.119897	0.15141	0.118634	0.0541765	2.18977	0.0285412	0.0397214	0.214908	0.0516284	4.16258	3.14669e-05	5.89253e-05	0.210465	0.051652	4.07467	4.60805e-05	8.78125e-05	-0.0845278	0.0552618	-1.52959	0.126119	0.617365	-0.0503053	0.0531714	-0.946096	0.344099	0.928835	0.0328557	0.0529099	0.620974	0.534617	0.856284	0.0284128	0.0503386	0.564433	0.57246	0.999995	-0.160924	0.0553014	-2.90994	0.00361495	0.137115	-0.0304277
Ltbp2	16997	ENSMUSG00000002020	1690.89	4.52279	0.393252	11.501	1.30388e-30	4.3361e-29	5.04306	0.394497	12.7835	2.02705e-37	8.72367e-36	4.7061	0.375017	12.549	4.02403e-36	1.18859e-34	4.30305	0.374276	11.497	1.36566e-30	3.0889e-29	-0.652928	0.398852	-1.63702	0.101627	0.575086	-0.132653	0.388834	-0.341155	0.732987	0.989084	0.335993	0.378533	0.887619	0.374746	0.75742	-0.0670532	0.370719	-0.180873	0.856467	0.999995	-0.247871	0.397302	-0.623886	0.532702	0.867776	-0.0645629
Kmt2a	214162	ENSMUSG00000002028	2146.38	-0.438401	0.134751	-3.25341	0.0011403	0.00196403	-0.347589	0.134657	-2.58129	0.00984323	0.014683	-0.488809	0.128259	-3.8111	0.000138351	0.000242643	-0.22208	0.128355	-1.73021	0.0835932	0.10588	-0.00497245	0.134793	-0.0368895	0.970573	0.992688	0.0858395	0.134616	0.637665	0.523692	0.965831	-0.197581	0.128443	-1.53828	0.12398	0.521737	0.0691481	0.128171	0.539498	0.589543	0.999995	0.136605	0.134708	1.01408	0.310545	0.760523	0.0861968
Ift46	76568	ENSMUSG00000002031	486.757	0.353137	0.100026	3.53044	0.000414865	0.000756259	0.279293	0.0963301	2.89933	0.00373965	0.00589848	0.0969427	0.0922581	1.05078	0.293361	0.334491	0.209362	0.0920895	2.27347	0.0229981	0.0317813	0.486493	0.101072	4.81334	1.48427e-06	0.00035739	0.412648	0.0952327	4.33305	1.4706e-05	0.00285446	0.0303242	0.0942501	0.321742	0.747648	0.934088	0.142744	0.0900497	1.58517	0.112928	0.999995	0.43089	0.101076	4.26302	2.01682e-05	0.00667681	0.174695
Tmem25	71687	ENSMUSG00000002032	326.474	-1.69738	0.244515	-6.94183	3.87066e-12	1.7958e-11	-1.9248	0.244411	-7.87526	3.40025e-15	1.97918e-14	-1.82205	0.232794	-7.82687	5.00153e-15	2.27497e-14	-1.81297	0.231719	-7.82402	5.11611e-15	2.57457e-14	0.247249	0.241744	1.02277	0.306416	0.783247	0.0198272	0.247152	0.0802229	0.93606	0.99643	0.284617	0.230109	1.23687	0.216134	0.629991	0.293692	0.234384	1.25304	0.210193	0.999995	0.0685706	0.241893	0.283474	0.776813	0.948435	-0.0560989
Trappc6a	67091	ENSMUSG00000002043	256.74	-0.461015	0.0865145	-5.32876	9.88835e-08	2.78888e-07	-0.287569	0.0836522	-3.43768	0.000586727	0.0010242	-0.52599	0.07835	-6.71334	1.90225e-11	6.27553e-11	-0.23425	0.0807877	-2.89957	0.00373672	0.00578543	0.0845124	0.0864459	0.977633	0.328256	0.797519	0.257958	0.083723	3.08109	0.00206243	0.174363	-0.316682	0.0813008	-3.89519	9.81214e-05	0.0205552	-0.0249422	0.0778174	-0.320522	0.748573	0.999995	0.24896	0.0852541	2.92021	0.00349795	0.136025	0.183985
Supt6	20926	ENSMUSG00000002052	2334.98	0.119524	0.056542	2.11389	0.0345245	0.0481293	0.0505838	0.05652	0.894973	0.370802	0.420771	0.131516	0.0537609	2.44631	0.0144327	0.0201645	0.0507429	0.053762	0.943843	0.34525	0.39075	-0.0643789	0.0572021	-1.12546	0.260393	0.749002	-0.133319	0.0558518	-2.38701	0.016986	0.500753	0.0680241	0.0544769	1.24868	0.211783	0.627515	-0.0127487	0.0530363	-0.240378	0.810037	0.999995	-0.0837944	0.0571618	-1.46592	0.142671	0.590045	-0.0718024
Spag5	54141	ENSMUSG00000002055	261.891	4.03348	0.267931	15.0541	3.243e-51	6.70525e-49	4.74328	0.276433	17.1589	5.39596e-66	2.85116e-63	4.18459	0.251401	16.6451	3.28504e-62	8.22212e-60	4.04967	0.251838	16.0805	3.49747e-58	8.87051e-56	-0.633048	0.306366	-2.06631	0.0387991	0.42119	0.0767502	0.233114	0.329238	0.741975	0.989084	0.0433256	0.278133	0.155773	0.876212	0.970459	-0.0916015	0.221961	-0.412692	0.679832	0.999995	-0.0373044	0.292651	-0.12747	0.898568	0.981675	0.11381
Unc119	22248	ENSMUSG00000002058	134.755	0.513211	0.13741	3.73489	0.0001878	0.00035759	0.61079	0.132775	4.60017	4.22137e-06	9.36867e-06	0.396789	0.125691	3.15685	0.00159482	0.0024862	0.61187	0.125483	4.87613	1.08188e-06	2.44093e-06	0.0993484	0.144179	0.689061	0.490785	0.877103	0.196927	0.125392	1.5705	0.1163	0.788478	-0.0116185	0.133437	-0.0870713	0.930615	0.986066	0.203462	0.117213	1.73583	0.0825937	0.999995	0.203653	0.142749	1.42665	0.15368	0.604775	0.0872312
Rab34	19376	ENSMUSG00000002059	368.456	0.913297	0.108978	8.38058	5.26676e-17	4.23791e-16	0.868834	0.107389	8.09057	5.93876e-16	3.73445e-15	0.806787	0.100789	8.0047	1.19757e-15	5.7759e-15	0.848507	0.101702	8.34304	7.24069e-17	4.37802e-16	0.0308401	0.11385	0.270885	0.78648	0.956732	-0.0136229	0.102209	-0.133284	0.893969	0.996061	-0.0961717	0.105983	-0.907426	0.364182	0.749908	-0.0544512	0.0962778	-0.565563	0.571691	0.999995	0.257763	0.112491	2.29142	0.0219391	0.29475	0.151253
Sdf2	20316	ENSMUSG00000002064	1088.7	0.0650799	0.055851	1.16524	0.243921	0.289341	0.017774	0.055121	0.322454	0.747109	0.78038	0.0345548	0.0522864	0.660875	0.508693	0.550724	0.107883	0.052765	2.0446	0.0408946	0.0544785	0.079114	0.0568904	1.39064	0.164335	0.660442	0.0318081	0.0540475	0.58852	0.556183	0.970943	-0.105013	0.0540376	-1.94334	0.0519754	0.383849	-0.0316847	0.0509702	-0.621633	0.534183	0.999995	0.0822316	0.0567575	1.44882	0.147387	0.596392	0.0517065
Ccne1	12447	ENSMUSG00000002068	107.685	2.30075	0.247294	9.30371	1.35624e-20	1.68287e-19	2.76854	0.249999	11.0742	1.67342e-28	3.498e-27	2.8784	0.243354	11.8281	2.79544e-32	6.0289e-31	2.31428	0.23054	10.0385	1.03199e-23	1.22691e-22	-0.416372	0.274369	-1.51756	0.129125	0.621028	0.0514177	0.219943	0.233777	0.815158	0.99512	0.684519	0.262248	2.6102	0.00904897	0.198468	0.120394	0.208796	0.576614	0.5642	0.999995	-0.574714	0.276534	-2.07828	0.0376836	0.372295	0.00294001
Hsf2bp	74377	ENSMUSG00000002076	17.4946	0.278981	0.297826	0.936722	0.348902	0.398679	-0.472044	0.288717	-1.63497	0.102055	0.129402	0.130348	0.273766	0.476128	0.633983	0.671359	0.026579	0.276396	0.0961628	0.923391	0.935489	0.395873	0.306498	1.2916	0.196495	0.7	-0.355152	0.279495	-1.27069	0.203839	0.872172	0.0196295	0.293119	0.0669678	0.946607	0.990306	-0.0841392	0.255781	-0.32895	0.742194	0.999995	0.0910503	0.312926	0.290964	0.771079	0.94591	-0.0575825
Bbc3	170770	ENSMUSG00000002083	133.975	0.656484	0.162461	4.04087	5.32529e-05	0.000108782	0.429296	0.160838	2.66912	0.00760493	0.0115144	0.357866	0.148484	2.41012	0.0159471	0.0221517	0.461639	0.152071	3.03568	0.00239996	0.00380211	0.0419686	0.169333	0.247847	0.804253	0.959822	-0.185219	0.153586	-1.20596	0.227832	0.884493	-0.29701	0.156341	-1.89976	0.0574645	0.395642	-0.193236	0.143982	-1.34208	0.179568	0.999995	0.432547	0.166041	2.60506	0.00918571	0.213455	0.133929
Mybpc3	17868	ENSMUSG00000002100	110691	-0.580382	0.145251	-3.99572	6.44992e-05	0.0001303	-0.596373	0.14525	-4.10583	4.02867e-05	8.04296e-05	-0.680231	0.138491	-4.91172	9.02821e-07	1.95955e-06	-0.697753	0.13849	-5.0383	4.69693e-07	1.09909e-06	0.0197414	0.145251	0.135913	0.89189	0.979415	0.00375094	0.145251	0.0258239	0.979398	0.998166	0.139143	0.13849	1.00471	0.315037	0.715283	0.12162	0.138491	0.878185	0.379843	0.999995	-0.0774467	0.145251	-0.533192	0.5939	0.890474	-0.177295
Psmc3	19182	ENSMUSG00000002102	5590.51	-0.244531	0.0540599	-4.52334	6.08727e-06	1.39812e-05	-0.371418	0.0538947	-6.89155	5.5189e-12	2.29516e-11	-0.351922	0.0513588	-6.85221	7.27161e-12	2.49092e-11	-0.237256	0.051441	-4.61219	3.98452e-06	8.45155e-06	0.172305	0.0541041	3.18469	0.0014491	0.0967186	0.0454183	0.0538503	0.843417	0.398995	0.939688	-0.114573	0.0515569	-2.22227	0.0262651	0.299988	9.2609e-05	0.0512425	0.00180727	0.998558	0.999995	0.119007	0.0541036	2.19961	0.0278343	0.329441	0.0116165
Acp2	11432	ENSMUSG00000002103	1080.27	0.542073	0.0909803	5.95814	2.55125e-09	8.53798e-09	0.724101	0.0905708	7.99486	1.29716e-15	7.88075e-15	0.773775	0.086182	8.97838	2.74781e-19	1.8768e-18	0.691616	0.0862232	8.02123	1.04688e-15	5.63652e-15	-0.0739899	0.0925744	-0.799248	0.424147	0.849389	0.108038	0.0889408	1.21472	0.224473	0.884279	0.053636	0.0880151	0.609395	0.542263	0.858843	-0.0285229	0.0843512	-0.338145	0.735254	0.999995	-0.0455169	0.0924132	-0.492536	0.62234	0.899002	0.186185
Rapsn	19400	ENSMUSG00000002104	316.97	-0.930479	0.117879	-7.89354	2.93744e-15	1.97024e-14	-1.02827	0.116281	-8.84302	9.3164e-19	7.96837e-18	-1.0497	0.110832	-9.47111	2.76883e-21	2.27314e-20	-0.793492	0.110655	-7.17086	7.45308e-13	3.02351e-12	0.253601	0.11557	2.19435	0.0282101	0.375995	0.15581	0.118575	1.31401	0.188842	0.861322	-0.0884773	0.109876	-0.805249	0.420676	0.79124	0.167728	0.111604	1.50288	0.13287	0.999995	0.155311	0.115696	1.34241	0.179464	0.634471	0.0360929
Slc39a13	68427	ENSMUSG00000002105	1316.76	1.20643	0.118149	10.2111	1.769e-24	3.29256e-23	1.29135	0.11789	10.9539	6.36438e-28	1.27167e-26	1.23684	0.112294	11.0142	3.26286e-28	5.17648e-27	1.29608	0.112467	11.5241	9.97838e-31	2.3063e-29	-0.0985845	0.119877	-0.822378	0.410862	0.844246	-0.0136615	0.116132	-0.117638	0.906354	0.996061	-0.0423661	0.114161	-0.371108	0.710557	0.922248	0.0168739	0.110572	0.152606	0.878709	0.999995	-0.028437	0.11968	-0.237609	0.812184	0.956024	0.00197011
Celf2	14007	ENSMUSG00000002107	2993.53	0.195284	0.0559085	3.49292	0.000477773	0.00086357	0.211961	0.0557242	3.80375	0.00014252	0.000268259	0.185308	0.053132	3.48769	0.000487204	0.000805178	0.178272	0.0532052	3.35064	0.000806242	0.00134967	-0.00748711	0.0564447	-0.132645	0.894474	0.980335	0.0091902	0.0551811	0.166546	0.867727	0.996061	-0.00461753	0.0538114	-0.0858095	0.931618	0.986293	-0.0116541	0.052518	-0.221907	0.824387	0.999995	-0.0441137	0.0564282	-0.781766	0.434352	0.830461	-0.0540894
Nr1h3	22259	ENSMUSG00000002108	524.945	-0.230135	0.10986	-2.0948	0.0361886	0.0502247	-0.206068	0.10952	-1.88156	0.0598952	0.0792354	0.0400344	0.103821	0.38561	0.699786	0.733447	-0.139343	0.103709	-1.34359	0.179081	0.214433	-0.0165541	0.110566	-0.149721	0.880985	0.9776	0.00751262	0.108806	0.0690458	0.944953	0.99643	0.133962	0.105053	1.27518	0.202245	0.616886	-0.0454149	0.102461	-0.443241	0.657591	0.999995	-0.0496865	0.110514	-0.449594	0.653003	0.908767	0.220483
Ddb2	107986	ENSMUSG00000002109	105.782	-0.759815	0.123483	-6.15322	7.59254e-10	2.69048e-09	-1.02087	0.118627	-8.60569	7.58564e-18	5.8395e-17	-0.904292	0.110952	-8.15027	3.63098e-16	1.83742e-15	-0.60985	0.112861	-5.40355	6.53346e-08	1.65441e-07	0.345565	0.117833	2.93266	0.00336073	0.149929	0.0845142	0.12424	0.68025	0.496346	0.960718	-0.22247	0.111162	-2.00132	0.0453576	0.366775	0.0719714	0.112655	0.638866	0.52291	0.999995	0.273742	0.11799	2.32005	0.0203382	0.284573	0.129265
Spi1	20375	ENSMUSG00000002111	586.678	2.65507	0.257868	10.2962	7.32838e-25	1.42536e-23	3.01351	0.25736	11.7093	1.14156e-31	3.12892e-30	3.06918	0.244944	12.5301	5.10842e-36	1.48809e-34	2.78869	0.244493	11.406	3.90232e-30	8.38757e-29	-0.198329	0.26386	-0.751646	0.452264	0.860972	0.160114	0.251213	0.637361	0.52389	0.965853	0.183947	0.250089	0.735524	0.46202	0.816521	-0.0965399	0.239227	-0.403549	0.686544	0.999995	-0.0541435	0.263016	-0.205856	0.836903	0.964069	0.359963
Sf3a1	67465	ENSMUSG00000002129	1446.08	-0.113765	0.0735382	-1.54702	0.121857	0.153661	-0.109836	0.0734629	-1.49512	0.134882	0.167247	-0.0878606	0.0698781	-1.25734	0.20863	0.244882	-0.106252	0.0700037	-1.51781	0.129062	0.158439	-0.0565635	0.0740818	-0.763527	0.445149	0.85638	-0.0526341	0.0729147	-0.721859	0.470381	0.955857	-0.00925376	0.0706115	-0.131052	0.895734	0.974049	-0.0276455	0.0692638	-0.399134	0.689795	0.999995	-0.0591875	0.0740131	-0.799689	0.423891	0.823929	-0.0332827
Stat6	20852	ENSMUSG00000002147	2482.94	0.230719	0.0691471	3.33665	0.000847957	0.0014858	0.275438	0.0691257	3.9846	6.75943e-05	0.000131888	0.271801	0.0656444	4.1405	3.46553e-05	6.46033e-05	0.234037	0.0657717	3.55832	0.000373228	0.0006483	-0.119905	0.0698086	-1.71762	0.0858656	0.54902	-0.0751862	0.0684576	-1.09829	0.272078	0.907651	-0.0321792	0.0663666	-0.484871	0.627768	0.893786	-0.0699427	0.0650429	-1.07533	0.282226	0.999995	0.0131064	0.0696323	0.188223	0.850702	0.969052	0.0541875
Napsa	16541	ENSMUSG00000002204	96.7772	3.20454	0.36007	8.89977	5.59648e-19	5.73579e-18	3.18864	0.342029	9.32272	1.134e-20	1.19506e-19	3.1765	0.317334	10.0099	1.37853e-23	1.41973e-22	2.95901	0.316382	9.35266	8.54676e-21	7.62912e-20	0.280639	0.390352	0.71894	0.472178	0.868521	0.264743	0.307018	0.862304	0.38852	0.934722	0.119885	0.341458	0.351097	0.725515	0.92782	-0.0975977	0.290181	-0.336334	0.736619	0.999995	0.71446	0.381062	1.87492	0.0608037	0.435831	0.686417
Vrk3	101568	ENSMUSG00000002205	704.419	0.116403	0.0538389	2.16205	0.030614	0.043066	0.0890831	0.0531375	1.67646	0.0936474	0.119627	0.050178	0.0498631	1.00631	0.314265	0.355936	0.123309	0.0504604	2.44367	0.0145386	0.0207001	0.0018073	0.0559383	0.0323088	0.974226	0.993382	-0.0255123	0.0509228	-0.501001	0.616371	0.979098	-0.0813498	0.0526048	-1.54643	0.122	0.518892	-0.00821922	0.0475953	-0.17269	0.862895	0.999995	0.0841409	0.0554246	1.51812	0.128985	0.564382	0.0179162
Smg9	71997	ENSMUSG00000002210	367.88	0.444664	0.0977631	4.54839	5.40591e-06	1.25025e-05	0.593074	0.10148	5.84422	5.0895e-09	1.55722e-08	0.463732	0.0913197	5.07812	3.81194e-07	8.57304e-07	0.415501	0.0918656	4.52292	6.09914e-06	1.27227e-05	-0.58749	0.104249	-5.63547	1.7458e-08	6.30963e-06	-0.43908	0.0948058	-4.63136	3.63265e-06	0.000853089	-0.0241219	0.0951347	-0.253555	0.799839	0.948918	-0.0723529	0.0879088	-0.823045	0.410482	0.999995	0.0928629	0.100387	0.925046	0.354942	0.790931	0.111931
Paxip1	55982	ENSMUSG00000002221	677.815	-0.149262	0.0698243	-2.13768	0.0325427	0.0455737	-0.0873358	0.069264	-1.26091	0.207341	0.248396	-0.237117	0.0658928	-3.59853	0.000320023	0.000538667	-0.178048	0.065885	-2.70241	0.00688391	0.0102751	-0.0128193	0.0708538	-0.180926	0.856426	0.973879	0.0491068	0.0682105	0.71993	0.471568	0.955989	0.0101863	0.0671024	0.151802	0.879343	0.970755	0.0692552	0.0646526	1.07119	0.284084	0.999995	0.0158496	0.0706152	0.22445	0.822407	0.959664	-0.0720056
Rmnd5a	68477	ENSMUSG00000002222	3038.73	-0.989285	0.0932249	-10.6118	2.62619e-26	5.8633e-25	-0.904566	0.0933281	-9.69232	3.25058e-22	3.90467e-21	-0.896691	0.0889338	-10.0827	6.59058e-24	7.01545e-23	-1.09077	0.0888839	-12.2718	1.28328e-34	4.23061e-33	-0.158688	0.0930853	-1.70476	0.0882389	0.553895	-0.073969	0.0934674	-0.791388	0.428717	0.947275	0.186856	0.0887601	2.10518	0.0352757	0.337185	-0.00722123	0.0890574	-0.0810851	0.935374	0.999995	-0.219955	0.093088	-2.36287	0.0181338	0.273245	-0.127361
Mov10	17454	ENSMUSG00000002227	469.752	0.55533	0.153878	3.6089	0.000307493	0.000569814	0.702728	0.154836	4.53852	5.66503e-06	1.24162e-05	0.724836	0.145986	4.96512	6.86592e-07	1.50604e-06	0.667192	0.146122	4.56598	4.97159e-06	1.04589e-05	-0.401709	0.156897	-2.56034	0.0104569	0.256372	-0.254311	0.151777	-1.67556	0.0938238	0.759059	0.024132	0.148346	0.162674	0.870775	0.969128	-0.0335123	0.143726	-0.233168	0.815631	0.999995	-0.0264585	0.155694	-0.169939	0.865058	0.973076	0.143047
Ppm1j	71887	ENSMUSG00000002228	667.826	-0.071325	0.150127	-0.475097	0.634718	0.677759	-0.255862	0.149991	-1.70584	0.0880375	0.113175	-0.233054	0.143193	-1.62755	0.10362	0.127967	-0.161115	0.142994	-1.12673	0.259858	0.301846	0.0505915	0.150598	0.335938	0.736918	0.947825	-0.133945	0.149519	-0.895841	0.370337	0.931426	0.0834791	0.143695	0.580946	0.561277	0.86752	0.155418	0.142489	1.09074	0.275388	0.999995	-0.102051	0.150733	-0.677032	0.498386	0.855236	-0.26378
Rhoc	11853	ENSMUSG00000002233	3234.88	1.7757	0.101287	17.5314	8.25548e-69	9.2374e-66	1.852	0.101086	18.3211	5.61261e-75	8.89692e-72	1.69288	0.0961862	17.6	2.46203e-69	1.17082e-66	1.73827	0.0962989	18.0508	7.78078e-73	7.4003e-70	-0.0920866	0.102548	-0.897989	0.369191	0.823692	-0.0157803	0.0998062	-0.158109	0.874371	0.996061	-0.0480203	0.0973892	-0.493077	0.621958	0.892585	-0.00263114	0.0950821	-0.0276723	0.977924	0.999995	0.122338	0.102284	1.19606	0.231673	0.689555	0.039522
Tead3	21678	ENSMUSG00000002249	727.314	-0.241509	0.0986479	-2.44819	0.0143577	0.021239	-0.346089	0.098562	-3.51139	0.000445776	0.000790634	-0.49575	0.0932918	-5.31397	1.07264e-07	2.54633e-07	-0.207464	0.0937476	-2.21301	0.0268969	0.0367658	0.00167	0.0991426	0.0168444	0.986561	0.996404	-0.102911	0.0980644	-1.04942	0.293985	0.915792	-0.22819	0.0940798	-2.42549	0.0152876	0.240706	0.0600954	0.0929568	0.646487	0.517964	0.999995	0.189612	0.0987155	1.92079	0.0547585	0.418569	-0.0646295
Ppard,Ppard	19015,69050	ENSMUSG00000002250	1182.83	-0.259177	0.0901195	-2.87593	0.00402841	0.00645564	-0.158235	0.0904192	-1.75002	0.0801155	0.103904	-0.104912	0.0859728	-1.22029	0.222354	0.259837	-0.235945	0.0859208	-2.74608	0.00603128	0.00907077	-0.237285	0.0907127	-2.61578	0.0089023	0.238736	-0.136343	0.089824	-1.51789	0.129043	0.802565	0.112172	0.0865313	1.29632	0.194865	0.609725	-0.0188607	0.0853583	-0.22096	0.825124	0.999995	-0.22817	0.0906264	-2.5177	0.0118125	0.237141	-0.0739047
Def6	23853	ENSMUSG00000002257	167.746	1.68292	0.163187	10.3128	6.16712e-25	1.20566e-23	1.81898	0.159177	11.4274	3.04982e-30	7.46637e-29	1.56398	0.148418	10.5376	5.79355e-26	7.4614e-25	1.72678	0.151367	11.4079	3.81885e-30	8.21744e-29	-0.00367824	0.176698	-0.0208165	0.983392	0.99532	0.132386	0.144031	0.919147	0.358019	0.928835	-0.190826	0.162663	-1.17314	0.240741	0.656122	-0.0280238	0.135943	-0.206143	0.836679	0.999995	0.306598	0.17297	1.77255	0.0763035	0.474076	0.187658
Peg3	18616	ENSMUSG00000002265	526.696	0.258384	0.129157	2.00054	0.0454418	0.0619903	0.443003	0.128605	3.44468	0.000571731	0.000999859	0.253812	0.122372	2.0741	0.0380702	0.0502339	0.278292	0.122603	2.26986	0.0232158	0.032045	-0.0586768	0.130771	-0.448698	0.653649	0.927602	0.125942	0.126963	0.991958	0.321218	0.92253	-0.0282827	0.124201	-0.227717	0.819866	0.955423	-0.00380284	0.12075	-0.0314936	0.974876	0.999995	0.0369384	0.130413	0.283241	0.776992	0.948584	0.0323661
Zim1	22776	ENSMUSG00000002266	80.0555	-1.81116	0.184262	-9.82928	8.42201e-23	1.29301e-21	-1.7852	0.185844	-9.6059	7.5499e-22	8.78912e-21	-1.18184	0.172163	-6.86465	6.66532e-12	2.28983e-11	-1.45828	0.173661	-8.3973	4.56879e-17	2.82442e-16	-0.0204745	0.171312	-0.119516	0.904866	0.982005	0.00548724	0.197845	0.0277351	0.977873	0.998135	0.111968	0.166486	0.672534	0.501244	0.841371	-0.164473	0.179111	-0.918276	0.358474	0.999995	-0.32014	0.1731	-1.84945	0.0643926	0.444898	0.309176
Metrn	70083	ENSMUSG00000002274	516.86	-0.724809	0.0932448	-7.77319	7.65337e-15	4.89682e-14	-0.529115	0.0935151	-5.65806	1.5309e-08	4.4196e-08	-0.437255	0.0895098	-4.88499	1.03433e-06	2.2325e-06	-0.55516	0.0887735	-6.25367	4.00908e-10	1.25038e-09	-0.185174	0.0932175	-1.98648	0.0469804	0.447278	0.0105205	0.0935424	0.112468	0.910453	0.996061	0.22406	0.0896198	2.50012	0.0124151	0.221456	0.106155	0.0886625	1.19729	0.231194	0.999995	-0.379433	0.0935988	-4.05382	5.03871e-05	0.011634	-0.0918782
Lmf1	76483	ENSMUSG00000002279	711.593	-0.655477	0.0947041	-6.92132	4.47466e-12	2.05796e-11	-0.578416	0.0948896	-6.09568	1.08973e-09	3.57827e-09	-0.540362	0.0899611	-6.00662	1.89436e-09	5.24597e-09	-0.565749	0.089744	-6.30403	2.9e-10	9.18171e-10	-0.121067	0.0946923	-1.27853	0.201062	0.703052	-0.0440067	0.0949014	-0.463709	0.642856	0.981561	0.102232	0.0900729	1.13499	0.256379	0.671574	0.0768448	0.0896318	0.857338	0.391258	0.999995	-0.098139	0.094547	-1.03799	0.299274	0.75031	0.016976
Ciao3	67563	ENSMUSG00000002280	1207.45	-0.552145	0.0954569	-5.78424	7.28417e-09	2.32093e-08	-0.560348	0.0953708	-5.87546	4.21667e-09	1.30274e-08	-0.636746	0.0907101	-7.01957	2.22545e-12	7.99178e-12	-0.536821	0.090812	-5.91134	3.39336e-09	9.76676e-09	-0.00388371	0.0954339	-0.0406953	0.967539	0.992688	-0.012086	0.0953939	-0.126696	0.899181	0.996061	-0.0648423	0.090857	-0.713675	0.475428	0.824965	0.0350831	0.0906651	0.386953	0.698791	0.999995	0.045147	0.0953251	0.473611	0.635777	0.902678	-0.0394538
Angptl4	57875	ENSMUSG00000002289	1624.72	3.00879	0.437087	6.88373	5.83067e-12	2.65147e-11	3.24312	0.437082	7.41993	1.1718e-13	5.83048e-13	3.2322	0.416738	7.75595	8.76822e-15	3.90698e-14	2.46907	0.416383	5.92979	3.03322e-09	8.76468e-09	-0.284013	0.438554	-0.647612	0.517236	0.888305	-0.0496833	0.43561	-0.114055	0.909195	0.996061	0.476213	0.417783	1.13986	0.254347	0.668579	-0.286921	0.415334	-0.69082	0.489678	0.999995	-0.221249	0.43843	-0.50464	0.613812	0.895853	0.00216184
Dbf4	27214	ENSMUSG00000002297	262.2	2.73399	0.212658	12.8563	7.93081e-38	5.27482e-36	2.90681	0.210761	13.792	2.84836e-43	2.07592e-41	2.78959	0.199202	14.0038	1.47693e-44	8.97577e-43	2.81644	0.200022	14.0807	4.99225e-45	3.98096e-43	-0.139531	0.227512	-0.61329	0.539685	0.896732	0.0332935	0.194633	0.171058	0.864178	0.996061	-0.0145406	0.213245	-0.0681874	0.945636	0.989906	0.0123116	0.184978	0.0665574	0.946934	0.999995	0.0704495	0.224845	0.313324	0.754035	0.940491	0.126055
Daxx	13163	ENSMUSG00000002307	624.596	0.43679	0.0849907	5.13927	2.75814e-07	7.36149e-07	0.318382	0.0845418	3.76597	0.000165903	0.000309696	0.52691	0.0797058	6.61069	3.82541e-11	1.22277e-10	0.44594	0.0797787	5.58972	2.27436e-08	6.0629e-08	-0.00849232	0.0873796	-0.0971888	0.922576	0.986079	-0.1269	0.0820703	-1.54624	0.122047	0.791107	0.0520824	0.0823795	0.632225	0.52724	0.852212	-0.0288874	0.0770147	-0.37509	0.707594	0.999995	0.0606286	0.0869862	0.696992	0.485808	0.850776	0.150749
Cd320	54219	ENSMUSG00000002308	406.615	-0.416582	0.100218	-4.15674	3.22819e-05	6.76741e-05	-0.26449	0.100108	-2.64204	0.00824078	0.0124173	-0.447056	0.0947521	-4.71817	2.37979e-06	4.95929e-06	-0.29674	0.0947951	-3.13033	0.00174607	0.00280996	-0.11672	0.100944	-1.15628	0.247565	0.739431	0.0353719	0.0993759	0.35594	0.721885	0.989084	-0.0423208	0.09568	-0.442316	0.65826	0.906083	0.107995	0.0938584	1.15062	0.24989	0.999995	0.00525983	0.100378	0.0524005	0.95821	0.991926	-0.0252149
Ipo4	75751	ENSMUSG00000002319	893.165	0.641933	0.086552	7.41674	1.20041e-13	6.66691e-13	0.551689	0.0857818	6.43131	1.26509e-10	4.56287e-10	0.614056	0.0817094	7.51513	5.68565e-14	2.35935e-13	0.675387	0.0820577	8.23064	1.86221e-16	1.0808e-15	0.0788837	0.0883409	0.892947	0.371886	0.825054	-0.0113605	0.0839383	-0.135343	0.89234	0.996061	-0.0702828	0.0840717	-0.835986	0.403163	0.780768	-0.0089522	0.0796356	-0.112414	0.910495	0.999995	0.0557802	0.0882697	0.631929	0.527433	0.865377	0.0279033
Tm9sf1	74140	ENSMUSG00000002320	1011.33	0.277076	0.064931	4.26724	1.97907e-05	4.26293e-05	0.239235	0.0646233	3.70199	0.000213917	0.000394181	0.350217	0.0617173	5.67453	1.39067e-08	3.58786e-08	0.249572	0.0615137	4.05718	4.96698e-05	9.43122e-05	-0.0310325	0.0664869	-0.466746	0.640682	0.923314	-0.0688738	0.0630213	-1.09287	0.274453	0.9078	0.124681	0.0634689	1.96445	0.0494781	0.377294	0.0240363	0.0597048	0.402585	0.687253	0.999995	-0.137889	0.0666172	-2.06987	0.0384642	0.374645	-0.0647481
Rec8	56739	ENSMUSG00000002324	11.003	-0.199139	0.332923	-0.598153	0.549738	0.596867	0.0472109	0.327242	0.144269	0.885288	0.90279	-0.100779	0.331795	-0.30374	0.761326	0.790025	-0.74021	0.310532	-2.38368	0.0171403	0.024171	-0.108306	0.347497	-0.311675	0.755287	0.951899	0.138044	0.311723	0.442841	0.657881	0.982895	0.61599	0.331305	1.85928	0.0629868		-0.0234398	0.311055	-0.075356	0.939931	0.999995	-0.37819	0.356132	-1.06194	0.288263		-0.279831
Irf9	16391	ENSMUSG00000002325	901.247	0.419617	0.127049	3.3028	0.000957249	0.00166427	0.499003	0.127729	3.90673	9.35542e-05	0.000179774	0.484089	0.120441	4.01931	5.83688e-05	0.000106482	0.47263	0.120582	3.91958	8.8703e-05	0.000163816	-0.394569	0.128784	-3.0638	0.00218543	0.119587	-0.315182	0.125979	-2.50186	0.0123544	0.460295	-0.0187913	0.121673	-0.154441	0.877262	0.970459	-0.0302502	0.119339	-0.253483	0.799895	0.999995	0.115677	0.127858	0.904729	0.365609	0.797336	0.180149
Gmpr2	105446	ENSMUSG00000002326	169.105	0.312388	0.111781	2.79464	0.00519583	0.00819867	0.486064	0.110876	4.38386	1.16595e-05	2.46952e-05	0.52691	0.103501	5.09086	3.56436e-07	8.04285e-07	0.515446	0.105352	4.89259	9.95159e-07	2.25356e-06	-0.128785	0.118492	-1.08687	0.277095	0.761685	0.0448907	0.103674	0.432999	0.665015	0.983025	-0.0886088	0.112133	-0.790214	0.429403	0.797597	-0.100072	0.0961137	-1.04119	0.297788	0.999995	-0.0149154	0.11703	-0.127449	0.898585	0.981675	0.199606
Mdp1	67881	ENSMUSG00000002329	1556.59	-0.112536	0.10207	-1.10253	0.270231	0.3175	-0.138094	0.101843	-1.35595	0.175116	0.212929	-0.11638	0.0970848	-1.19875	0.230626	0.268677	-0.0187086	0.0971288	-0.192616	0.847259	0.869568	0.0585271	0.102346	0.571858	0.567418	0.905198	0.0329685	0.101567	0.324599	0.745484	0.989084	-0.0289643	0.097579	-0.296829	0.766597	0.938982	0.0687074	0.0966323	0.711019	0.477072	0.999995	-0.00362876	0.102352	-0.0354537	0.971718	0.993622	-0.00747334
Dhrs1	52585	ENSMUSG00000002332	966.58	0.17691	0.0638271	2.7717	0.00557647	0.0087579	0.294454	0.0632553	4.65501	3.23973e-06	7.27838e-06	0.306732	0.0604556	5.07368	3.9019e-07	8.76175e-07	0.219591	0.0600289	3.65809	0.000254102	0.000448796	-0.0335984	0.065347	-0.514154	0.607144	0.915403	0.0839459	0.061684	1.3609	0.173544	0.849683	0.170785	0.0621179	2.74936	0.00597115	0.164907	0.0836434	0.058307	1.43453	0.15142	0.999995	-0.111881	0.0654107	-1.71044	0.0871853	0.496351	0.017942
Tmem161a	234371	ENSMUSG00000002342	1644.88	-0.345462	0.0891749	-3.87398	0.000107073	0.000210537	-0.436252	0.0890704	-4.89784	9.68967e-07	2.29678e-06	-0.475617	0.0848655	-5.60437	2.09017e-08	5.29983e-08	-0.475104	0.0848524	-5.59918	2.15365e-08	5.75377e-08	0.039592	0.0892931	0.443394	0.657481	0.928723	-0.0511985	0.0889519	-0.575575	0.564902	0.971586	0.0397227	0.085028	0.467172	0.640377	0.899118	0.0402363	0.0846895	0.475104	0.634713	0.999995	0.0100984	0.0892714	0.11312	0.909935	0.983811	-0.120057
Armc6	76813	ENSMUSG00000002343	309.985	0.587308	0.0899523	6.5291	6.61643e-11	2.66874e-10	0.306793	0.0885178	3.46589	0.000528471	0.000927787	0.659851	0.0844381	7.81461	5.5135e-15	2.49947e-14	0.536082	0.085088	6.30032	2.97024e-10	9.39317e-10	0.0967971	0.0942941	1.02655	0.304635	0.78086	-0.183718	0.0838776	-2.19031	0.0285021	0.602115	0.0117271	0.090516	0.129558	0.896916	0.97442	-0.112042	0.0785914	-1.42562	0.153977	0.999995	-0.0577464	0.0948996	-0.6085	0.542856	0.872168	0.014796
Borcs8	72368	ENSMUSG00000002345	373.996	-0.037561	0.069172	-0.543008	0.587124	0.633417	0.0381723	0.0676548	0.564222	0.572603	0.617696	-0.0274687	0.0640322	-0.428983	0.667936	0.703398	-0.0775581	0.0645493	-1.20153	0.229545	0.269149	0.0168842	0.0714594	0.236277	0.813218	0.962196	0.0926175	0.0652341	1.41977	0.155674	0.83175	-0.000191461	0.067239	-0.00284747	0.997728	0.999337	-0.0502808	0.0612017	-0.821558	0.411328	0.999995	0.0371183	0.0710637	0.522324	0.601444	0.893718	0.0472105
Slc25a42	73095	ENSMUSG00000002346	1754.25	-1.82896	0.210774	-8.67735	4.05096e-18	3.70468e-17	-1.73708	0.210795	-8.24061	1.7134e-16	1.14198e-15	-1.88389	0.201083	-9.36871	7.34224e-21	5.80965e-20	-2.14023	0.201105	-10.6424	1.8922e-26	2.92154e-25	-0.0239106	0.210258	-0.11372	0.90946	0.982699	0.0679683	0.21131	0.321653	0.747716	0.989935	0.175023	0.200494	0.872958	0.382686	0.764482	-0.0813213	0.201692	-0.403196	0.686804	0.999995	-0.18242	0.210285	-0.867487	0.385675	0.807236	-0.237351
Snx9	66616	ENSMUSG00000002365	1665.33	0.361586	0.0688574	5.25123	1.5109e-07	4.16286e-07	0.393737	0.0685967	5.73988	9.47441e-09	2.80676e-08	0.522534	0.0653569	7.99509	1.29475e-15	6.22725e-15	0.398434	0.0653	6.10159	1.05018e-09	3.15734e-09	-0.0358431	0.0698903	-0.512848	0.608058	0.915403	-0.00369161	0.067544	-0.0546548	0.956413	0.996659	0.106337	0.0665632	1.59754	0.110146	0.50177	-0.0177631	0.0640698	-0.277246	0.781591	0.999995	-0.0922371	0.0698934	-1.31968	0.186941	0.644667	0.0687115
Ranbp3	71810	ENSMUSG00000002372	1366.82	0.289975	0.0459363	6.31254	2.74487e-10	1.03126e-09	0.16686	0.0450766	3.7017	0.000214157	0.000394585	0.240392	0.0427909	5.61784	1.93364e-08	4.92063e-08	0.210322	0.0429665	4.89502	9.8298e-07	2.22651e-06	0.117414	0.0473053	2.48206	0.0130627	0.27919	-0.00570016	0.0436377	-0.130625	0.896072	0.996061	0.00567203	0.0446381	0.127067	0.898887	0.974947	-0.0243986	0.041044	-0.594448	0.552212	0.999995	0.0895215	0.0472434	1.8949	0.0581057	0.428731	0.0399389
Ndufa11	69875	ENSMUSG00000002379	4745.3	-0.704974	0.171669	-4.10659	4.01548e-05	8.31781e-05	-0.754188	0.171647	-4.39382	1.11375e-05	2.36448e-05	-0.901366	0.163628	-5.50864	3.61627e-08	8.96152e-08	-0.601712	0.163642	-3.67701	0.000235983	0.000418035	0.0600792	0.171631	0.350048	0.726303	0.94612	0.0108652	0.171685	0.0632859	0.949539	0.996583	-0.168696	0.163623	-1.03101	0.302538	0.706889	0.130958	0.163646	0.800251	0.423565	0.999995	0.137295	0.171613	0.800023	0.423698	0.823929	-0.0590978
Nr2f6	13864	ENSMUSG00000002393	899.361	-0.130524	0.0699466	-1.86605	0.0620337	0.0826508	-0.170906	0.0698174	-2.4479	0.0143692	0.0209144	-0.145888	0.0662745	-2.20126	0.0277174	0.0372424	-0.168745	0.0663816	-2.54205	0.0110205	0.0159683	-0.0334547	0.070785	-0.472624	0.636481	0.922449	-0.0738365	0.0689672	-1.0706	0.284348	0.913855	0.0172837	0.0673381	0.25667	0.797433	0.948166	-0.00557388	0.0653024	-0.0853549	0.931979	0.999995	-0.0377543	0.0706755	-0.534192	0.593209	0.890474	-0.0531178
Use1	67023	ENSMUSG00000002395	1910.32	-0.518081	0.0902351	-5.74146	9.38629e-09	2.95508e-08	-0.521284	0.0899834	-5.79311	6.90943e-09	2.08092e-08	-0.588846	0.0857173	-6.86963	6.437e-12	2.21539e-11	-0.452832	0.0858719	-5.27334	1.33963e-07	3.29741e-07	0.111094	0.0901606	1.23218	0.217881	0.718788	0.107892	0.090058	1.19803	0.230907	0.886441	-0.139095	0.0859084	-1.61911	0.105423	0.493451	-0.00308119	0.0856808	-0.0359613	0.971313	0.999995	0.111469	0.0901226	1.23686	0.216139	0.673002	0.0407043
Ocel1	77090	ENSMUSG00000002396	457.431	-0.116716	0.0985418	-1.18443	0.236243	0.280986	-0.204355	0.0993351	-2.05723	0.0396644	0.0539583	-0.187125	0.0929332	-2.01354	0.0440579	0.0575755	-0.192852	0.0938512	-2.05487	0.0398913	0.05325	-0.167965	0.100157	-1.67701	0.0935403	0.560167	-0.255604	0.0977062	-2.61605	0.00889547	0.409808	-0.133241	0.0946862	-1.40719	0.159372	0.571927	-0.138969	0.0920823	-1.50918	0.131252	0.999995	0.0706829	0.0992641	0.712069	0.476422	0.847455	0.000274192
Dyrk1b	13549	ENSMUSG00000002409	473.671	-0.970012	0.10658	-9.10127	8.92835e-20	9.95517e-19	-0.828109	0.106749	-7.75756	8.65756e-15	4.85078e-14	-0.860511	0.10102	-8.51818	1.62083e-17	9.35418e-17	-1.01989	0.100935	-10.1044	5.28265e-24	6.45385e-23	-0.119634	0.105713	-1.13168	0.257767	0.747081	0.0222689	0.107607	0.206947	0.836051	0.996061	0.129353	0.100307	1.28956	0.197202	0.611032	-0.0300221	0.101644	-0.295366	0.767715	0.999995	-0.0639943	0.105457	-0.606828	0.543965	0.872882	0.0455069
Braf	109880	ENSMUSG00000002413	873.499	-0.149561	0.0660427	-2.26461	0.0235369	0.0337647	-0.139059	0.0653418	-2.12817	0.0333229	0.0458759	-0.166153	0.0620817	-2.67637	0.00744251	0.0107872	-0.150826	0.0623781	-2.41794	0.0156088	0.022128	0.0604657	0.066728	0.906151	0.364856	0.822511	0.0709676	0.0646418	1.09786	0.272266	0.907651	-0.0402041	0.0633302	-0.634833	0.525537	0.851951	-0.0248771	0.0611101	-0.407086	0.683944	0.999995	0.0578444	0.0666077	0.868434	0.385157	0.807077	0.0412516
Ndufb2	68198	ENSMUSG00000002416	2554.55	-1.08579	0.180314	-6.02165	1.72651e-09	5.87928e-09	-1.1868	0.180258	-6.58388	4.58339e-11	1.73055e-10	-1.30019	0.171804	-7.5679	3.79309e-14	1.60089e-13	-0.979288	0.171851	-5.69848	1.20879e-08	3.30796e-08	0.154725	0.180107	0.859075	0.390299	0.835121	0.0537178	0.180466	0.297662	0.765961	0.991235	-0.242424	0.171695	-1.41194	0.157967	0.570075	0.078483	0.171959	0.456405	0.648099	0.999995	0.209622	0.180083	1.16403	0.244412	0.70199	-0.00478261
Hltf	20585	ENSMUSG00000002428	748.334	-0.00293223	0.0661546	-0.044324	0.964646	0.970719	0.0234744	0.065442	0.358705	0.719816	0.755272	-0.00147514	0.0623153	-0.0236722	0.981114	0.983441	0.0739546	0.062585	1.18167	0.237338	0.277551	0.0224913	0.0674021	0.333688	0.738615	0.947962	0.0488979	0.0641563	0.762168	0.44596	0.94832	-0.0447033	0.0642237	-0.696056	0.486394	0.831662	0.0307265	0.0606251	0.506828	0.612276	0.999995	-0.00723831	0.0673326	-0.107501	0.914392	0.984673	-0.00578121
Prpf6	68879	ENSMUSG00000002455	1590.19	-0.0892228	0.0350047	-2.54888	0.010807	0.0162557	-0.186366	0.0345842	-5.38877	7.09424e-08	1.90092e-07	-0.217393	0.0327162	-6.64482	3.03579e-11	9.80752e-11	-0.195595	0.032955	-5.93521	2.93474e-09	8.49562e-09	0.0457163	0.0358591	1.27489	0.202348	0.704271	-0.0514269	0.0336975	-1.52613	0.126976	0.797946	-0.0303377	0.0338748	-0.895581	0.370477	0.754383	-0.00853924	0.0317628	-0.268844	0.78805	0.999995	0.0492574	0.0357235	1.37885	0.167941	0.624122	-0.0789132
Rgs19	56470	ENSMUSG00000002458	360.916	1.84795	0.171503	10.775	4.5167e-27	1.078e-25	1.97662	0.170396	11.6002	4.11208e-31	1.07741e-29	2.01182	0.161398	12.465	1.15895e-35	3.25636e-34	1.84185	0.161379	11.4132	3.5935e-30	7.75887e-29	-0.11007	0.178864	-0.615385	0.5383	0.896084	0.0186011	0.162652	0.114361	0.908951	0.996061	0.0817028	0.168119	0.485981	0.62698	0.893786	-0.0882714	0.154364	-0.571839	0.567431	0.999995	0.0692216	0.177549	0.389874	0.696629	0.922239	0.233094
Abhd3	106861	ENSMUSG00000002475	82.3075	-1.01787	0.203308	-5.00656	5.54104e-07	1.42801e-06	-1.16297	0.205719	-5.65321	1.57479e-08	4.54011e-08	-0.921524	0.194697	-4.73313	2.21085e-06	4.61941e-06	-1.01503	0.194215	-5.2263	1.72939e-07	4.21965e-07	-0.049692	0.199999	-0.248461	0.803778	0.959822	-0.19479	0.208937	-0.932291	0.351186	0.928835	0.105735	0.192108	0.550394	0.582049	0.877861	0.0122313	0.196776	0.0621584	0.950437	0.999995	-0.222591	0.200807	-1.10848	0.267653	0.724128	-0.12624
Snrpd1	20641	ENSMUSG00000002477	651.994	1.11535	0.118896	9.38093	6.5395e-21	8.38802e-20	1.02264	0.117082	8.73438	2.44995e-18	2.00357e-17	1.04304	0.111883	9.32257	1.13558e-20	8.82392e-20	1.25882	0.11242	11.1975	4.19463e-29	8.13356e-28	0.246136	0.12135	2.02831	0.0425282	0.434946	0.15342	0.114536	1.33949	0.180411	0.857306	-0.129406	0.115416	-1.12122	0.262193	0.674	0.086378	0.10879	0.793986	0.427204	0.999995	0.171428	0.121406	1.41202	0.157943	0.610514	0.0991119
Tchp	77832	ENSMUSG00000002486	262.054	-0.0716643	0.105607	-0.678591	0.497397	0.546275	-0.367337	0.102187	-3.59475	0.000324699	0.000585276	-0.158189	0.0977649	-1.61806	0.10565	0.130303	-0.0679334	0.0994556	-0.683052	0.494574	0.540056	0.396585	0.105869	3.74598	0.000179691	0.0208419	0.100912	0.101915	0.990154	0.322099	0.922614	-0.183335	0.101197	-1.81167	0.0700377	0.425799	-0.0930785	0.0959616	-0.969956	0.332068	0.999995	0.189873	0.106558	1.78187	0.0747708	0.469384	0.103347
Tiam1	21844	ENSMUSG00000002489	262.246	0.641348	0.124498	5.15146	2.58468e-07	6.92476e-07	0.576119	0.121393	4.74592	2.0756e-06	4.75688e-06	0.953211	0.116502	8.18194	2.79321e-16	1.42791e-15	0.529865	0.114831	4.61432	3.94392e-06	8.37196e-06	0.188858	0.128475	1.47	0.141561	0.637503	0.12363	0.117176	1.05508	0.29139	0.915792	0.356241	0.121152	2.94044	0.00327747	0.132115	-0.067105	0.109913	-0.610529	0.541512	0.999995	-0.026633	0.129412	-0.2058	0.836947	0.964069	0.28523
Tsc2	22084	ENSMUSG00000002496	4128.27	-0.875742	0.0988401	-8.86019	7.98755e-19	8.02213e-18	-0.867031	0.0988992	-8.76682	1.8379e-18	1.52866e-17	-0.789522	0.0942462	-8.37724	5.41855e-17	2.97208e-16	-1.01963	0.0942289	-10.8208	2.7436e-27	4.56073e-26	-0.105016	0.0987634	-1.06331	0.28764	0.768024	-0.0963057	0.0989758	-0.973023	0.330542	0.925574	0.178421	0.0941642	1.89479	0.0581203	0.397765	-0.0516885	0.0943108	-0.548066	0.583647	0.999995	-0.17745	0.0987685	-1.79663	0.0723945	0.463082	-0.0912305
Rpl3l	66211	ENSMUSG00000002500	5984.99	-2.28962	0.347663	-6.58574	4.52613e-11	1.86274e-10	-2.50597	0.347693	-7.20742	5.70226e-13	2.63161e-12	-2.69146	0.331493	-8.1192	4.6925e-16	2.35392e-15	-2.39545	0.331482	-7.22648	4.95688e-13	2.04755e-12	0.138445	0.347502	0.3984	0.690335	0.93663	-0.0779036	0.347855	-0.223954	0.822793	0.996061	-0.168223	0.331322	-0.507732	0.611641	0.888823	0.127791	0.331654	0.385316	0.700003	0.999995	0.1898	0.347497	0.546192	0.584934	0.887991	-0.212041
Nherf2	65962	ENSMUSG00000002504	3560.23	-0.873188	0.167092	-5.22579	1.73415e-07	4.74429e-07	-0.742775	0.167206	-4.44228	8.90092e-06	1.90905e-05	-1.02894	0.159259	-6.46078	1.04163e-10	3.20354e-10	-1.0269	0.159353	-6.44421	1.16203e-10	3.83088e-10	-0.320796	0.167086	-1.91995	0.0548644	0.471756	-0.190384	0.167212	-1.13858	0.254878	0.900535	-0.19502	0.159231	-1.22476	0.220664	0.634598	-0.192987	0.159381	-1.21085	0.225951	0.999995	0.101451	0.166994	0.607517	0.543508	0.872556	-0.0542973
Puf60	67959	ENSMUSG00000002524	2190.52	0.282432	0.0480537	5.87743	4.16692e-09	1.36378e-08	0.185064	0.0475397	3.89283	9.90826e-05	0.000189976	0.153889	0.0451223	3.41049	0.000648467	0.00105681	0.25156	0.0454103	5.53971	3.02968e-08	7.95673e-08	0.10792	0.0488803	2.20785	0.0272548	0.371017	0.010552	0.0466894	0.226003	0.821199	0.995861	-0.113597	0.0462938	-2.45382	0.0141346	0.233332	-0.0159261	0.0442153	-0.360194	0.718702	0.999995	0.157705	0.0487324	3.23615	0.00121152	0.0867644	0.0291623
Golga2	99412	ENSMUSG00000002546	3287.43	-0.284728	0.0613288	-4.64265	3.43973e-06	8.14928e-06	-0.238255	0.0612962	-3.88694	0.000101518	0.000194429	-0.349881	0.0583965	-5.99147	2.07952e-09	5.73701e-09	-0.370081	0.0583918	-6.3379	2.32913e-10	7.45369e-10	-0.0673735	0.0615189	-1.09517	0.273443	0.758873	-0.0209002	0.0611054	-0.342034	0.732325	0.989084	0.0465171	0.0585881	0.793968	0.427214	0.796039	0.0263167	0.0581995	0.452181	0.651139	0.999995	-0.0517367	0.0614722	-0.841627	0.399997	0.814015	-0.11689
Uck1	22245	ENSMUSG00000002550	568.325	0.0136436	0.0569107	0.239737	0.810534	0.836162	-0.0439861	0.0568639	-0.773533	0.439207	0.488545	0.0473816	0.0533216	0.888601	0.374218	0.417231	0.0496231	0.0543194	0.913544	0.360957	0.406303	-0.0627435	0.0591633	-1.06051	0.288911	0.768839	-0.120373	0.0545163	-2.20802	0.0272429	0.592922	-0.0936142	0.0565511	-1.65539	0.097845	0.483085	-0.0913727	0.0509487	-1.79343	0.0729046	0.999995	-0.0425368	0.0588444	-0.722869	0.46976	0.844529	-0.00879876
Scin	20259	ENSMUSG00000002565	87.9854	-0.12812	0.294963	-0.434361	0.664027	0.705095	-0.626814	0.289767	-2.16317	0.0305283	0.0422919	-0.685512	0.277167	-2.47328	0.0133878	0.0187735	-0.364862	0.273423	-1.33442	0.182066	0.217733	0.602888	0.293965	2.05089	0.0402781	0.425524	0.104194	0.290779	0.358326	0.720099	0.989084	0.282439	0.275866	1.02382	0.305918	0.708325	0.603089	0.274736	2.19516	0.0281519	0.999995	0.453029	0.294417	1.53873	0.123869	0.559293	-0.104363
Ikzf4	22781	ENSMUSG00000002578	32.4165	-0.806663	0.20421	-3.95016	7.80997e-05	0.000156216	-0.314054	0.21567	-1.45618	0.145344	0.179214	-0.684085	0.196189	-3.48686	0.000488726	0.000807413	-0.538249	0.199582	-2.69688	0.00699931	0.0104359	-0.571051	0.210283	-2.71563	0.0066149	0.208325	-0.0784416	0.209754	-0.37397	0.708427	0.987991	-0.137082	0.199171	-0.688267	0.491285	0.834881	0.00875406	0.196607	0.0445256	0.964485	0.999995	-0.224879	0.202436	-1.11087	0.266626	0.723509	-0.102301
Mien1	103742	ENSMUSG00000002580	513.425	-0.3389	0.0852355	-3.97605	7.00695e-05	0.000140939	-0.29303	0.084346	-3.47414	0.000512486	0.000901304	-0.242776	0.0802439	-3.02547	0.00248245	0.00379103	-0.097921	0.0801888	-1.22113	0.222037	0.261247	0.0536665	0.085631	0.626717	0.530845	0.892422	0.0995367	0.0839444	1.18575	0.235723	0.887663	-0.015942	0.0816211	-0.195317	0.845145	0.961962	0.128913	0.0787866	1.63623	0.101792	0.999995	-0.0110991	0.0856636	-0.129567	0.896909	0.981675	0.0850254
Axl	26362	ENSMUSG00000002602	4387.57	0.899399	0.117429	7.65909	1.8725e-14	1.14751e-13	0.940298	0.117377	8.01095	1.13827e-15	6.94426e-15	1.06118	0.111856	9.487	2.37777e-21	1.9631e-20	0.910369	0.111864	8.13815	4.01368e-16	2.24619e-15	-0.100113	0.117849	-0.849501	0.395603	0.836929	-0.0592139	0.116954	-0.506298	0.612647	0.979098	0.0718723	0.112286	0.64008	0.52212	0.850463	-0.0789405	0.111433	-0.708414	0.478688	0.999995	-0.0398263	0.1178	-0.338084	0.7353	0.934239	0.121957
Tgfb1	21803	ENSMUSG00000002603	1631.57	1.40715	0.128579	10.9439	7.10949e-28	1.83312e-26	1.44511	0.128381	11.2564	2.15322e-29	4.87022e-28	1.34088	0.122143	10.978	4.87671e-28	7.61616e-27	1.3225	0.122206	10.8219	2.71188e-27	4.51711e-26	-0.105119	0.130096	-0.808014	0.419082	0.846981	-0.0671541	0.126843	-0.529425	0.596511	0.97866	0.0154093	0.123534	0.124738	0.900731	0.97579	-0.00296936	0.1208	-0.0245807	0.980389	0.999995	0.0887989	0.12978	0.684227	0.493832	0.853	0.022533
Ccdc97	52132	ENSMUSG00000002608	1521.67	-0.385728	0.067266	-5.73436	9.78811e-09	3.07497e-08	-0.402859	0.0672294	-5.9923	2.06891e-09	6.6109e-09	-0.354415	0.0639713	-5.54023	3.02081e-08	7.5568e-08	-0.409042	0.0639771	-6.39357	1.62055e-10	5.27214e-10	-0.0365022	0.0674808	-0.540927	0.588558	0.910959	-0.0536332	0.0670138	-0.80033	0.423519	0.946192	0.0549977	0.0643299	0.854931	0.392589	0.773028	0.000370648	0.0636165	0.00582629	0.995351	0.999995	-0.0868171	0.0674756	-1.28664	0.198218	0.657828	-0.0555047
Zfp40	22700	ENSMUSG00000002617	153.237	0.209446	0.135787	1.54247	0.122961	0.154921	0.248644	0.134737	1.8454	0.0649796	0.0855215	0.416403	0.127494	3.26605	0.00109059	0.00173585	0.380543	0.128292	2.96623	0.00301474	0.00471908	-0.0520745	0.140577	-0.370434	0.711059	0.942977	-0.0128765	0.129731	-0.099255	0.920936	0.99643	-0.0122337	0.134198	-0.0911613	0.927364	0.984763	-0.0480945	0.121262	-0.396617	0.69165	0.999995	-0.0744313	0.140338	-0.53037	0.595855	0.890887	0.132526
Akap8l	54194	ENSMUSG00000002625	1732.65	-0.770349	0.0886395	-8.69081	3.59859e-18	3.3181e-17	-0.753471	0.0885129	-8.51255	1.70149e-17	1.26667e-16	-0.902941	0.0840704	-10.7403	6.58322e-27	9.32435e-26	-0.719384	0.0843435	-8.52921	1.47344e-17	9.59857e-17	0.0334454	0.0884018	0.378334	0.705182	0.941861	0.0503234	0.0887503	0.567022	0.570699	0.973796	-0.235513	0.0841014	-2.80034	0.00510487	0.154659	-0.0519549	0.0843126	-0.616218	0.537751	0.999995	0.208564	0.0882359	2.36371	0.0180929	0.273245	0.0759719
Pdcd2l	68079	ENSMUSG00000002635	357.249	-0.392137	0.071288	-5.50075	3.78182e-08	1.11445e-07	-0.302217	0.0708093	-4.26804	1.97197e-05	4.06269e-05	-0.433056	0.066507	-6.51144	7.44338e-11	2.31694e-10	-0.34266	0.0670143	-5.11323	3.16693e-07	7.54526e-07	-0.058606	0.0722765	-0.810859	0.417447	0.84584	0.031314	0.0698	0.448625	0.653702	0.982886	-0.063336	0.0681591	-0.929238	0.352766	0.742186	0.0270606	0.0653333	0.414193	0.678733	0.999995	0.0288134	0.0715687	0.402598	0.687244	0.919294	-0.0121058
Gtf2f1	98053	ENSMUSG00000002658	1233.84	0.722425	0.086441	8.35744	6.4096e-17	5.10567e-16	0.631752	0.0858907	7.3553	1.90493e-13	9.29832e-13	0.73373	0.0817742	8.97264	2.89499e-19	1.97236e-18	0.84205	0.0822329	10.2398	1.31476e-24	1.69441e-23	0.0650644	0.0878722	0.740444	0.459031	0.864015	-0.0256088	0.0844259	-0.303329	0.761639	0.99105	-0.153747	0.0837978	-1.83474	0.0665441	0.417279	-0.0454271	0.0801698	-0.566636	0.570961	0.999995	0.0589392	0.0877888	0.671375	0.501982	0.857214	0.0702441
Clpp	53895	ENSMUSG00000002660	1186.23	-0.782325	0.100055	-7.81896	5.32614e-15	3.47202e-14	-0.87472	0.099892	-8.75666	2.01122e-18	1.66336e-17	-0.941341	0.0949579	-9.91325	3.64608e-23	3.61039e-22	-0.794504	0.0951204	-8.35262	6.67661e-17	4.0537e-16	0.0984787	0.0996698	0.988049	0.323129	0.791105	0.00608366	0.100276	0.0606689	0.951623	0.996627	-0.127013	0.0948351	-1.3393	0.180473	0.59519	0.0198246	0.0952428	0.208148	0.835113	0.999995	0.158019	0.099564	1.58711	0.112487	0.540846	-0.000996392
Alkbh7	66400	ENSMUSG00000002661	748.472	-0.905661	0.166866	-5.42747	5.71592e-08	1.65291e-07	-0.979512	0.166715	-5.87536	4.21935e-09	1.30335e-08	-1.12631	0.158846	-7.09058	1.3355e-12	4.89195e-12	-0.85328	0.158731	-5.37562	7.63181e-08	1.92358e-07	0.0976293	0.166366	0.586833	0.557316	0.902696	0.0237782	0.167214	0.142202	0.88692	0.996061	-0.0702603	0.158459	-0.443396	0.657479	0.905829	0.202771	0.159118	1.27435	0.202541	0.999995	0.119187	0.166301	0.716696	0.473562	0.846103	-0.101464
Dennd1c	70785	ENSMUSG00000002668	217.268	1.55096	0.20946	7.40453	1.31612e-13	7.27343e-13	1.54536	0.208243	7.42098	1.16253e-13	5.79041e-13	1.73705	0.197473	8.79639	1.41291e-18	9.06152e-18	1.56046	0.198495	7.86148	3.79633e-15	1.93811e-14	-0.0767841	0.217068	-0.353733	0.723539	0.945597	-0.0823741	0.2003	-0.411254	0.680887	0.986016	-0.0435279	0.205638	-0.211673	0.832363	0.958238	-0.220119	0.190023	-1.15838	0.24671	0.999995	0.0399036	0.215989	0.184748	0.853427	0.969346	0.226
Med6	69792	ENSMUSG00000002679	287.18	0.305987	0.0940994	3.25174	0.00114701	0.00197393	0.162209	0.0913886	1.77493	0.075909	0.0987985	0.176284	0.0862671	2.04347	0.0410058	0.0538311	0.492864	0.0877713	5.61532	1.96194e-08	5.26152e-08	0.185215	0.09708	1.90786	0.0564099	0.47669	0.0414365	0.0882159	0.469716	0.638558	0.980799	-0.222086	0.0916316	-2.42368	0.0153639	0.241024	0.0944939	0.0821551	1.15019	0.250066	0.999995	0.224129	0.0965778	2.32071	0.0203025	0.2843	0.0944265
Prkd1	18760	ENSMUSG00000002688	211.024	-1.13599	0.110925	-10.2411	1.29719e-24	2.44551e-23	-0.62558	0.112214	-5.5749	2.47676e-08	6.97969e-08	-1.04749	0.108032	-9.69613	3.13161e-22	2.81786e-21	-0.896169	0.109479	-8.18577	2.70579e-16	1.541e-15	-0.412328	0.109871	-3.75284	0.000174841	0.0204038	0.0980859	0.113246	0.866133	0.386417	0.934722	-0.182155	0.107024	-1.702	0.0887549	0.466285	-0.0308288	0.110465	-0.279082	0.780182	0.999995	-0.373127	0.109405	-3.4105	0.000648439	0.0642797	-0.284627
Lcp2	16822	ENSMUSG00000002699	346.721	2.61605	0.262454	9.96766	2.1115e-23	3.45654e-22	3.16602	0.26406	11.9898	4.01915e-33	1.21739e-31	2.99921	0.249453	12.0232	2.68533e-33	6.22173e-32	2.73144	0.249287	10.957	6.15001e-28	1.08722e-26	-0.493961	0.27362	-1.80528	0.0710303	0.516598	0.0560077	0.252471	0.221838	0.82444	0.996061	0.104002	0.258074	0.402993	0.686953	0.913907	-0.163774	0.240351	-0.681394	0.495622	0.999995	-0.137378	0.270657	-0.50757	0.611755	0.894961	0.245786
Cse1l	110750	ENSMUSG00000002718	2117.36	0.0789095	0.0636335	1.24006	0.214952	0.257677	0.138231	0.0635767	2.17424	0.0296868	0.0412011	0.178355	0.0606738	2.93957	0.00328672	0.00495483	0.112869	0.060573	1.86335	0.0624133	0.0807198	-0.0987141	0.0642772	-1.53576	0.124598	0.615115	-0.0393924	0.0629258	-0.626013	0.531306	0.966289	0.115531	0.0613875	1.882	0.0598367	0.401827	0.0500448	0.0598496	0.836176	0.403056	0.999995	-0.191708	0.0643221	-2.98044	0.00287837	0.125945	-0.0922628
Naa20	67877	ENSMUSG00000002728	1704.81	-0.313617	0.0848583	-3.69577	0.000219222	0.000413818	-0.29733	0.0847255	-3.50933	0.000449235	0.000795952	-0.342307	0.0806279	-4.24552	2.18086e-05	4.15133e-05	-0.156288	0.0808074	-1.93408	0.0531031	0.0694102	-0.00408888	0.0850454	-0.0480788	0.961653	0.992688	0.0121983	0.0845377	0.144294	0.885268	0.996061	-0.14853	0.0810837	-1.83181	0.0669795	0.418695	0.0374892	0.08035	0.466573	0.640805	0.999995	0.0316753	0.0849643	0.372807	0.709292	0.926825	0.00298473
Prkra	23992	ENSMUSG00000002731	451.465	-0.133573	0.0739049	-1.80737	0.0707051	0.0932505	-0.0583505	0.0725601	-0.804167	0.4213	0.47058	-0.0996505	0.0688332	-1.44771	0.147698	0.177963	0.0712801	0.0690096	1.0329	0.30165	0.345766	0.0429061	0.075247	0.570204	0.568539	0.905621	0.118129	0.0711674	1.65988	0.0969395	0.76688	-0.054923	0.07133	-0.769985	0.441309	0.803582	0.116008	0.0664257	1.74643	0.0807366	0.999995	0.0460351	0.0750117	0.613705	0.53941	0.871595	0.0799579
Fkbp7	14231	ENSMUSG00000002732	524.828	0.597148	0.124482	4.79707	1.61006e-06	3.95068e-06	0.798228	0.123668	6.45462	1.08492e-10	3.93389e-10	0.689929	0.117809	5.85632	4.73239e-09	1.26556e-08	0.824148	0.118104	6.97813	2.99134e-12	1.1472e-11	-0.0407195	0.126899	-0.320882	0.7483	0.950022	0.160361	0.121186	1.32326	0.18575	0.859261	-0.0588092	0.120788	-0.486879	0.626344	0.893786	0.0754104	0.115056	0.655422	0.512196	0.999995	-0.00154851	0.126628	-0.0122288	0.990243	0.997792	0.0912325
Plekha3	83435	ENSMUSG00000002733	983.846	0.16757	0.0582442	2.87702	0.00401446	0.00643491	0.310241	0.0582865	5.32268	1.02247e-07	2.69419e-07	0.196796	0.0550825	3.57276	0.000353244	0.000591914	0.301075	0.0553742	5.43709	5.41576e-08	1.38261e-07	-0.175002	0.0601726	-2.90834	0.00363356	0.155625	-0.0323312	0.0562935	-0.574332	0.565743	0.971586	-0.0621362	0.0572083	-1.08614	0.277417	0.686568	0.0421422	0.0531751	0.792518	0.428059	0.999995	-0.0671743	0.0597277	-1.12468	0.260726	0.717966	-0.0379478
Ykt6	56418	ENSMUSG00000002741	2400.28	0.456519	0.0480821	9.49458	2.21103e-21	2.98074e-20	0.496529	0.0478401	10.3789	3.09175e-25	4.82455e-24	0.565361	0.0455698	12.4065	2.40976e-35	6.57653e-34	0.464249	0.0455668	10.1883	2.23593e-24	2.82416e-23	-0.0531852	0.0492297	-1.08035	0.279987	0.76321	-0.0131753	0.0466583	-0.282379	0.777653	0.991785	0.0748572	0.0468665	1.59724	0.110211	0.501778	-0.026255	0.044232	-0.593575	0.552796	0.999995	-0.0857435	0.0491969	-1.74286	0.0813574	0.484727	0.023098
Baz1b	22385	ENSMUSG00000002748	3591.12	-0.143923	0.0665392	-2.16298	0.0305429	0.0429724	-0.182015	0.0665275	-2.73594	0.00622033	0.00952606	-0.21299	0.0632764	-3.36603	0.000762582	0.00123601	-0.159611	0.063358	-2.51919	0.0117624	0.0169671	-0.0533195	0.0667668	-0.798594	0.424526	0.849677	-0.0914116	0.0662991	-1.37878	0.167963	0.842786	-0.0652838	0.0635667	-1.02701	0.304414	0.707139	-0.0119045	0.0630667	-0.188761	0.85028	0.999995	0.0388816	0.0666824	0.583086	0.559836	0.877424	-0.0301859
Pex6	224824	ENSMUSG00000002763	1371.65	-0.873565	0.096318	-9.0696	1.19459e-19	1.3173e-18	-0.926625	0.0961747	-9.63481	5.69969e-22	6.70497e-21	-0.906004	0.0915754	-9.89353	4.44081e-23	4.3678e-22	-0.903762	0.0916201	-9.86423	5.94892e-23	6.53351e-22	0.0834916	0.0958986	0.870624	0.38396	0.832544	0.0304318	0.0965928	0.315052	0.752722	0.990536	0.00269281	0.0913722	0.0294708	0.976489	0.995501	0.0049351	0.0918228	0.0537459	0.957138	0.999995	0.0237731	0.0959029	0.247887	0.804221	0.953536	-0.00866606
Mrpl2	27398	ENSMUSG00000002767	1728.75	-0.727506	0.11403	-6.37996	1.77134e-10	6.79735e-10	-0.719761	0.113945	-6.31677	2.67092e-10	9.31369e-10	-0.848687	0.10857	-7.81697	5.41092e-15	2.45648e-14	-0.728858	0.108576	-6.7129	1.908e-11	6.7979e-11	0.0273279	0.113882	0.239968	0.810355	0.960852	0.0350729	0.114093	0.307407	0.758534	0.990996	-0.0384393	0.108499	-0.354283	0.723127	0.926867	0.0813899	0.108647	0.749126	0.453781	0.999995	0.0510995	0.113836	0.448888	0.653512	0.908816	-0.0700813
Mea1	17256	ENSMUSG00000002768	704.883	0.461848	0.0706665	6.5356	6.33561e-11	2.56308e-10	0.595648	0.0695894	8.55945	1.13403e-17	8.61136e-17	0.552695	0.0659604	8.37919	5.32954e-17	2.92494e-16	0.602493	0.0664529	9.06646	1.22952e-19	9.88497e-19	-0.00533142	0.0732957	-0.0727385	0.942014	0.989352	0.128469	0.0668145	1.92276	0.0545098	0.695651	-0.0631885	0.0693466	-0.911198	0.362191	0.748904	-0.0133904	0.0629112	-0.212846	0.831447	0.999995	0.0551608	0.0729006	0.756657	0.449255	0.836863	0.146008
Gnmt	14711	ENSMUSG00000002769	45.8839	-1.88654	0.294384	-6.40844	1.47018e-10	5.70264e-10	-2.06807	0.291821	-7.08679	1.37262e-12	6.08766e-12	-1.94024	0.276417	-7.01926	2.23045e-12	8.00824e-12	-1.88914	0.27867	-6.77913	1.209e-11	4.38134e-11	0.303716	0.274801	1.10522	0.269063	0.755644	0.122189	0.310332	0.393737	0.693775	0.986016	-0.112079	0.262377	-0.427169	0.669256	0.909168	-0.0609764	0.291927	-0.208875	0.834546	0.999995	0.11656	0.275708	0.422767	0.672465	0.91299	0.0628616
Grin2d	14814	ENSMUSG00000002771	75.057	0.842592	0.19263	4.37416	1.21901e-05	2.69565e-05	0.826618	0.189408	4.36422	1.2758e-05	2.68781e-05	0.74788	0.179695	4.16193	3.15572e-05	5.9077e-05	0.428313	0.176457	2.4273	0.0152117	0.0216035	-0.0144917	0.205236	-0.0706097	0.943708	0.989671	-0.0304665	0.175669	-0.173431	0.862313	0.996061	0.304449	0.189168	1.60941	0.107527	0.4968	-0.0151179	0.166262	-0.0909284	0.92755	0.999995	0.0381406	0.203831	0.187119	0.851568	0.969227	-0.0565721
Kdelr1	68137	ENSMUSG00000002778	2788.33	0.248587	0.0593131	4.1911	2.77601e-05	5.87052e-05	0.230369	0.0591218	3.89651	9.75874e-05	0.000187241	0.22424	0.0562593	3.98583	6.72448e-05	0.000121985	0.200204	0.0562928	3.55648	0.000375861	0.000652457	0.00124323	0.0599039	0.0207538	0.983442	0.99532	-0.0169752	0.0585231	-0.29006	0.77177	0.991235	0.0270778	0.0569341	0.4756	0.634359	0.896935	0.00304202	0.0556103	0.0547024	0.956376	0.999995	0.0298394	0.0598246	0.498782	0.617933	0.896554	0.00549227
Tmem143	70209	ENSMUSG00000002781	2140.37	-1.54489	0.15142	-10.2027	1.9279e-24	3.57084e-23	-1.47122	0.15144	-9.71487	2.60582e-22	3.16122e-21	-1.63388	0.144423	-11.3132	1.12951e-29	1.98206e-28	-1.61929	0.144319	-11.2203	3.24325e-29	6.413e-28	-0.0271735	0.15098	-0.17998	0.857168	0.973879	0.0465039	0.151878	0.306193	0.759458	0.990996	0.119971	0.143938	0.833488	0.404569	0.781319	0.134561	0.144803	0.92927	0.352749	0.999995	-0.0936281	0.150984	-0.62012	0.535179	0.869226	-0.182618
Ggct	110175	ENSMUSG00000002797	447.611	-0.306054	0.0990555	-3.08972	0.00200346	0.00334796	-0.49446	0.0985434	-5.01769	5.22975e-07	1.27998e-06	-0.297406	0.0936656	-3.17519	0.00149738	0.00234371	-0.256157	0.0937886	-2.73121	0.00631021	0.00946184	0.113343	0.0993532	1.14081	0.253948	0.743448	-0.0750626	0.0982433	-0.764049	0.444838	0.948197	-0.00622449	0.0948374	-0.0656333	0.94767	0.990379	0.0350251	0.0926035	0.378226	0.705262	0.999995	-0.011036	0.0995556	-0.110853	0.911733	0.984108	-0.00238829
Jag2	16450	ENSMUSG00000002799	1418.38	-0.561547	0.163328	-3.43814	0.000585716	0.00104743	-0.617068	0.163495	-3.77423	0.000160501	0.000300261	-0.826237	0.155566	-5.31118	1.08917e-07	2.58462e-07	-0.842126	0.155658	-5.41009	6.29941e-08	1.59834e-07	-0.145453	0.163391	-0.890216	0.37335	0.826267	-0.200974	0.163433	-1.2297	0.218808	0.880379	-0.0508918	0.155527	-0.327221	0.743501	0.932406	-0.0667805	0.155697	-0.428914	0.667986	0.999995	0.150908	0.163208	0.924637	0.355155	0.790949	-0.113782
Btbd6	399566	ENSMUSG00000002803	521.119	-0.562598	0.0861879	-6.52757	6.68435e-11	2.69556e-10	-0.618559	0.0857145	-7.2165	5.3343e-13	2.47003e-12	-0.630818	0.0815415	-7.73615	1.02472e-14	4.53939e-14	-0.550486	0.0812856	-6.77224	1.26804e-11	4.58916e-11	0.064525	0.0859163	0.751022	0.45264	0.860972	0.00856417	0.0859867	0.0995988	0.920663	0.99643	0.0359992	0.0816451	0.440923	0.659269	0.906512	0.116331	0.0811816	1.43298	0.151865	0.999995	0.0103231	0.0859166	0.120152	0.904363	0.98237	-0.057897
Nudt14	66174	ENSMUSG00000002804	120.492	0.3601	0.131517	2.73806	0.00618028	0.00964529	0.431757	0.125747	3.43353	0.000595771	0.00103875	0.315418	0.120391	2.61996	0.00879407	0.0126297	0.114043	0.118003	0.966437	0.333826	0.378858	0.14796	0.137551	1.07568	0.282072	0.765146	0.219617	0.119117	1.84371	0.0652248	0.714879	0.251229	0.126161	1.99134	0.0464434	0.37045	0.0498534	0.111813	0.445864	0.655695	0.999995	0.125152	0.137247	0.911879	0.361832	0.796216	0.0804701
Epdr1	105298	ENSMUSG00000002808	708.387	-0.483605	0.124652	-3.87964	0.000104612	0.000206083	-0.379785	0.124862	-3.04163	0.00235297	0.00381181	-0.0914172	0.118899	-0.768867	0.441972	0.485796	-0.387648	0.118582	-3.26904	0.00107914	0.00178174	-0.172105	0.124962	-1.37726	0.168433	0.665821	-0.0682853	0.124552	-0.548248	0.583522	0.976218	0.27337	0.119353	2.29044	0.0219957	0.276201	-0.0228607	0.118125	-0.19353	0.846544	0.999995	-0.324189	0.125118	-2.59107	0.00956791	0.216602	0.0679984
Flii	14248	ENSMUSG00000002812	5144.04	-0.00485602	0.0579804	-0.0837527	0.933253	0.943721	0.00979466	0.0579437	0.169037	0.865767	0.886315	0.0202371	0.0551894	0.366684	0.713855	0.746629	-0.0726696	0.0551956	-1.31658	0.187978	0.224211	-0.06118	0.0582242	-1.05077	0.293366	0.772815	-0.0465293	0.0576988	-0.806417	0.420002	0.945478	0.0668908	0.0554595	1.20612	0.227772	0.642262	-0.0260158	0.0549241	-0.473669	0.635736	0.999995	-0.0548046	0.0581939	-0.941758	0.346316	0.785682	-0.0297115
Top3a	21975	ENSMUSG00000002814	235.272	0.485939	0.116334	4.17712	2.95224e-05	6.22244e-05	0.394972	0.113853	3.46913	0.00052215	0.000917537	0.504412	0.109562	4.60391	4.14637e-06	8.43372e-06	0.165238	0.108413	1.52416	0.12747	0.156545	0.130474	0.12027	1.08484	0.277991	0.762023	0.0395076	0.109687	0.360185	0.718709	0.989084	0.269457	0.113652	2.3709	0.0177446	0.254877	-0.0697168	0.104117	-0.669601	0.503112	0.999995	-0.0418628	0.120992	-0.345997	0.729345	0.9328	-0.0233901
Atg4d	235040	ENSMUSG00000002820	1325.55	-0.723747	0.106937	-6.76796	1.30615e-11	5.6959e-11	-0.724886	0.107097	-6.76847	1.30153e-11	5.20446e-11	-0.702037	0.10198	-6.88404	5.81788e-12	2.01141e-11	-0.700036	0.101916	-6.86877	6.47573e-12	2.40777e-11	-0.109585	0.10686	-1.0255	0.305127	0.78164	-0.110724	0.107175	-1.03312	0.301547	0.917946	0.0643527	0.101923	0.631384	0.52779	0.852575	0.0663545	0.101973	0.650707	0.515235	0.999995	-0.149301	0.106847	-1.39734	0.162313	0.616437	-0.127592
Qtrt1	60507	ENSMUSG00000002825	255.756	0.0134197	0.0865199	0.155106	0.876738	0.89389	-0.244658	0.0854502	-2.86317	0.00419431	0.00656545	-0.220676	0.0785988	-2.80762	0.00499085	0.00737367	0.0871011	0.0812222	1.07238	0.28355	0.326731	0.108275	0.0889223	1.21763	0.223364	0.720751	-0.149803	0.0829472	-1.80601	0.0709175	0.726724	-0.320981	0.0833164	-3.85256	0.000116889	0.0228173	-0.0132045	0.0763754	-0.172889	0.862739	0.999995	0.280697	0.0876018	3.20423	0.00135423	0.0896652	0.0466011
Plin4	57435	ENSMUSG00000002831	18717.8	-1.12262	0.187013	-6.00288	1.93853e-09	6.56603e-09	-1.05836	0.18702	-5.65905	1.52213e-08	4.39695e-08	-1.32373	0.17831	-7.42375	1.13849e-13	4.58626e-13	-1.2506	0.178315	-7.01343	2.32542e-12	9.02003e-12	-0.117319	0.186995	-0.627388	0.530405	0.892422	-0.0530588	0.187039	-0.283678	0.776657	0.991642	-0.0902481	0.178288	-0.506192	0.612722	0.889001	-0.0171223	0.178336	-0.0960111	0.923512	0.999995	0.0151949	0.186989	0.0812607	0.935235	0.987572	-0.185913
Hdgfl2	15193	ENSMUSG00000002833	1636.53	-0.286992	0.0721606	-3.97713	6.97508e-05	0.000140372	-0.394513	0.072	-5.47934	4.26905e-08	1.17367e-07	-0.49876	0.0682617	-7.30659	2.74007e-13	1.06697e-12	-0.389449	0.06853	-5.6829	1.32431e-08	3.61109e-08	0.0531812	0.0723595	0.734959	0.462365	0.864723	-0.0543391	0.0718001	-0.756811	0.449163	0.949672	-0.147716	0.0686371	-2.15213	0.031387	0.321764	-0.0384046	0.068154	-0.563498	0.573096	0.999995	0.205971	0.0721409	2.85511	0.00430213	0.149545	-0.00579704
Chaf1a	27221	ENSMUSG00000002835	229.824	2.44427	0.1843	13.2625	3.81905e-40	3.10453e-38	2.39389	0.179126	13.3643	9.78033e-41	5.50419e-39	2.22789	0.169468	13.1464	1.78512e-39	7.04494e-38	2.27722	0.170301	13.3717	8.84864e-41	5.02444e-39	0.111083	0.197529	0.562365	0.573867	0.907307	0.0606971	0.164423	0.369152	0.712014	0.988318	-0.0209709	0.182599	-0.114847	0.908566	0.979009	0.0283634	0.15614	0.181654	0.855854	0.999995	0.283157	0.19537	1.44934	0.147244	0.596392	0.0667681
Adprh	11544	ENSMUSG00000002844	1197.2	0.272481	0.0551338	4.94218	7.72554e-07	1.96202e-06	0.298344	0.0545285	5.47134	4.46637e-08	1.22455e-07	0.254265	0.0519522	4.8942	9.87063e-07	2.13363e-06	0.27718	0.0520129	5.32906	9.8723e-08	2.45767e-07	0.011966	0.0566193	0.211342	0.83262	0.968385	0.0378292	0.0529845	0.713967	0.475248	0.956527	0.0158383	0.0537478	0.294678	0.76824	0.939658	0.0387537	0.0501552	0.772675	0.439714	0.999995	-0.0031934	0.0565272	-0.0564932	0.954949	0.990701	-0.0214101
Tmem39a	67846	ENSMUSG00000002845	516.841	0.815897	0.107562	7.58538	3.3151e-14	1.96082e-13	0.574888	0.107013	5.37212	7.78169e-08	2.07461e-07	0.68898	0.101603	6.78111	1.19256e-11	3.99802e-11	0.788189	0.102214	7.71114	1.24702e-14	6.04044e-14	0.0171527	0.11056	0.155144	0.876708	0.976981	-0.223857	0.103913	-2.15428	0.0312181	0.604392	-0.101975	0.105205	-0.969298	0.332397	0.727006	-0.00276552	0.0985033	-0.0280754	0.977602	0.999995	0.0429206	0.110295	0.389144	0.697169	0.922246	-0.0839969
Timmdc1	76916	ENSMUSG00000002846	1303.41	-0.330529	0.0866439	-3.8148	0.000136295	0.000264659	-0.322632	0.0864935	-3.73013	0.000191381	0.000354786	-0.183596	0.082365	-2.22905	0.0258104	0.0348278	-0.205511	0.0823797	-2.49468	0.0126072	0.0180985	-0.00648096	0.0868675	-0.0746073	0.940527	0.988983	0.00141587	0.0862689	0.0164123	0.986905	0.998166	0.0380792	0.0828954	0.459365	0.645972	0.901276	0.0161645	0.081846	0.197499	0.843437	0.999995	-0.0964504	0.0869099	-1.10977	0.267096	0.723794	0.0504824
Pla1a	85031	ENSMUSG00000002847	485.63	0.363321	0.124658	2.91454	0.00356216	0.0057506	0.338347	0.124481	2.71806	0.00656651	0.0100296	0.182686	0.117923	1.54919	0.121337	0.14819	0.21104	0.117867	1.7905	0.0733741	0.0938743	-0.0798948	0.126739	-0.630387	0.528442	0.892422	-0.104869	0.122361	-0.857041	0.391422	0.937053	0.0435821	0.11963	0.364309	0.715627	0.924781	0.0719368	0.116135	0.619424	0.535637	0.999995	0.109641	0.126082	0.869599	0.38452	0.807031	-0.0709942
Mcm2	17216	ENSMUSG00000002870	528.218	1.83993	0.161359	11.4027	4.05228e-30	1.2955e-28	1.74949	0.159107	10.9957	4.00876e-28	8.12084e-27	1.83657	0.152431	12.0486	1.97319e-33	4.61673e-32	1.73793	0.152076	11.4281	3.02794e-30	6.56755e-29	0.216759	0.165393	1.31057	0.190004	0.692043	0.126323	0.154909	0.815463	0.414808	0.945227	0.144401	0.15693	0.920162	0.357488	0.745778	0.0457595	0.147429	0.310384	0.756269	0.999995	0.0696109	0.165735	0.420014	0.674475	0.913936	0.0662539
Tpra1	24100	ENSMUSG00000002871	882.289	-0.23621	0.0799458	-2.95463	0.00313044	0.00509604	-0.237591	0.0799316	-2.97243	0.00295457	0.00472443	-0.352368	0.0755468	-4.66423	3.09776e-06	6.38345e-06	-0.2202	0.0758796	-2.90197	0.00370821	0.00574363	-0.0684577	0.0805918	-0.849438	0.395638	0.836929	-0.0698382	0.0792802	-0.880903	0.378371	0.934722	-0.119456	0.0763845	-1.56388	0.117846	0.513795	0.0127109	0.0750362	0.169397	0.865485	0.999995	0.0976111	0.0801785	1.21742	0.223444	0.679464	-0.0185463
Nab1	17936	ENSMUSG00000002881	1410.06	0.378441	0.0759968	4.9797	6.36836e-07	1.63128e-06	0.456313	0.0758052	6.01955	1.74907e-09	5.63245e-09	0.497001	0.0721025	6.89298	5.46356e-12	1.89407e-11	0.321905	0.0719908	4.47148	7.76813e-06	1.60231e-05	-0.0870974	0.0772072	-1.1281	0.259278	0.748708	-0.00922575	0.074572	-0.123716	0.90154	0.996061	0.144475	0.0732959	1.97113	0.0487095	0.375115	-0.0306209	0.0707754	-0.432649	0.66527	0.999995	-0.0630973	0.0770796	-0.8186	0.413015	0.819491	0.0554629
Adgre5	26364	ENSMUSG00000002885	1831.72	0.315612	0.099433	3.17412	0.00150292	0.00254822	0.477532	0.0996172	4.79367	1.63758e-06	3.79508e-06	0.366481	0.0946359	3.87253	0.00010771	0.000190929	0.0821723	0.0947256	0.867477	0.38568	0.431528	-0.297537	0.100267	-2.96745	0.00300282	0.139316	-0.135617	0.0987777	-1.37295	0.169767	0.843571	0.0761556	0.0952847	0.799242	0.42415	0.793953	-0.208153	0.0940729	-2.21267	0.0269201	0.999995	-0.0597444	0.0999876	-0.597518	0.550161	0.874677	-0.00887599
Il17ra	16172	ENSMUSG00000002897	579.943	1.86778	0.223094	8.37215	5.6577e-17	4.53522e-16	2.33247	0.223549	10.4338	1.73743e-25	2.77726e-24	2.3728	0.212531	11.1645	6.08527e-29	1.01628e-27	2.39547	0.212865	11.2535	2.22632e-29	4.51001e-28	-0.407811	0.227719	-1.79085	0.0733173	0.52242	0.0568799	0.218836	0.25992	0.794925	0.993333	-0.0299189	0.217047	-0.137845	0.890363	0.973004	-0.00724776	0.208258	-0.0348018	0.972238	0.999995	-0.216456	0.226881	-0.954051	0.340058	0.782829	0.288563
Lamb1	16777	ENSMUSG00000002900	4875.17	0.689817	0.0821657	8.39545	4.64128e-17	3.76007e-16	0.661208	0.0820923	8.05444	7.98418e-16	4.93903e-15	0.607465	0.0782804	7.76011	8.48528e-15	3.78445e-14	0.602583	0.0783048	7.69536	1.411e-14	6.78805e-14	-0.0442483	0.0825656	-0.535917	0.592016	0.912191	-0.0728577	0.0816901	-0.89188	0.372457	0.932589	0.0122556	0.0787137	0.155699	0.87627	0.970459	0.00737435	0.0778692	0.0947018	0.924552	0.999995	-0.0628205	0.0825487	-0.761012	0.44665	0.835623	-0.145173
Kcnn1	84036	ENSMUSG00000002908	388.233	-1.16971	0.151672	-7.71212	1.23748e-14	7.7534e-14	-1.14979	0.15139	-7.59489	3.08049e-14	1.63132e-13	-1.20101	0.144241	-8.32639	8.33421e-17	4.47203e-16	-1.15978	0.144009	-8.05347	8.04799e-16	4.38399e-15	0.0551355	0.150069	0.367402	0.71332	0.943557	0.0750542	0.152979	0.490617	0.623697	0.979362	0.0489024	0.142963	0.342063	0.732303	0.929131	0.090132	0.145278	0.620411	0.534987	0.999995	-0.0154421	0.150098	-0.10288	0.918058	0.984673	-0.046738
Arrdc2	70807	ENSMUSG00000002910	935.595	-1.61096	0.375888	-4.28575	1.82122e-05	3.93538e-05	-1.80811	0.375668	-4.81307	1.48629e-06	3.45923e-06	-1.99557	0.358175	-5.5715	2.52554e-08	6.36387e-08	-1.30674	0.358229	-3.64779	0.000264508	0.000466321	0.414499	0.375257	1.10458	0.269343	0.75567	0.217349	0.376298	0.577597	0.563536	0.971359	-0.499337	0.357793	-1.3956	0.162834	0.575369	0.189489	0.35861	0.528399	0.597222	0.999995	0.401944	0.375247	1.07115	0.284103	0.737081	0.0173382
Cd36	12491	ENSMUSG00000002944	47747	-1.13861	0.133345	-8.53882	1.35599e-17	1.16503e-16	-1.16564	0.133344	-8.74159	2.29861e-18	1.88955e-17	-1.2486	0.12714	-9.82067	9.17362e-23	8.69893e-22	-1.35431	0.127141	-10.652	1.7063e-26	2.64741e-25	0.0621306	0.133331	0.465986	0.641226	0.923367	0.035107	0.133357	0.263255	0.792354	0.993333	0.0593836	0.127127	0.467122	0.640413	0.899118	-0.0463271	0.127154	-0.364338	0.715606	0.999995	-0.0514064	0.133332	-0.385551	0.69983	0.922966	-0.161393
Map2k7	26400	ENSMUSG00000002948	1319.61	-0.435889	0.0715266	-6.09409	1.10061e-09	3.83089e-09	-0.497324	0.0712296	-6.98198	2.91057e-12	1.24611e-11	-0.475558	0.0678366	-7.01035	2.37724e-12	8.50478e-12	-0.481666	0.0677267	-7.11191	1.14449e-12	4.56021e-12	0.0786641	0.0715444	1.09951	0.271544	0.756822	0.0172301	0.0712117	0.241956	0.808815	0.99498	0.076168	0.0680379	1.11949	0.26293	0.674	0.07006	0.0675243	1.03755	0.299479	0.999995	0.0116055	0.0715613	0.162176	0.871167	0.975683	-0.0280629
Timm44	21856	ENSMUSG00000002949	2783.26	-0.613676	0.108946	-5.63282	1.77283e-08	5.41383e-08	-0.686511	0.108921	-6.30282	2.92275e-10	1.01528e-09	-0.713274	0.103769	-6.8737	6.25593e-12	2.15619e-11	-0.647752	0.103781	-6.24154	4.33277e-10	1.34714e-09	0.0293761	0.108898	0.269759	0.787346	0.956935	-0.0434592	0.10897	-0.398819	0.690027	0.986016	-0.0175859	0.103772	-0.169466	0.86543	0.967789	0.0479358	0.103777	0.461911	0.644145	0.999995	0.0445883	0.108871	0.409553	0.682134	0.917213	-0.0550094
Ap2a2	11772	ENSMUSG00000002957	3368.02	0.244851	0.0628553	3.89547	9.80065e-05	0.000193711	0.270477	0.0626893	4.31457	1.59917e-05	3.33339e-05	0.393705	0.0597565	6.58849	4.44334e-11	1.41387e-10	0.166668	0.0597854	2.78778	0.0053071	0.00803947	-0.00257935	0.0633144	-0.0407388	0.967504	0.992688	0.0230467	0.0622256	0.370373	0.711105	0.988318	0.0952268	0.0603334	1.57834	0.114487	0.510022	-0.13181	0.0592032	-2.22639	0.0259879	0.999995	-0.074067	0.0633274	-1.16959	0.242166	0.699949	0.0747865
Pnkp	59047	ENSMUSG00000002963	582.076	0.0795662	0.064543	1.23276	0.217664	0.260649	0.0470953	0.0642	0.733571	0.46321	0.511743	0.104339	0.0607075	1.71871	0.0856665	0.107306	0.0179851	0.0608734	0.295451	0.767649	0.797936	-0.0400461	0.0666536	-0.60081	0.547967	0.900626	-0.0725171	0.062006	-1.16952	0.242195	0.892679	0.043332	0.0631779	0.685872	0.492794	0.835643	-0.0430218	0.0583055	-0.737868	0.460594	0.999995	-0.0417096	0.0664514	-0.62767	0.53022	0.866627	-0.0169369
Med25	75613	ENSMUSG00000002968	2087.42	-0.538033	0.072932	-7.37719	1.61659e-13	8.83137e-13	-0.479145	0.0729584	-6.56737	5.12132e-11	1.92715e-10	-0.53185	0.0693799	-7.66576	1.77776e-14	7.72244e-14	-0.549804	0.0693927	-7.92308	2.31707e-15	1.20924e-14	-0.0913027	0.0729993	-1.25073	0.211032	0.71005	-0.0324143	0.072891	-0.444695	0.65654	0.982895	0.0320307	0.0694948	0.460908	0.644865	0.901066	0.0140769	0.0692777	0.203195	0.838983	0.999995	-0.0423617	0.0729134	-0.580987	0.561249	0.877655	-0.0361784
Bcam	57278	ENSMUSG00000002980	6194.25	-0.332219	0.159867	-2.0781	0.0377003	0.0521553	-0.465003	0.159831	-2.90934	0.0036219	0.00572652	-0.63918	0.152382	-4.19458	2.73374e-05	5.14813e-05	-0.509745	0.152378	-3.34526	0.000822055	0.0013753	0.129615	0.159875	0.810729	0.417521	0.84584	-0.00316974	0.159823	-0.0198328	0.984177	0.998166	-0.0153898	0.152393	-0.100988	0.91956	0.983175	0.114045	0.152368	0.748483	0.454169	0.999995	0.171652	0.159863	1.07375	0.282935	0.736535	-0.135309
Clptm1	56457	ENSMUSG00000002981	3154.88	-0.141015	0.0433228	-3.25499	0.00113396	0.00195346	-0.126793	0.043158	-2.93787	0.00330472	0.0052499	-0.172872	0.0410389	-4.21239	2.52684e-05	4.77932e-05	-0.196823	0.0410438	-4.79543	1.62322e-06	3.59034e-06	-0.00691251	0.0436819	-0.158246	0.874263	0.976502	0.00731011	0.0427946	0.170819	0.864366	0.996061	0.0423463	0.0414793	1.0209	0.307301	0.709328	0.0183954	0.0405987	0.453104	0.650474	0.999995	0.00773582	0.043612	0.177378	0.859211	0.970965	-0.0241206
Relb	19698	ENSMUSG00000002983	397.272	0.841459	0.133592	6.29874	3.00078e-10	1.12121e-09	0.634851	0.132087	4.80632	1.53732e-06	3.57274e-06	0.696837	0.125581	5.54892	2.87445e-08	7.20297e-08	0.880592	0.125974	6.99028	2.74342e-12	1.0581e-11	0.14962	0.136589	1.0954	0.27334	0.758873	-0.0569871	0.128984	-0.441814	0.658624	0.982895	-0.0773317	0.129305	-0.598059	0.549801	0.862667	0.106423	0.122148	0.871263	0.38361	0.999995	0.176562	0.136305	1.29535	0.1952	0.65368	0.0319404
Tomm40	53333	ENSMUSG00000002984	1969.47	-0.133081	0.0879425	-1.51327	0.130211	0.163263	-0.165269	0.0877912	-1.88252	0.0597656	0.0790695	-0.120435	0.0836175	-1.44031	0.14978	0.180221	-0.112559	0.0836109	-1.34623	0.178229	0.213494	0.0266124	0.0882068	0.301705	0.762877	0.952562	-0.00557528	0.0875256	-0.0636989	0.94921	0.996516	0.03831	0.0840063	0.456037	0.648363	0.902413	0.0461857	0.0832202	0.554982	0.578907	0.999995	0.00148623	0.0881831	0.0168539	0.986553	0.996984	0.0141321
Apoe	11816	ENSMUSG00000002985	19078.5	1.69215	0.277768	6.09194	1.11548e-09	3.87981e-09	2.06324	0.277752	7.42837	1.09945e-13	5.48484e-13	1.67493	0.264813	6.32497	2.53284e-10	7.55285e-10	1.76503	0.264827	6.66486	2.64919e-11	9.30962e-11	-0.0988635	0.277847	-0.35582	0.721975	0.945106	0.272232	0.277673	0.980406	0.326886	0.923617	-0.143468	0.264892	-0.541608	0.588089	0.87986	-0.0533696	0.264747	-0.201587	0.84024	0.999995	0.16881	0.277827	0.607608	0.543448	0.872556	0.151597
Hbp1	73389	ENSMUSG00000002996	1241.44	-0.735397	0.0904701	-8.12862	4.34208e-16	3.18255e-15	-0.632554	0.0904085	-6.99662	2.62216e-12	1.12874e-11	-0.694664	0.0859733	-8.08	6.47644e-16	3.20236e-15	-0.852523	0.0861289	-9.89821	4.23773e-23	4.74177e-22	-0.0604431	0.0902999	-0.66936	0.503266	0.882915	0.0423999	0.0905785	0.468102	0.639712	0.981012	0.0409166	0.0859378	0.476119	0.63399	0.896935	-0.116942	0.0861643	-1.35719	0.17472	0.999995	-0.0229558	0.090202	-0.254493	0.799115	0.952596	0.0177765
Prkar2b	19088	ENSMUSG00000002997	128.279	1.74585	0.241892	7.21747	5.29628e-13	2.72139e-12	1.8964	0.236242	8.02738	9.95727e-16	6.11781e-15	2.13352	0.227455	9.37999	6.59814e-21	5.24268e-20	2.04736	0.226511	9.03867	1.58593e-19	1.26119e-18	0.115423	0.254032	0.454363	0.649568	0.927117	0.26598	0.223135	1.19201	0.233256	0.886623	0.1315	0.24185	0.543724	0.586631	0.879486	0.0453391	0.211072	0.214804	0.82992	0.999995	-0.046795	0.255221	-0.183351	0.854523	0.969634	0.34088
Cdkn1b	12576	ENSMUSG00000003031	1398.93	-0.380217	0.081795	-4.64841	3.34503e-06	7.93578e-06	-0.34424	0.0819161	-4.20234	2.6417e-05	5.37264e-05	-0.405146	0.0776094	-5.22032	1.78617e-07	4.16124e-07	-0.497259	0.0778222	-6.38968	1.66232e-10	5.40061e-10	-0.127306	0.0821031	-1.55057	0.121006	0.607891	-0.0913288	0.0816074	-1.11912	0.263087	0.904415	-0.0252503	0.0779519	-0.323921	0.745998	0.933586	-0.117364	0.0774791	-1.51478	0.129828	0.999995	0.0464212	0.081843	0.567198	0.57058	0.881828	0.0214925
Klf4	16600	ENSMUSG00000003032	1649.74	-0.941111	0.180251	-5.2211	1.77859e-07	4.86028e-07	-1.30059	0.180034	-7.22412	5.04374e-13	2.34233e-12	-0.948189	0.171627	-5.52472	3.3002e-08	8.2168e-08	-1.183	0.171647	-6.89207	5.49844e-12	2.05605e-11	0.433174	0.179885	2.40806	0.0160377	0.302948	0.0736992	0.1804	0.408533	0.682883	0.986016	0.136152	0.171462	0.794063	0.427159	0.796039	-0.0986603	0.171811	-0.574239	0.565806	0.999995	0.128319	0.179972	0.712996	0.475848	0.84729	0.121242
Ap1m1	11767	ENSMUSG00000003033	1681.19	-0.0350552	0.0499826	-0.701349	0.483085	0.532371	-0.151298	0.0495091	-3.05596	0.00224338	0.00364141	-0.144679	0.0469535	-3.08133	0.00206077	0.00317563	-0.103157	0.0472338	-2.18398	0.0289641	0.0393933	0.105076	0.0505469	2.07879	0.0376369	0.419684	-0.0111667	0.0489329	-0.228204	0.819487	0.995501	-0.0760449	0.0478983	-1.58763	0.112369	0.505442	-0.0345229	0.0462755	-0.746029	0.45565	0.999995	0.12167	0.0504332	2.4125	0.0158437	0.261877	0.0120456
Rab8a	17274	ENSMUSG00000003037	1034.33	0.802428	0.0862048	9.30839	1.29784e-20	1.61251e-19	0.834911	0.0854418	9.77169	1.48946e-22	1.84938e-21	0.876619	0.0812883	10.7841	4.09307e-27	5.93433e-26	0.763873	0.0813295	9.39232	5.86938e-21	5.31401e-20	0.0368635	0.0881837	0.418031	0.675924	0.934016	0.069346	0.0833978	0.831508	0.405687	0.940804	0.0629077	0.0834626	0.753722	0.451016	0.809162	-0.0498392	0.0790965	-0.630106	0.528626	0.999995	0.0676341	0.0879944	0.768618	0.44212	0.833775	0.141825
Hmgn2	15331	ENSMUSG00000003038	3526.06	0.37024	0.0861629	4.29698	1.73144e-05	3.75546e-05	0.230544	0.0857981	2.68706	0.00720849	0.0109468	0.22702	0.0818084	2.77502	0.00551988	0.00811557	0.364959	0.0818736	4.45759	8.2887e-06	1.70323e-05	0.302863	0.0864082	3.50503	0.000456556	0.0429931	0.163167	0.0855511	1.90725	0.0564881	0.696833	-0.0820193	0.0822341	-0.997388	0.318576	0.717423	0.0559197	0.081446	0.686586	0.492344	0.999995	0.255547	0.0864045	2.95756	0.0031008	0.129539	0.112327
Fam32a	67922	ENSMUSG00000003039	1017.02	0.307841	0.0774574	3.97433	7.05781e-05	0.000141902	0.30745	0.0765787	4.01482	5.94915e-05	0.000116845	0.32193	0.0730128	4.40923	1.03739e-05	2.0352e-05	0.294426	0.0730934	4.02808	5.62334e-05	0.000106203	0.116599	0.078609	1.48327	0.138002	0.634039	0.116207	0.0753961	1.54129	0.123246	0.792561	0.0255358	0.0745954	0.342324	0.732107	0.929088	-0.00196796	0.0714776	-0.0275326	0.978035	0.999995	0.0721899	0.0785892	0.918573	0.358319	0.793407	0.086279
Stard3nl	76205	ENSMUSG00000003062	531.883	0.874528	0.104349	8.38078	5.25786e-17	4.23434e-16	0.763182	0.102464	7.44831	9.45427e-14	4.75262e-13	0.949357	0.0978904	9.69815	3.07e-22	2.76504e-21	0.944137	0.0981584	9.6185	6.67977e-22	6.62129e-21	0.187101	0.107237	1.74474	0.0810299	0.541775	0.0757547	0.0994374	0.761833	0.44616	0.948444	-0.00230028	0.101862	-0.0225823	0.981983	0.996239	-0.00751994	0.0940303	-0.0799736	0.936258	0.999995	0.0840101	0.10741	0.782145	0.434129	0.830216	0.158838
Stk11	20869	ENSMUSG00000003068	3404.44	-0.443906	0.0723764	-6.13329	8.60794e-10	3.03356e-09	-0.482891	0.072281	-6.68075	2.3773e-11	9.24763e-11	-0.537403	0.0688469	-7.80578	5.91362e-15	2.67322e-14	-0.448296	0.0689286	-6.50378	7.83281e-11	2.62316e-10	0.0518296	0.072392	0.715958	0.474017	0.869691	0.0128439	0.0722654	0.177733	0.858933	0.996061	-0.0900193	0.0689806	-1.30499	0.191895	0.608058	-0.000911961	0.0687948	-0.0132563	0.989423	0.999995	0.0622249	0.0723597	0.85994	0.389822	0.809691	-0.031273
Efna2	13637	ENSMUSG00000003070	36.3767	-0.0878468	0.211955	-0.41446	0.678538	0.717946	-0.310091	0.212772	-1.45739	0.145009	0.178825	0.0219571	0.201765	0.108825	0.913341	0.924727	0.0303231	0.198315	0.152904	0.878474	0.897103	-0.0008507	0.218771	-0.00388854	0.996897	0.999278	-0.223095	0.205757	-1.08426	0.278248	0.9113	0.1354	0.21101	0.641678	0.521083	0.849761	0.143766	0.188448	0.762895	0.445526	0.999995	-0.179311	0.22105	-0.811175	0.417265	0.821053	-0.0695067
Atp5f1d	66043	ENSMUSG00000003072	11383.5	-0.766596	0.157041	-4.88149	1.05286e-06	2.63278e-06	-0.840087	0.157029	-5.34989	8.80055e-08	2.33381e-07	-0.952872	0.14971	-6.36478	1.95568e-10	5.87971e-10	-0.77825	0.149714	-5.19825	2.01169e-07	4.88029e-07	0.0974306	0.157017	0.620509	0.534923	0.89406	0.0239397	0.157053	0.152431	0.878847	0.996061	-0.0899432	0.149698	-0.600829	0.547954	0.861305	0.0846796	0.149725	0.565565	0.571689	0.999995	0.127768	0.157012	0.81375	0.415788	0.820065	-0.0585077
Ppp5c	19060	ENSMUSG00000003099	2108.56	-0.459868	0.0676036	-6.80242	1.02874e-11	4.54032e-11	-0.495705	0.067502	-7.34355	2.07997e-13	1.0106e-12	-0.615103	0.0642146	-9.57887	9.81093e-22	8.39512e-21	-0.491714	0.0642562	-7.65239	1.97275e-14	9.36034e-14	0.0186491	0.0676465	0.275685	0.78279	0.95626	-0.0171874	0.067459	-0.254783	0.798891	0.993365	-0.0519308	0.0643412	-0.807115	0.4196	0.790689	0.0714588	0.0641294	1.11429	0.265154	0.999995	0.0729117	0.0675529	1.07933	0.280442	0.734751	-0.0823233
Cdk12	69131	ENSMUSG00000003119	783.515	-0.0602245	0.0793385	-0.759083	0.447803	0.497902	-0.037354	0.0795925	-0.469316	0.638844	0.680713	-0.0227637	0.0754774	-0.301596	0.76296	0.791394	-0.172266	0.0754124	-2.28432	0.022353	0.0309483	-0.156288	0.0805824	-1.93948	0.0524426	0.463816	-0.133418	0.0783328	-1.70322	0.0885275	0.750236	0.111951	0.0765817	1.46185	0.143782	0.551623	-0.037551	0.0742908	-0.505461	0.613235	0.999995	-0.122693	0.0803748	-1.52651	0.126884	0.562075	-0.085232
Lipe	16890	ENSMUSG00000003123	1387.21	-0.905537	0.155502	-5.82332	5.76916e-09	1.8597e-08	-0.904903	0.155542	-5.81775	5.96442e-09	1.80863e-08	-1.14007	0.148124	-7.69674	1.39581e-14	6.11496e-14	-1.17281	0.148343	-7.90606	2.6567e-15	1.377e-14	-0.041643	0.155298	-0.26815	0.788584	0.957253	-0.0410087	0.155746	-0.263305	0.792315	0.993333	-0.133717	0.147937	-0.903881	0.366059	0.750914	-0.166455	0.148529	-1.12069	0.26242	0.999995	0.128047	0.155186	0.825121	0.409303	0.818047	-0.106487
Pafah1b2	18475	ENSMUSG00000003131	1565.15	0.688857	0.0584201	11.7914	4.32113e-32	1.65873e-30	0.595705	0.0578446	10.2984	7.16614e-25	1.08877e-23	0.652994	0.0550818	11.855	2.02765e-32	4.43843e-31	0.552135	0.0552303	9.99695	1.5716e-23	1.83518e-22	0.0522891	0.0600307	0.871039	0.383733	0.832544	-0.0408625	0.0561713	-0.727461	0.466943	0.954987	0.0238313	0.0569411	0.418527	0.675562	0.910824	-0.0770275	0.0533114	-1.44486	0.148498	0.999995	0.0341475	0.0599601	0.569503	0.569015	0.880961	-0.00171591
Tbc1d8	54610	ENSMUSG00000003134	307.442	-0.000517191	0.0969251	-0.00533599	0.995743	0.996423	-0.0975708	0.0952896	-1.02394	0.305863	0.353923	-0.147731	0.0905036	-1.63232	0.102612	0.126894	-0.23464	0.0898358	-2.61187	0.00900479	0.0132218	0.120686	0.0986295	1.22363	0.221092	0.719407	0.0236322	0.0935243	0.252685	0.800511	0.993437	0.149825	0.0921438	1.62599	0.103952	0.490978	0.0629158	0.0881527	0.713714	0.475404	0.999995	0.120017	0.0983822	1.21991	0.222501	0.67866	-0.0271966
Cnot11	52846	ENSMUSG00000003135	711.78	-0.0237941	0.0561557	-0.423716	0.671773	0.712011	-0.0528269	0.055368	-0.954104	0.340031	0.389479	-0.0953647	0.052558	-1.81447	0.0696058	0.0884463	-0.0696511	0.0527108	-1.32138	0.186374	0.222507	0.0354567	0.0575913	0.615661	0.538118	0.896016	0.00642394	0.0538732	0.119242	0.905084	0.996061	-0.000856719	0.0544532	-0.0157331	0.987447	0.997434	0.0248569	0.0507505	0.489787	0.624285	0.999995	0.0301568	0.0574245	0.525156	0.599475	0.892917	-0.0414138
Slc2a3	20527	ENSMUSG00000003153	111.523	0.837012	0.184099	4.54653	5.45365e-06	1.26112e-05	0.88211	0.183171	4.81577	1.46635e-06	3.41406e-06	0.809778	0.171213	4.72966	2.24898e-06	4.69492e-06	0.718882	0.172186	4.17502	2.9796e-05	5.79175e-05	-0.119471	0.194138	-0.615392	0.538296	0.896084	-0.0743726	0.172495	-0.431157	0.666354	0.983025	-0.00341383	0.180482	-0.018915	0.984909	0.997005	-0.0943106	0.162444	-0.580573	0.561528	0.999995	0.129695	0.191236	0.678192	0.49765	0.854927	0.102461
Foxj2	60611	ENSMUSG00000003154	1519.67	-0.745732	0.0810852	-9.1969	3.68424e-20	4.27849e-19	-0.890641	0.0810068	-10.9946	4.05511e-28	8.18857e-27	-0.803811	0.0770364	-10.4342	1.73124e-25	2.13564e-24	-0.867536	0.0771262	-11.2483	2.36198e-29	4.77466e-28	0.0930814	0.080767	1.15247	0.249129	0.740342	-0.0518273	0.081324	-0.637294	0.523933	0.965853	0.0178816	0.0769135	0.23249	0.816158	0.954401	-0.0458437	0.0772488	-0.593455	0.552877	0.999995	0.0327796	0.0807723	0.405827	0.68487	0.918273	-0.0252992
Sri	109552	ENSMUSG00000003161	1777.27	0.69749	0.0627277	11.1193	1.01024e-28	2.78908e-27	0.829864	0.0622263	13.3362	1.42503e-40	7.90291e-39	0.693991	0.0591561	11.7315	8.78594e-32	1.82055e-30	0.77864	0.059425	13.1029	3.16957e-39	1.59501e-37	-0.0184076	0.0642313	-0.286584	0.774431	0.954123	0.113967	0.060673	1.87837	0.0603299	0.704828	-0.0842448	0.0609243	-1.38278	0.166733	0.57887	0.000404079	0.0576108	0.00701394	0.994404	0.999995	0.0752497	0.0639802	1.17614	0.239539	0.698397	0.0717508
Dgcr2	13356	ENSMUSG00000003166	1138.32	-0.153174	0.05566	-2.75196	0.00592402	0.00927004	-0.304935	0.0555366	-5.4907	4.0035e-08	1.10385e-07	-0.204797	0.0525121	-3.89999	9.61958e-05	0.000171477	-0.305354	0.0526407	-5.80072	6.60325e-09	1.85672e-08	0.0221193	0.0563375	0.392621	0.694599	0.93765	-0.129641	0.0548492	-2.3636	0.0180986	0.510031	0.0433003	0.0533858	0.811083	0.417318	0.789507	-0.0572569	0.0517545	-1.10632	0.26859	0.999995	0.0142163	0.0562403	0.252777	0.80044	0.952651	-0.0374065
Irf3	54131	ENSMUSG00000003184	1026.26	0.0166053	0.0880116	0.188672	0.85035	0.871329	-0.0386004	0.0877021	-0.44013	0.659843	0.700498	-0.0944425	0.0831322	-1.13605	0.255935	0.295681	-0.0123815	0.0835174	-0.148251	0.882145	0.899982	0.0270313	0.0887325	0.304639	0.760641	0.952562	-0.0281744	0.0869727	-0.323945	0.74598	0.98941	-0.136759	0.0841584	-1.62502	0.104158	0.491176	-0.0546981	0.0824832	-0.663142	0.50724	0.999995	0.167256	0.0884311	1.89137	0.0585751	0.429679	0.0562081
Bcl2l12	75736	ENSMUSG00000003190	206.828	-0.0875563	0.108477	-0.80714	0.419586	0.469492	-0.00102421	0.106902	-0.00958081	0.992356	0.993718	0.0894426	0.101814	0.878489	0.379679	0.422724	0.124424	0.102725	1.21123	0.225808	0.265045	0.00377925	0.110888	0.0340816	0.972812	0.993049	0.0903113	0.104398	0.865064	0.387004	0.934722	-0.0564883	0.10656	-0.530109	0.596036	0.882271	-0.0215072	0.0977937	-0.219925	0.82593	0.999995	-0.0772778	0.111063	-0.695801	0.486554	0.851209	0.0997211
Zfp959	224893	ENSMUSG00000003198	153.418	-0.0305335	0.110593	-0.276089	0.782479	0.811976	-0.283751	0.108607	-2.61266	0.00898417	0.0134724	-0.330628	0.100946	-3.27529	0.00105552	0.00168243	-0.043665	0.103713	-0.421018	0.673742	0.711091	0.148238	0.113092	1.31077	0.189934	0.692	-0.10498	0.106001	-0.990363	0.321997	0.922614	-0.274754	0.105934	-2.59364	0.0094966	0.201647	0.0122091	0.0986128	0.123808	0.901467	0.999995	0.273234	0.111765	2.44472	0.0144966	0.253626	-0.0268609
Mpnd	68047	ENSMUSG00000003199	1271.31	-0.283387	0.0745363	-3.802	0.00014353	0.000277519	-0.41492	0.0742051	-5.59153	2.25082e-08	6.37795e-08	-0.333813	0.0705862	-4.72915	2.25462e-06	4.70619e-06	-0.363768	0.0704581	-5.16289	2.43164e-07	5.85428e-07	0.109475	0.0747134	1.46527	0.142848	0.638663	-0.0220575	0.0740269	-0.297967	0.765729	0.991235	0.0960598	0.0709401	1.3541	0.175705	0.589367	0.0661046	0.0701018	0.94298	0.345691	0.999995	0.0532889	0.0747158	0.713221	0.475709	0.847268	0.00286367
Sh3gl1	20405	ENSMUSG00000003200	894.499	1.10639	0.108015	10.243	1.27278e-24	2.40425e-23	1.18686	0.10755	11.0354	2.57961e-28	5.29336e-27	1.08149	0.102064	10.5962	3.10184e-26	4.11746e-25	1.15534	0.102487	11.273	1.78478e-29	3.65448e-28	-0.0777555	0.110594	-0.703074	0.48201	0.874051	0.00271158	0.104896	0.0258501	0.979377	0.998166	-0.0994224	0.104799	-0.948694	0.342776	0.73489	-0.0255811	0.0996888	-0.256609	0.79748	0.999995	0.0979528	0.110052	0.890062	0.373432	0.801988	0.0730579
Ebi3	50498	ENSMUSG00000003206	29.1795	2.10847	0.380798	5.53698	3.07737e-08	9.16085e-08	1.81491	0.377897	4.80266	1.56569e-06	3.63379e-06	1.85797	0.355732	5.22297	1.7608e-07	4.10515e-07	1.52445	0.352248	4.32777	1.50629e-05	3.02274e-05	-0.117855	0.420456	-0.280304	0.779244	0.955631	-0.411415	0.333212	-1.23469	0.216944	0.879693	0.200273	0.38785	0.516366	0.605599	0.88591	-0.133254	0.316537	-0.420976	0.673773	0.999995	0.0207741	0.414899	0.0500703	0.960066	0.992712	-0.229722
Yju2	72886	ENSMUSG00000003208	200.521	0.352947	0.095702	3.68798	0.000226041	0.000425591	0.334997	0.0932899	3.59093	0.000329504	0.000593489	0.355516	0.0896944	3.96364	7.3817e-05	0.00013312	0.226956	0.0890883	2.54754	0.0108485	0.0157419	0.0450967	0.10097	0.446635	0.655139	0.927843	0.0271467	0.0875612	0.310032	0.756537	0.990674	0.123587	0.0956429	1.29217	0.196299	0.610837	-0.00497305	0.0826695	-0.0601558	0.952032	0.999995	-0.0529834	0.101339	-0.522835	0.601089	0.893718	-0.0504148
Ranbp2	19386	ENSMUSG00000003226	3109.47	-0.087154	0.130024	-0.670292	0.502672	0.551336	-0.0326496	0.12996	-0.251229	0.801637	0.828962	-0.012927	0.123887	-0.104346	0.916895	0.927821	-0.016219	0.123892	-0.130913	0.895844	0.91209	-0.018029	0.130166	-0.138507	0.88984	0.979245	0.0364755	0.129817	0.280976	0.778729	0.992229	0.03198	0.12409	0.257717	0.796625	0.948166	0.028688	0.123689	0.231937	0.816587	0.999995	-0.0455831	0.130156	-0.350218	0.726175	0.931187	0.0286439
Edar	13608	ENSMUSG00000003227	15.0375	-0.418535	0.410249	-1.0202	0.307635	0.356711	-0.688955	0.409137	-1.68392	0.0921965	0.117956	-0.619147	0.397592	-1.55724	0.119413	0.146029	-1.13736	0.381861	-2.97846	0.00289698	0.00454411	0.115964	0.410191	0.282708	0.777401	0.954909	-0.154456	0.409195	-0.377462	0.70583	0.987799	0.670449	0.386083	1.73654	0.0824679		0.152239	0.393493	0.38689	0.698838	0.999995	-0.180864	0.415339	-0.435461	0.663228	0.911276	-0.381476
Grk5	14773	ENSMUSG00000003228	2010.45	0.617119	0.0991932	6.22138	4.92792e-10	1.79096e-09	0.665361	0.0991075	6.71353	1.89968e-11	7.46144e-11	0.686791	0.0945286	7.26543	3.71853e-13	1.42955e-12	0.552932	0.0944879	5.85188	4.86049e-09	1.38304e-08	-0.105522	0.1	-1.05522	0.291326	0.770736	-0.0572798	0.0982929	-0.582747	0.560064	0.971359	0.11318	0.0953587	1.18689	0.235272	0.6511	-0.0206793	0.0936501	-0.220814	0.825237	0.999995	-0.157203	0.0999977	-1.57207	0.115935	0.546364	-0.0875309
Dvl3	13544	ENSMUSG00000003233	1936.02	-0.568761	0.0955001	-5.9556	2.59114e-09	8.66384e-09	-0.462952	0.0956275	-4.84121	1.29054e-06	3.02323e-06	-0.609843	0.090977	-6.70326	2.03814e-11	6.69825e-11	-0.621931	0.0911063	-6.82644	8.70478e-12	3.19534e-11	-0.185315	0.0955984	-1.93848	0.0525653	0.463816	-0.0795068	0.0955292	-0.832277	0.405252	0.940804	-0.0583348	0.091082	-0.640464	0.521871	0.850361	-0.070423	0.0910014	-0.773868	0.439009	0.999995	-0.0540221	0.0954726	-0.565839	0.571503	0.882478	-0.0951047
Abcf3	27406	ENSMUSG00000003234	1538.56	-0.28891	0.0537154	-5.37854	7.50931e-08	2.14349e-07	-0.334871	0.0536202	-6.24524	4.23149e-10	1.44873e-09	-0.339231	0.0508144	-6.67588	2.45751e-11	8.01694e-11	-0.295861	0.0510533	-5.79514	6.82656e-09	1.91583e-08	-0.0160218	0.0540954	-0.296176	0.767095	0.952975	-0.0619825	0.0532369	-1.16428	0.244311	0.893986	-0.0653335	0.0514692	-1.26937	0.204309	0.618643	-0.0219638	0.0503931	-0.435849	0.662946	0.999995	0.0119813	0.0539663	0.222015	0.824302	0.959839	-0.0383391
Eif2b5	224045	ENSMUSG00000003235	1910.7	-0.0999944	0.0593765	-1.68407	0.0921674	0.119023	-0.157699	0.0591579	-2.66573	0.00768218	0.0116253	-0.111626	0.056289	-1.98309	0.047357	0.0615949	-0.0871819	0.0563858	-1.54617	0.122064	0.150396	0.031762	0.0598035	0.531106	0.595345	0.913067	-0.0259425	0.0587262	-0.441753	0.658668	0.982895	-0.0173282	0.0569616	-0.304208	0.760969	0.936731	0.00711632	0.0557062	0.127747	0.898349	0.999995	-0.00121683	0.0597774	-0.0203561	0.983759	0.996064	-0.0128488
Cyth2	19158	ENSMUSG00000003269	1119.62	0.13467	0.0594328	2.26592	0.0234563	0.0336567	0.0116288	0.0589914	0.197127	0.843728	0.867019	-0.0024157	0.0555868	-0.0434582	0.965336	0.969874	0.0715144	0.0560054	1.27692	0.20163	0.239011	0.0494347	0.060582	0.815996	0.414502	0.844893	-0.0736063	0.0578106	-1.27323	0.202935	0.872172	-0.103313	0.0570849	-1.80982	0.0703242	0.426414	-0.0293831	0.0544776	-0.53936	0.589638	0.999995	0.171799	0.0602031	2.85365	0.00432196	0.149545	0.0347132
Car11	12348	ENSMUSG00000003273	126.548	0.104557	0.173246	0.603517	0.546165	0.59336	-0.0118408	0.171624	-0.0689927	0.944995	0.953669	-0.00541093	0.162591	-0.0332795	0.973452	0.97679	0.104728	0.161674	0.647775	0.517131	0.562235	0.0700085	0.176482	0.39669	0.691596	0.937328	-0.0463891	0.168295	-0.275642	0.782823	0.992684	0.0765184	0.166076	0.460743	0.644983	0.901066	0.186657	0.158091	1.18069	0.237725	0.999995	0.0979152	0.175934	0.556545	0.577838	0.884919	-0.0120525
Dlgap1	224997	ENSMUSG00000003279	9.41391	-1.04064	0.467771	-2.22468	0.0261029	0.0371487	-0.682109	0.434899	-1.56843	0.116781	0.146598	-1.01149	0.411644	-2.45719	0.0140027	0.0195924	-0.820986	0.411972	-1.99282	0.0462812	0.0611234	0.244564	0.441636	0.553769	0.579737	0.908859	0.603095	0.461415	1.30706	0.191194	0.864167	-0.085632	0.404659	-0.211615	0.832407		0.104871	0.418835	0.250388	0.802287	0.999995	0.375903	0.43686	0.860465	0.389533		0.405053
Plag1	56711	ENSMUSG00000003282	100.46	-1.08235	0.260088	-4.16148	3.16185e-05	6.63776e-05	-1.24656	0.258146	-4.82889	1.37296e-06	3.20565e-06	-1.61124	0.244764	-6.58282	4.61598e-11	1.46684e-10	-0.981547	0.245172	-4.0035	6.24114e-05	0.000117218	0.269007	0.255659	1.05221	0.292703	0.77234	0.1048	0.262534	0.399187	0.689756	0.986016	-0.399304	0.241841	-1.6511	0.0987179	0.483127	0.230387	0.248056	0.928773	0.353007	0.999995	0.50022	0.254611	1.96464	0.0494559	0.406252	-0.0286652
Hck	15162	ENSMUSG00000003283	315.242	2.96885	0.273217	10.8663	1.66828e-27	4.11062e-26	3.49903	0.274941	12.7265	4.21384e-37	1.75013e-35	3.17935	0.25839	12.3045	8.57158e-35	2.22137e-33	3.01522	0.257459	11.7114	1.11381e-31	2.84771e-30	-0.459839	0.288055	-1.59636	0.110408	0.589966	0.0703401	0.259354	0.271213	0.786228	0.99332	0.178692	0.268552	0.665392	0.5058	0.843996	0.0145613	0.246841	0.0589904	0.95296	0.999995	-0.00872975	0.283455	-0.0307977	0.975431	0.994229	0.201764
Mrpl4	66163	ENSMUSG00000003299	2065.86	-0.758532	0.0975913	-7.77253	7.69313e-15	4.91895e-14	-0.771016	0.0975605	-7.90296	2.72357e-15	1.60247e-14	-0.839514	0.0928235	-9.0442	1.5077e-19	1.05362e-18	-0.754429	0.0928551	-8.12479	4.48133e-16	2.49808e-15	0.0037168	0.0974383	0.0381452	0.969572	0.992688	-0.00876747	0.0977134	-0.0897264	0.928505	0.99643	-0.0416278	0.0927638	-0.448751	0.653612	0.904191	0.0434572	0.0929148	0.46771	0.639992	0.999995	0.090431	0.0973575	0.928855	0.352964	0.790707	0.0094496
Keap1	50868	ENSMUSG00000003308	1508.09	-0.245168	0.0633204	-3.87187	0.000108003	0.000212301	-0.269957	0.0632861	-4.26566	1.99314e-05	4.10497e-05	-0.227818	0.0601137	-3.78979	0.000150775	0.000263195	-0.244712	0.0600952	-4.07208	4.6596e-05	8.87533e-05	-0.0478786	0.0637498	-0.751039	0.452629	0.860972	-0.0726671	0.0628536	-1.15613	0.247626	0.896897	0.0487671	0.0606658	0.803865	0.421475	0.791613	0.0318732	0.0595377	0.535344	0.592412	0.999995	-0.0537013	0.0636807	-0.84329	0.399066	0.813803	-0.0363511
Glg1	20340	ENSMUSG00000003316	6492.16	-0.0375267	0.0512225	-0.732622	0.463789	0.513725	-0.0545728	0.0511813	-1.06626	0.286304	0.3334	0.019892	0.0488358	0.407324	0.68377	0.718561	-0.154988	0.0488152	-3.17498	0.00149846	0.00243205	-0.032372	0.0514106	-0.629675	0.528907	0.892422	-0.0494181	0.0509924	-0.969128	0.332481	0.925628	0.133392	0.0490566	2.71915	0.0065449	0.171128	-0.041487	0.0485933	-0.853759	0.393238	0.999995	-0.169481	0.051447	-3.29428	0.000986749	0.0786184	-0.112062
Btbd2	208198	ENSMUSG00000003344	1068.98	-0.573571	0.0788956	-7.27	3.59484e-13	1.88481e-12	-0.544031	0.0786845	-6.91408	4.70907e-12	1.9726e-11	-0.596272	0.0748512	-7.9661	1.63761e-15	7.79349e-15	-0.500919	0.0748625	-6.69119	2.21364e-11	7.83111e-11	0.00635821	0.0788179	0.0806697	0.935705	0.98803	0.0358983	0.0787623	0.455781	0.648548	0.982842	-0.0186985	0.0750429	-0.249171	0.803228	0.949931	0.0766547	0.0746703	1.02657	0.304621	0.999995	0.000253152	0.0787478	0.00321471	0.997435	0.999486	-0.0224482
Csnk1g2	103236	ENSMUSG00000003345	2934.25	-0.199827	0.0590032	-3.38671	0.00070735	0.00125083	-0.253109	0.0588777	-4.29889	1.71657e-05	3.56236e-05	-0.231778	0.0560798	-4.13301	3.58039e-05	6.65946e-05	-0.210927	0.0560912	-3.76044	0.000169618	0.000304988	0.0286325	0.0592147	0.483537	0.628714	0.920521	-0.0246492	0.0586649	-0.42017	0.674362	0.985733	0.0185539	0.0564081	0.328922	0.742215	0.93221	0.039405	0.055761	0.706677	0.479767	0.999995	-0.0126434	0.0592044	-0.213554	0.830895	0.962239	-0.0445949
Abhd17a	216169	ENSMUSG00000003346	1134.78	0.472872	0.0657326	7.19388	6.29749e-13	3.20468e-12	0.493446	0.0651434	7.57476	3.59801e-14	1.89536e-13	0.438341	0.0619227	7.07884	1.45362e-12	5.30217e-12	0.463871	0.0621249	7.46674	8.22046e-14	3.65862e-13	0.00578725	0.0674333	0.0858219	0.931608	0.987665	0.0263604	0.0633814	0.415902	0.677482	0.985759	-0.0228397	0.0639121	-0.357361	0.720822	0.925639	0.00269037	0.0600764	0.0447825	0.964281	0.999995	0.0461254	0.0672196	0.68619	0.492593	0.85229	0.0115938
Mob3a	208228	ENSMUSG00000003348	533.735	2.06908	0.176735	11.7072	1.17046e-31	4.30647e-30	1.87746	0.174755	10.7434	6.36849e-27	1.16036e-25	2.11446	0.167133	12.6513	1.09977e-36	3.38508e-35	1.85274	0.166532	11.1255	9.4307e-29	1.77967e-27	0.17058	0.18113	0.941754	0.346318	0.811466	-0.0210362	0.170196	-0.1236	0.901632	0.996061	0.222628	0.171588	1.29745	0.194476	0.609573	-0.0390859	0.161937	-0.241365	0.809273	0.999995	0.0554629	0.181359	0.305818	0.759743	0.942119	0.100844
Cacnb3	12297	ENSMUSG00000003352	229.942	1.59746	0.189225	8.44209	3.11716e-17	2.57467e-16	1.36465	0.187722	7.26953	3.60749e-13	1.70531e-12	1.3373	0.177418	7.53755	4.78872e-14	2.002e-13	1.31042	0.178586	7.33778	2.17169e-13	9.26229e-13	0.00326174	0.19645	0.0166034	0.986753	0.996404	-0.229546	0.180147	-1.27421	0.202588	0.872172	-0.0953046	0.184576	-0.516344	0.605614	0.88591	-0.122178	0.171178	-0.713749	0.475382	0.999995	0.218287	0.194877	1.12013	0.262658	0.719634	-0.0418705
Fkbp11	66120	ENSMUSG00000003355	192.06	2.8803	0.228731	12.5925	2.32093e-36	1.30618e-34	2.68017	0.220901	12.1329	7.06773e-34	2.25574e-32	2.87153	0.213083	13.4761	2.16162e-41	1.02994e-39	2.71827	0.210799	12.8951	4.79894e-38	2.17346e-36	0.210791	0.244668	0.861537	0.388942	0.834919	0.0106668	0.203107	0.0525183	0.958116	0.996659	0.221437	0.229399	0.965292	0.334398	0.72826	0.068173	0.192916	0.353382	0.723802	0.999995	0.0802547	0.245613	0.326753	0.743855	0.938064	0.0714874
Ddx23	74351	ENSMUSG00000003360	2369.96	-0.00245862	0.0454762	-0.0540638	0.956884	0.964132	-0.0523828	0.0452801	-1.15686	0.247329	0.292071	-0.0215766	0.0430617	-0.501063	0.616327	0.654425	-0.0300175	0.0431956	-0.694921	0.487105	0.532757	0.00562541	0.0460622	0.122126	0.902799	0.981894	-0.0442988	0.0446838	-0.991382	0.321499	0.92253	-0.0171448	0.0438726	-0.390786	0.695956	0.917202	-0.0255857	0.0423717	-0.60384	0.54595	0.999995	-0.0191413	0.0460234	-0.415903	0.677481	0.91478	-0.0382592
Pld3	18807	ENSMUSG00000003363	1255.49	0.987281	0.155129	6.36424	1.96255e-10	7.48727e-10	1.09303	0.154653	7.0676	1.57641e-12	6.94937e-12	1.17634	0.147511	7.97459	1.5289e-15	7.29441e-15	1.20099	0.147512	8.14163	3.89982e-16	2.18441e-15	0.0609044	0.156211	0.389885	0.696622	0.938134	0.16665	0.153561	1.08524	0.277815	0.911139	0.045111	0.14882	0.303125	0.761795	0.937132	0.0697611	0.146191	0.477191	0.633226	0.999995	0.00574283	0.156212	0.0367631	0.970674	0.993622	0.194798
Grik5	14809	ENSMUSG00000003378	262.587	-0.546988	0.0936086	-5.84335	5.1161e-09	1.65933e-08	-0.589024	0.0931429	-6.32387	2.55092e-10	8.92143e-10	-0.602521	0.0872532	-6.90544	5.00492e-12	1.73888e-11	-0.455469	0.0878862	-5.18248	2.18953e-07	5.29753e-07	0.0201957	0.0934284	0.216162	0.828861	0.96781	-0.0218401	0.0933236	-0.234025	0.814965	0.99512	-0.103782	0.0883193	-1.17508	0.239963	0.655773	0.0432704	0.0868149	0.498422	0.618187	0.999995	0.0863455	0.0928383	0.930063	0.352339	0.790707	0.0308119
Cd79a	12518	ENSMUSG00000003379	21.8521	0.707535	0.345496	2.04788	0.0405714	0.0558186	0.685255	0.333181	2.0567	0.0397148	0.0540073	0.801119	0.324132	2.47158	0.0134518	0.0188598	0.756287	0.322448	2.34545	0.0190039	0.0266018	0.157032	0.36328	0.432262	0.665551	0.930532	0.134752	0.313695	0.429564	0.667513	0.983556	0.097767	0.348397	0.28062	0.779002	0.943037	0.0529353	0.296065	0.178796	0.858098	0.999995	-0.0670105	0.367389	-0.182396	0.855272	0.969857	0.0265736
Rabac1	14470	ENSMUSG00000003380	2977.14	-0.451904	0.0811956	-5.56563	2.6121e-08	7.83588e-08	-0.55715	0.0810077	-6.87774	6.08108e-12	2.52014e-11	-0.591532	0.0772046	-7.66187	1.83244e-14	7.94727e-14	-0.360522	0.0773154	-4.663	3.11627e-06	6.68219e-06	0.167676	0.0811485	2.06628	0.0388018	0.42119	0.0624303	0.0810549	0.770222	0.441168	0.948197	-0.181436	0.0773656	-2.34518	0.019018	0.261679	0.0495734	0.0771543	0.642523	0.520533	0.999995	0.127652	0.0811414	1.5732	0.115672	0.546364	-0.0119755
Etv3	27049	ENSMUSG00000003382	1029.59	-0.334453	0.0878863	-3.80552	0.000141506	0.000273827	-0.216577	0.0879226	-2.46327	0.0137676	0.0201096	-0.135426	0.0834054	-1.62371	0.104438	0.128901	-0.332046	0.0836118	-3.97128	7.14862e-05	0.000133537	-0.134102	0.088349	-1.51786	0.129049	0.621028	-0.0162257	0.0874576	-0.185527	0.852816	0.996061	0.0423822	0.0840987	0.503958	0.614291	0.889772	-0.154238	0.0829145	-1.86021	0.0628563	0.999995	-0.0853633	0.0881919	-0.967927	0.333081	0.780091	0.113664
Prkcsh	19089	ENSMUSG00000003402	2053.16	0.509521	0.0712388	7.15229	8.53411e-13	4.27312e-12	0.509439	0.0709956	7.17565	7.19651e-13	3.27728e-12	0.552415	0.0676255	8.16873	3.11654e-16	1.5851e-15	0.510879	0.0677239	7.54355	4.57348e-14	2.08375e-13	-0.017878	0.0721603	-0.247754	0.804325	0.959822	-0.0179595	0.0700587	-0.256349	0.797681	0.993333	0.00334925	0.0687219	0.0487363	0.961129	0.991659	-0.0381868	0.0666112	-0.573278	0.566456	0.999995	-0.0248801	0.0721032	-0.345062	0.730048	0.933322	0.018014
Elavl3	15571	ENSMUSG00000003410	7.8124	0.647876	0.428433	1.5122	0.130483	0.16354	1.48616	0.487406	3.04912	0.00229512	0.00372284	0.863968	0.393162	2.19748	0.0279859	0.0375952	1.11909	0.407859	2.74383	0.00607273	0.00912806	-0.941398	0.532875	-1.76664	0.0772886	0.534224	-0.103115	0.370355	-0.278423	0.780688	0.992549	-0.195523	0.459559	-0.425458	0.670503		0.0596026	0.331256	0.179929	0.857208	0.999995	-0.0442801	0.470264	-0.09416	0.924982		0.171812
Rab3b	69908	ENSMUSG00000003411	11.3789	0.388722	0.358694	1.08371	0.278492	0.326199	0.901414	0.369028	2.44267	0.014579	0.0211971	-0.0842208	0.359663	-0.234166	0.814856	0.837984	0.913685	0.377825	2.41827	0.0155944	0.0221107	-0.463653	0.39887	-1.16242	0.245066	0.736601	0.0490389	0.325186	0.150803	0.880131	0.996061	-0.538168	0.404856	-1.32928	0.183755		0.459738	0.328939	1.39764	0.162222	0.999995	-0.269497	0.389032	-0.692737	0.488475		-0.742439
St8sia6	241230	ENSMUSG00000003418	235.643	-0.0314058	0.142017	-0.221142	0.824982	0.848765	0.154305	0.143305	1.07676	0.281589	0.32829	-0.210385	0.134539	-1.56374	0.117878	0.144412	-0.100555	0.136047	-0.739116	0.459836	0.505637	-0.327733	0.145175	-2.25751	0.0239762	0.356309	-0.142023	0.140105	-1.01369	0.310732	0.921932	-0.21295	0.137215	-1.55195	0.120674	0.517485	-0.10312	0.133348	-0.773315	0.439336	0.999995	0.0436455	0.143331	0.304509	0.76074	0.942119	-0.135333
Fcgrt	14132	ENSMUSG00000003420	2044.11	-0.33757	0.0806592	-4.18514	2.84985e-05	6.01796e-05	-0.314063	0.0802923	-3.91149	9.17286e-05	0.000176498	-0.275887	0.0763942	-3.61136	0.000304591	0.000513829	-0.448987	0.0765356	-5.86638	4.45413e-09	1.27102e-08	0.136751	0.0807005	1.69455	0.0901616	0.556612	0.160259	0.0802509	1.99697	0.0458285	0.671504	0.0148698	0.0766918	0.19389	0.846262	0.961962	-0.15823	0.0762374	-2.07549	0.0379415	0.999995	0.153796	0.0806448	1.90708	0.0565104	0.424581	0.215479
Nosip	66394	ENSMUSG00000003421	854.692	-0.029893	0.0516489	-0.578774	0.562742	0.609768	-0.0310747	0.0506638	-0.613351	0.539644	0.586008	-0.112456	0.0478548	-2.34994	0.0187763	0.0258148	-0.087809	0.0480863	-1.82607	0.0678397	0.0872572	0.0632587	0.0528848	1.19616	0.231634	0.726965	0.0620771	0.0493723	1.25733	0.208635	0.87287	-0.0172778	0.0495574	-0.348641	0.727358	0.928677	0.00736929	0.0463297	0.159062	0.87362	0.999995	0.116656	0.0525512	2.21985	0.0264289	0.322477	0.0340928
Pih1d1	68845	ENSMUSG00000003423	813.74	0.251064	0.0635677	3.94955	7.82997e-05	0.000156583	0.184805	0.0625314	2.95539	0.00312269	0.00497611	0.218541	0.0595428	3.67032	0.000242252	0.000413246	0.368061	0.0598955	6.14505	7.99382e-10	2.42866e-09	0.0984177	0.0651853	1.50981	0.131091	0.623713	0.032159	0.0608433	0.528555	0.597114	0.978773	-0.0813522	0.0620384	-1.31132	0.18975	0.605125	0.0681678	0.0573067	1.18953	0.234232	0.999995	0.0557507	0.0651527	0.855693	0.392168	0.810766	0.0232281
Rps11	27207	ENSMUSG00000003429	6608.71	0.571231	0.0719642	7.93771	2.05951e-15	1.40921e-14	0.566435	0.0718011	7.88896	3.04719e-15	1.78405e-14	0.554541	0.0684291	8.10388	5.32326e-16	2.65632e-15	0.64337	0.068508	9.39116	5.93414e-21	5.36753e-20	0.112096	0.0722353	1.55181	0.120707	0.60759	0.107301	0.0715283	1.50011	0.133585	0.810706	-0.119356	0.0688086	-1.73461	0.0828093	0.453603	-0.0305276	0.0681268	-0.4481	0.654081	0.999995	0.144074	0.0722034	1.99539	0.0460004	0.395261	0.127384
Supt5	20924	ENSMUSG00000003435	2724.94	-0.216523	0.0567207	-3.81737	0.000134884	0.000262134	-0.184676	0.0566545	-3.25968	0.00111538	0.00187908	-0.259197	0.0538488	-4.81342	1.4837e-06	3.15376e-06	-0.291859	0.0539621	-5.4086	6.35187e-08	1.61057e-07	-0.0529567	0.0570144	-0.928831	0.352977	0.816728	-0.0211088	0.0563589	-0.374543	0.708	0.987991	-0.022094	0.0542228	-0.407468	0.683664	0.912579	-0.0547569	0.0535863	-1.02185	0.306854	0.999995	0.0154002	0.056907	0.27062	0.786683	0.950272	-0.027273
Paf1	54624	ENSMUSG00000003437	1736.57	-0.126141	0.0614371	-2.05318	0.0400551	0.0551802	-0.146607	0.0609828	-2.40407	0.0162136	0.0234073	-0.219153	0.0580967	-3.77222	0.000161803	0.000281413	-0.109332	0.0582935	-1.87555	0.0607171	0.0786748	0.102785	0.0617806	1.66371	0.0961705	0.566364	0.0823193	0.0606348	1.35762	0.174583	0.851604	-0.0934183	0.0587895	-1.58903	0.112054	0.505442	0.0164026	0.0575947	0.284794	0.775802	0.999995	0.0887074	0.0617302	1.43702	0.150713	0.599721	-0.00430457
Timm50	66525	ENSMUSG00000003438	1317.54	-0.210824	0.0765103	-2.7555	0.00586025	0.00918158	-0.23268	0.0763211	-3.04869	0.00229839	0.00372719	-0.192766	0.0724933	-2.65909	0.00783518	0.011321	-0.163951	0.0726549	-2.25657	0.024035	0.033106	0.00384912	0.0768981	0.0500548	0.960079	0.99254	-0.0180065	0.0759304	-0.237145	0.812544	0.994996	-0.0424232	0.0731743	-0.579756	0.562079	0.867873	-0.0136078	0.0719689	-0.189078	0.850031	0.999995	0.0272994	0.0767938	0.35549	0.722222	0.93023	0.0453574
Med29	67224	ENSMUSG00000003444	480.156	-0.103379	0.0973223	-1.06223	0.288131	0.33635	0.0759838	0.0947884	0.801615	0.422776	0.472034	-0.110207	0.0914143	-1.20558	0.227979	0.265871	0.0287733	0.0918984	0.313099	0.754205	0.785808	0.270498	0.0977304	2.7678	0.00564364	0.192045	0.449861	0.0943675	4.76711	1.86885e-06	0.000465235	-0.104416	0.093401	-1.11794	0.263595	0.674148	0.0345644	0.0898785	0.384568	0.700558	0.999995	0.0892983	0.0980976	0.910301	0.362664	0.796623	0.0824697
Bicd1	12121	ENSMUSG00000003452	213.566	0.0966495	0.148884	0.649159	0.516236	0.564521	-0.00326407	0.148956	-0.021913	0.982517	0.98547	0.000531559	0.141261	0.00376296	0.996998	0.997365	-0.00938121	0.141502	-0.0662974	0.947141	0.955936	-0.0666932	0.15152	-0.440161	0.65982	0.928852	-0.166607	0.146274	-1.13901	0.2547	0.900535	0.0102407	0.143974	0.0711288	0.943295	0.989211	0.000327948	0.13874	0.00236376	0.998114	0.999995	-0.0313039	0.151107	-0.207164	0.835882	0.963725	-0.127422
Ncstn	59287	ENSMUSG00000003458	2004.68	0.267757	0.0713326	3.75364	0.000174287	0.000333194	0.321666	0.0711932	4.51821	6.2364e-06	1.36167e-05	0.358408	0.0678448	5.28277	1.27245e-07	3.00156e-07	0.223825	0.0677893	3.30178	0.000960742	0.00159484	-0.0692184	0.0720968	-0.960075	0.337017	0.805876	-0.0153094	0.0704191	-0.217404	0.827893	0.996061	0.117405	0.0686589	1.70997	0.0872712	0.462404	-0.0171783	0.0669647	-0.256528	0.797543	0.999995	-0.102137	0.0720718	-1.41716	0.156437	0.608034	-0.0114856
Pex19	19298	ENSMUSG00000003464	3334.8	-0.619332	0.106544	-5.81293	6.13896e-09	1.97122e-08	-0.661798	0.106493	-6.21448	5.1496e-10	1.74609e-09	-0.60874	0.101581	-5.99263	2.0648e-09	5.69887e-09	-0.734188	0.101482	-7.23464	4.66763e-13	1.93522e-12	0.051472	0.106493	0.483335	0.628858	0.920521	0.00900632	0.106543	0.0845319	0.932634	0.99643	0.230689	0.101533	2.27205	0.0230834	0.28188	0.10524	0.101531	1.03654	0.299951	0.999995	-0.130906	0.106538	-1.22872	0.219175	0.676099	-0.120313
Phyhip	105653	ENSMUSG00000003469	640.083	-0.316768	0.170341	-1.8596	0.0629415	0.0837664	-0.472695	0.170397	-2.77407	0.0055359	0.00853146	-0.380969	0.162477	-2.34476	0.0190393	0.0261642	-0.184714	0.162188	-1.13889	0.25475	0.296328	-0.00768117	0.170581	-0.0450295	0.964084	0.992688	-0.163609	0.170157	-0.961514	0.336294	0.925977	0.0748435	0.162774	0.4598	0.64566	0.901151	0.271099	0.161889	1.67459	0.0940143	0.999995	-0.138666	0.170674	-0.812463	0.416526	0.820295	-0.202868
Crhr2	12922	ENSMUSG00000003476	588.905	-1.55033	0.22666	-6.83991	7.92438e-12	3.53512e-11	-1.59554	0.226519	-7.04374	1.87153e-12	8.18019e-12	-1.67872	0.216452	-7.7556	8.79262e-15	3.91694e-14	-1.54375	0.215668	-7.158	8.18626e-13	3.30263e-12	0.134479	0.225428	0.596547	0.55081	0.901192	0.0892687	0.227744	0.391969	0.695081	0.986016	0.267435	0.214991	1.24394	0.213523	0.627782	0.402399	0.217125	1.8533	0.0638392	0.999995	-0.151815	0.225603	-0.672929	0.500993	0.856779	-0.280202
Inmt	21743	ENSMUSG00000003477	80.5294	-4.76241	0.402297	-11.8381	2.48115e-32	9.91523e-31	-4.54663	0.381476	-11.9185	9.47939e-33	2.80867e-31	-4.87905	0.38223	-12.7647	2.58128e-37	8.30815e-36	-4.87839	0.379411	-12.8578	7.77655e-38	3.44013e-36	0.431496	0.324601	1.32931	0.183745	0.68329	0.64728	0.449445	1.44018	0.149818	0.826826	0.0495491	0.309506	0.160091	0.872809	0.970192	0.0502095	0.440748	0.113919	0.909302	0.999995	0.103835	0.32535	0.319149	0.749614	0.939713	-0.0128047
Cyp4f18	72054	ENSMUSG00000003484	195.595	3.34445	0.334279	10.005	1.44921e-23	2.4224e-22	3.4919	0.329366	10.6019	2.92003e-26	4.99952e-25	3.2475	0.311574	10.4229	1.95007e-25	2.39782e-24	3.23019	0.312155	10.3481	4.27086e-25	5.80703e-24	0.0113525	0.352294	0.0322245	0.974293	0.993382	0.158803	0.310021	0.512233	0.608488	0.979098	0.0162897	0.327725	0.0497054	0.960357	0.991659	-0.00101385	0.295153	-0.00343499	0.997259	0.999995	0.27189	0.348583	0.779987	0.435399	0.830974	0.174935
Impdh1	23917	ENSMUSG00000003500	958.923	0.720485	0.0994589	7.24404	4.35505e-13	2.26097e-12	0.800127	0.0992868	8.05875	7.70792e-16	4.77434e-15	0.761876	0.094264	8.08237	6.3522e-16	3.14666e-15	0.716498	0.0944302	7.58759	3.25911e-14	1.50912e-13	-0.128406	0.101425	-1.26602	0.205505	0.706379	-0.0487633	0.0972776	-0.50128	0.616174	0.979098	0.001425	0.0962433	0.0148063	0.988187	0.997434	-0.0439533	0.0924122	-0.475622	0.634344	0.999995	0.00104855	0.101045	0.010377	0.991721	0.997981	0.0424402
Dusp3	72349	ENSMUSG00000003518	4376.45	0.124546	0.0765055	1.62793	0.103539	0.132298	0.198229	0.0764785	2.59196	0.00954316	0.0142611	0.0917633	0.0728708	1.25926	0.207936	0.244128	0.0182997	0.0728708	0.251125	0.801717	0.828729	-0.104097	0.0767901	-1.3556	0.175227	0.672722	-0.0304134	0.0761927	-0.399165	0.689772	0.986016	0.0668085	0.0731403	0.91343	0.361017	0.748191	-0.00665512	0.0726003	-0.091668	0.926962	0.999995	-0.0485597	0.0767388	-0.632791	0.52687	0.865265	-0.0813421
Prodh	19125	ENSMUSG00000003526	727.891	-1.42753	0.148256	-9.62878	6.04399e-22	8.59259e-21	-1.24595	0.148878	-8.3689	5.81589e-17	4.11723e-16	-1.44625	0.141253	-10.2387	1.32978e-24	1.50477e-23	-1.45806	0.141328	-10.3168	5.91325e-25	7.92126e-24	-0.297261	0.147436	-2.0162	0.0437787	0.438635	-0.115684	0.14969	-0.77282	0.439629	0.947947	-0.00158899	0.140305	-0.0113252	0.990964	0.997789	-0.0133982	0.142269	-0.094175	0.92497	0.999995	-0.0514741	0.147138	-0.349835	0.726462	0.931187	-0.0701991
Ess2	27886	ENSMUSG00000003527	398.117	0.198936	0.0707246	2.81283	0.00491079	0.00777859	0.0746965	0.0693655	1.07685	0.281546	0.32826	0.13793	0.0653724	2.10992	0.0348652	0.0462519	0.0977392	0.0655903	1.49015	0.136186	0.166572	0.0747036	0.0735641	1.01549	0.309873	0.784949	-0.049536	0.0663466	-0.746625	0.45529	0.951486	0.0257959	0.0689035	0.374377	0.708124	0.921459	-0.0143955	0.0618704	-0.232671	0.816017	0.999995	0.0822786	0.0732494	1.12327	0.261325	0.718535	0.0212729
Slc25a1	13358	ENSMUSG00000003528	296.758	1.38797	0.162493	8.54168	1.32283e-17	1.13963e-16	1.32788	0.15944	8.32839	8.19462e-17	5.70355e-16	1.45414	0.152273	9.54953	1.30284e-21	1.10096e-20	1.43696	0.152343	9.43244	4.00671e-21	3.6962e-20	0.186533	0.167842	1.11136	0.266411	0.753998	0.126447	0.1538	0.822153	0.41099	0.944333	0.0447498	0.15861	0.282138	0.777838	0.942425	0.0275719	0.145734	0.189193	0.849942	0.999995	0.134034	0.167833	0.798612	0.424515	0.823929	0.200208
Dgcr6	13353	ENSMUSG00000003531	667.529	-0.689315	0.0912565	-7.55359	4.23412e-14	2.46908e-13	-0.716319	0.0909354	-7.87723	3.34718e-15	1.94948e-14	-0.736443	0.0862903	-8.53448	1.40791e-17	8.17251e-17	-0.570464	0.0865072	-6.59442	4.26925e-11	1.47066e-10	0.0536989	0.0908075	0.591348	0.554287	0.901644	0.0266943	0.0913838	0.292112	0.770201	0.991235	-0.105784	0.0864466	-1.22369	0.221068	0.634598	0.0601943	0.086351	0.697089	0.485747	0.999995	0.0643714	0.0906836	0.709847	0.477799	0.848667	0.0172433
Ddr1	12305	ENSMUSG00000003534	1119.18	1.23997	0.123977	10.0016	1.49932e-23	2.50395e-22	1.29462	0.124146	10.4282	1.84301e-25	2.93862e-24	1.30028	0.117968	11.0223	2.98223e-28	4.75108e-27	1.10018	0.117802	9.33926	9.70116e-21	8.62718e-20	-0.267594	0.126206	-2.1203	0.033981	0.407829	-0.212939	0.121879	-1.74712	0.0806158	0.741229	0.166163	0.119756	1.38751	0.165287	0.578125	-0.0339335	0.115983	-0.292574	0.769848	0.999995	-0.099907	0.125788	-0.794248	0.427051	0.825027	-0.0395984
Ier3	15937	ENSMUSG00000003541	1447.68	1.56131	0.18913	8.25522	1.51618e-16	1.16325e-15	1.62936	0.188994	8.62122	6.62437e-18	5.14742e-17	1.60172	0.180138	8.89165	6.02075e-19	3.97938e-18	1.40931	0.179983	7.83022	4.87024e-15	2.45604e-14	-0.134578	0.190443	-0.706659	0.479778	0.873418	-0.0665318	0.187671	-0.354514	0.722954	0.989084	0.207636	0.181259	1.14552	0.251993	0.666678	0.0152174	0.178854	0.0850832	0.932195	0.999995	-0.0664553	0.190307	-0.3492	0.726939	0.931353	-0.0260422
Fosb	14282	ENSMUSG00000003545	50.1398	1.47287	0.496489	2.96657	0.00301138	0.00491527	0.35326	0.472876	0.747046	0.455036	0.503677	1.5431	0.474414	3.25263	0.00114342	0.00181599	1.02825	0.460181	2.23446	0.0254531	0.0349278	1.88593	0.496942	3.79507	0.000147603	0.0178835	0.766315	0.472401	1.62217	0.104767	0.776828	0.980302	0.48253	2.03159	0.0421955	0.35759	0.46546	0.451663	1.03055	0.302754	0.999995	-0.25028	0.515834	-0.485195	0.627538	0.901166	-0.180057
Klc4	74764	ENSMUSG00000003546	990.504	-0.300944	0.0710746	-4.2342	2.29363e-05	4.89888e-05	-0.283239	0.070629	-4.01024	6.06567e-05	0.000118986	-0.372619	0.0669923	-5.56212	2.6652e-08	6.69665e-08	-0.311279	0.0671134	-4.6381	3.51621e-06	7.49081e-06	0.0361234	0.0714198	0.50579	0.613004	0.915403	0.0538285	0.0702799	0.765916	0.443726	0.948197	-0.0290073	0.0676289	-0.428918	0.667983	0.909085	0.032333	0.0664718	0.486416	0.626672	0.999995	0.101038	0.0712	1.41908	0.155876	0.607525	0.0293638
Ercc1	13870	ENSMUSG00000003549	892.427	0.369465	0.100391	3.68027	0.00023299	0.000437938	0.171128	0.0996419	1.71743	0.0859006	0.11066	0.0675732	0.0950185	0.711158	0.476986	0.519956	0.24228	0.0954864	2.53733	0.0111702	0.0161761	0.191831	0.101321	1.89331	0.0583171	0.48275	-0.00650576	0.0986962	-0.0659171	0.947444	0.99643	-0.183091	0.0964359	-1.89858	0.0576197	0.396392	-0.00838399	0.0940548	-0.0891394	0.928971	0.999995	0.177628	0.101255	1.75427	0.0793845	0.481799	-0.124264
As3mt	57344	ENSMUSG00000003559	1370.26	-1.13695	0.116052	-9.79693	1.16064e-22	1.76199e-21	-1.12165	0.115942	-9.6742	3.88109e-22	4.62569e-21	-1.17671	0.110617	-10.6377	1.99008e-26	2.68669e-25	-1.18585	0.110607	-10.7213	8.0849e-27	1.28911e-25	0.0600175	0.1155	0.51963	0.603321	0.915027	0.0753262	0.116491	0.646624	0.517875	0.964665	0.0344966	0.110173	0.313115	0.754194	0.935148	0.0253544	0.11105	0.228315	0.819401	0.999995	-0.0702309	0.115551	-0.607792	0.543325	0.872556	-0.109987
Homer3	26558	ENSMUSG00000003573	285.865	0.931909	0.126421	7.37145	1.68783e-13	9.19679e-13	1.03984	0.126826	8.19896	2.42478e-16	1.58612e-15	1.04042	0.120048	8.66672	4.44749e-18	2.7264e-17	0.884831	0.120269	7.35712	1.87921e-13	8.07463e-13	-0.245071	0.132907	-1.84392	0.0651947	0.502528	-0.137139	0.120012	-1.14271	0.253159	0.900535	0.0575957	0.126179	0.45646	0.648059	0.902136	-0.0979922	0.113819	-0.860946	0.389268	0.999995	-0.146035	0.131987	-1.10644	0.268537	0.72444	-0.037525
Crtc1	382056	ENSMUSG00000003575	521.86	-0.341464	0.0831476	-4.10672	4.01316e-05	8.31391e-05	-0.372126	0.082121	-4.53144	5.85829e-06	1.28221e-05	-0.388234	0.0780012	-4.97727	6.44858e-07	1.41809e-06	-0.391212	0.0785753	-4.97881	6.39755e-07	1.47401e-06	0.113935	0.0833597	1.36679	0.171691	0.669244	0.0832728	0.0819057	1.01669	0.3093	0.920372	-0.0665622	0.0791085	-0.841404	0.400122	0.778822	-0.0695405	0.0774605	-0.897755	0.369316	0.999995	0.0955344	0.0832569	1.14746	0.25119	0.708153	0.0487649
Rnf215	71673	ENSMUSG00000003581	521.968	0.0659596	0.0760759	0.867024	0.385929	0.436505	-0.0628435	0.075765	-0.829452	0.406848	0.456367	-0.0906368	0.0708518	-1.27925	0.200811	0.236419	-0.0826737	0.0716072	-1.15454	0.248277	0.289449	0.00117964	0.0779344	0.0151363	0.987923	0.996726	-0.127623	0.0738519	-1.7281	0.0839704	0.746983	-0.0902438	0.0730144	-1.23597	0.216469	0.630113	-0.0822806	0.0694007	-1.18559	0.235785	0.999995	0.169297	0.0771557	2.19422	0.0282195	0.330093	0.0127003
Sec14l2	67815	ENSMUSG00000003585	38.8715	1.67373	0.237299	7.05325	1.74783e-12	8.42554e-12	1.89464	0.235277	8.0528	8.09217e-16	5.00258e-15	1.53952	0.211771	7.26974	3.60169e-13	1.38631e-12	1.71919	0.218166	7.8802	3.26847e-15	1.67672e-14	-0.215261	0.279903	-0.769057	0.441859	0.856023	0.00564799	0.182539	0.0309413	0.975316	0.997712	-0.137827	0.251806	-0.547354	0.584136	0.878789	0.0418407	0.170402	0.245541	0.806037	0.999995	0.164393	0.267092	0.615491	0.53823	0.871315	0.0301848
Aven	74268	ENSMUSG00000003604	489.572	-0.198048	0.0754413	-2.62519	0.00865997	0.0132218	-0.312783	0.0745991	-4.19285	2.75474e-05	5.59e-05	-0.261778	0.0712243	-3.67541	0.000237471	0.000405382	-0.123268	0.0715625	-1.72252	0.0849755	0.107495	0.0957246	0.0762003	1.25622	0.209035	0.709759	-0.0190099	0.0738236	-0.257504	0.79679	0.993333	-0.073661	0.07303	-1.00864	0.313147	0.712999	0.0648494	0.0697189	0.930155	0.352291	0.999995	-0.0153604	0.0764022	-0.201047	0.840662	0.965526	-0.0790906
Cp	12870	ENSMUSG00000003617	2851.74	-0.7136	0.147991	-4.8219	1.42194e-06	3.50909e-06	-0.647397	0.147942	-4.37603	1.20858e-05	2.55553e-05	-0.949138	0.140999	-6.73153	1.67891e-11	5.5609e-11	-0.508282	0.141067	-3.60313	0.000314414	0.000550463	0.00798401	0.147932	0.053971	0.956958	0.991938	0.0741865	0.148001	0.501256	0.616191	0.979098	-0.308137	0.14102	-2.18507	0.028884	0.311383	0.132719	0.141046	0.940962	0.346724	0.999995	0.169118	0.147874	1.14366	0.252765	0.709617	-0.0664204
Crot	74114	ENSMUSG00000003623	1020.47	-0.531791	0.0595656	-8.92781	4.34537e-19	4.49715e-18	-0.389306	0.0593395	-6.56065	5.35724e-11	2.01076e-10	-0.399126	0.056351	-7.08286	1.41209e-12	5.1586e-12	-0.427226	0.0561292	-7.61149	2.7096e-14	1.26608e-13	-0.0706634	0.0597116	-1.18341	0.236645	0.73078	0.0718211	0.0591927	1.21334	0.224999	0.884279	0.0985149	0.0567687	1.73537	0.0826746	0.453154	0.0704147	0.0557067	1.26402	0.206221	0.999995	-0.0913954	0.0596402	-1.53245	0.125412	0.561492	0.0412689
Rps6ka1	20111	ENSMUSG00000003644	447.543	1.67126	0.199067	8.39545	4.64098e-17	3.76007e-16	2.03055	0.198869	10.2105	1.77916e-24	2.61944e-23	1.90025	0.188661	10.0723	7.32645e-24	7.74243e-23	1.72498	0.18861	9.1457	5.92423e-20	4.9167e-19	-0.245042	0.204201	-1.2	0.230138	0.726163	0.114251	0.193594	0.590161	0.555083	0.970656	0.093285	0.193009	0.483319	0.628869	0.894264	-0.0819893	0.184159	-0.44521	0.656168	0.999995	0.00766861	0.203007	0.0377751	0.969867	0.993536	0.236659
Snrnp200	320632	ENSMUSG00000003660	3107.49	-0.468928	0.0822786	-5.69927	1.20318e-08	3.74275e-08	-0.414131	0.0822213	-5.03678	4.7342e-07	1.16319e-06	-0.45492	0.078343	-5.80677	6.36885e-09	1.68589e-08	-0.53358	0.0783648	-6.80893	9.83257e-12	3.58993e-11	-0.0271112	0.0823203	-0.329338	0.7419	0.948435	0.0276863	0.0821796	0.336899	0.736193	0.989084	0.0468995	0.0784415	0.597892	0.549912	0.862684	-0.0317607	0.0782662	-0.405803	0.684887	0.999995	-0.036817	0.0822979	-0.447363	0.654613	0.909246	-0.0228088
Ciao1	26371	ENSMUSG00000003662	1059.18	-0.397961	0.0558023	-7.13163	9.91861e-13	4.92873e-12	-0.389894	0.0554347	-7.03339	2.0157e-12	8.79017e-12	-0.503619	0.0524613	-9.59982	8.00863e-22	6.93085e-21	-0.398558	0.0526686	-7.56728	3.81108e-14	1.74981e-13	0.0165233	0.0560482	0.294806	0.768142	0.9532	0.0245903	0.055186	0.44559	0.655893	0.982895	-0.067176	0.0530352	-1.26663	0.205288	0.620209	0.037885	0.0520906	0.72729	0.467048	0.999995	0.0829181	0.0557928	1.48618	0.137232	0.579692	-0.0227399
Has1	15116	ENSMUSG00000003665	24.0763	1.85191	0.445616	4.15584	3.24097e-05	6.79111e-05	1.74836	0.445697	3.92276	8.75407e-05	0.000168747	1.3555	0.416826	3.25195	0.00114615	0.00182003	1.67232	0.436205	3.8338	0.000126179	0.000229946	-0.207143	0.481283	-0.430397	0.666907	0.931134	-0.310687	0.406923	-0.763504	0.445163	0.948236	-0.530232	0.460222	-1.15212	0.249271	0.663874	-0.21341	0.390146	-0.546999	0.584379	0.999995	0.127654	0.471462	0.270761	0.786574	0.950272	-0.368755
Taf6l,Taf6l	225895,100039957	ENSMUSG00000003680	99.3231	0.0918006	0.118728	0.773202	0.439403	0.489535	0.18691	0.117913	1.58515	0.112932	0.142085	0.313877	0.112443	2.79144	0.00524747	0.00773419	0.322917	0.111362	2.89971	0.00373506	0.00578381	-0.106485	0.126345	-0.842812	0.399334	0.838517	-0.0113751	0.109712	-0.103681	0.917423	0.99643	0.0808653	0.12205	0.662558	0.507614	0.84466	0.0899044	0.10074	0.892438	0.372158	0.999995	-0.196473	0.126833	-1.54907	0.121365	0.554153	0.0256042
Insig2	72999	ENSMUSG00000003721	1506.48	-0.328706	0.0742731	-4.42564	9.61587e-06	2.15268e-05	-0.3563	0.0742309	-4.79988	1.58759e-06	3.68371e-06	-0.267545	0.0707677	-3.78062	0.000156441	0.000272586	-0.36787	0.0706866	-5.20424	1.94792e-07	4.73222e-07	-0.0329608	0.0745248	-0.44228	0.658287	0.928852	-0.0605546	0.0739782	-0.818547	0.413045	0.945227	0.113765	0.0711264	1.59948	0.109715	0.500935	0.0134399	0.0703257	0.19111	0.848439	0.999995	-0.146231	0.0745952	-1.96033	0.0499572	0.406457	-0.0850709
Kpna6	16650	ENSMUSG00000003731	2757.25	-0.312704	0.0675064	-4.63221	3.6178e-06	8.54668e-06	-0.287055	0.0675581	-4.24901	2.14715e-05	4.40832e-05	-0.23029	0.0644201	-3.57482	0.000350472	0.000587683	-0.378961	0.064404	-5.88411	4.00194e-09	1.14525e-08	-0.115146	0.0677199	-1.70032	0.0890698	0.555504	-0.0894973	0.0673441	-1.32896	0.183862	0.858602	0.110946	0.0646643	1.71572	0.0862138	0.461249	-0.0377249	0.0641589	-0.587991	0.556538	0.999995	-0.217995	0.0677554	-3.21737	0.0012937	0.089	-0.135581
Man1a	17155	ENSMUSG00000003746	1960.14	0.401215	0.105341	3.80871	0.000139696	0.0002706	0.53552	0.105248	5.08817	3.61544e-07	9.00168e-07	0.595813	0.100441	5.93197	2.99321e-09	8.14547e-09	0.440635	0.100485	4.38507	1.15946e-05	2.35156e-05	-0.110434	0.105974	-1.04209	0.29737	0.775529	0.0238709	0.104611	0.228187	0.819501	0.995501	0.0590706	0.101223	0.583568	0.559511	0.86714	-0.0961077	0.0996973	-0.963995	0.335048	0.999995	-0.226722	0.106028	-2.13833	0.0324903	0.347487	-0.0321234
Itpkc	233011	ENSMUSG00000003752	171.264	0.842144	0.139102	6.05416	1.41157e-09	4.84934e-09	0.678534	0.139199	4.87457	1.09047e-06	2.57164e-06	0.732417	0.130973	5.5921	2.24341e-08	5.67746e-08	0.760279	0.130588	5.82196	5.8161e-09	1.64267e-08	-0.116769	0.147231	-0.793099	0.42772	0.850935	-0.280378	0.130571	-2.14733	0.031767	0.605498	0.0685347	0.138305	0.495534	0.620223	0.892284	0.0963969	0.122797	0.78501	0.432448	0.999995	-0.011351	0.145944	-0.0777763	0.938006	0.987572	-0.121078
Coq8b	76889	ENSMUSG00000003762	345.797	0.98811	0.107948	9.15362	5.50591e-20	6.29029e-19	1.00172	0.104496	9.58614	9.144e-22	1.05608e-20	1.01371	0.100423	10.0944	5.85108e-24	6.27038e-23	0.99888	0.100919	9.89787	4.25215e-23	4.75511e-22	0.204485	0.11262	1.8157	0.0694161	0.511791	0.218091	0.0994425	2.19313	0.0282978	0.600967	-0.0102174	0.106767	-0.0956976	0.923761	0.984074	-0.0250442	0.0941813	-0.265915	0.790305	0.999995	0.0965848	0.112913	0.855391	0.392335	0.810825	0.122181
Brd8	78656	ENSMUSG00000003778	1225.97	0.260469	0.0567426	4.59036	4.42472e-06	1.03501e-05	0.173396	0.0558023	3.10733	0.00188785	0.00308988	0.222543	0.0530538	4.19467	2.73268e-05	5.14664e-05	0.24747	0.0533696	4.63692	3.53643e-06	7.5305e-06	0.144885	0.0578873	2.50287	0.0123189	0.274713	0.0578117	0.054614	1.05855	0.289804	0.915792	-0.0548733	0.0548224	-1.00093	0.316862	0.716678	-0.0299464	0.0515512	-0.580906	0.561304	0.999995	0.121528	0.0578213	2.10179	0.0355719	0.362453	0.083602
Kif20a	19348	ENSMUSG00000003779	313.915	3.04338	0.207757	14.6488	1.37141e-48	2.35018e-46	3.15249	0.206364	15.2764	1.099e-52	1.78677e-50	3.37076	0.198707	16.9635	1.53028e-64	4.62048e-62	2.95512	0.195038	15.1515	7.40223e-52	1.06671e-49	-0.174224	0.222992	-0.781304	0.434624	0.853385	-0.0651186	0.189799	-0.343092	0.731529	0.989084	0.381766	0.211951	1.8012	0.0716712	0.428836	-0.0338728	0.180558	-0.187601	0.851189	0.999995	-0.279278	0.223566	-1.2492	0.211594	0.669754	0.0480972
Farsa	66590	ENSMUSG00000003808	775.147	0.162257	0.0693371	2.34011	0.0192779	0.028029	0.168446	0.0688966	2.44492	0.0144886	0.0210753	0.141666	0.0654146	2.16566	0.0303374	0.0405537	0.216913	0.0656518	3.30399	0.000953205	0.00158329	-0.0266246	0.0709885	-0.375056	0.707619	0.942446	-0.020435	0.0671938	-0.304121	0.761036	0.990996	-0.038237	0.0674889	-0.566568	0.571008	0.872184	0.0370101	0.0635176	0.582675	0.560112	0.999995	-0.00668396	0.0707804	-0.0944323	0.924766	0.986213	-0.027275
Gcdh	270076	ENSMUSG00000003809	1457.18	-1.58332	0.135046	-11.7244	9.56304e-32	3.56683e-30	-1.58258	0.135118	-11.7126	1.09907e-31	3.02118e-30	-1.68288	0.128577	-13.0885	3.83039e-39	1.45433e-37	-1.52833	0.128577	-11.8865	1.39134e-32	3.8468e-31	0.00507366	0.134242	0.0377947	0.969851	0.992688	0.0058183	0.135916	0.042808	0.965855	0.99694	-0.0834934	0.127902	-0.65279	0.513892	0.847263	0.0710508	0.129248	0.549725	0.582508	0.999995	0.0862892	0.134176	0.643105	0.520156	0.863895	-0.0132634
Mast2	17776	ENSMUSG00000003810	7134.81	-0.688119	0.0901693	-7.63141	2.32194e-14	1.40349e-13	-0.571878	0.0901927	-6.34063	2.28831e-10	8.03993e-10	-0.823521	0.0859297	-9.58366	9.36676e-22	8.0549e-21	-0.641418	0.0859569	-7.46209	8.51607e-14	3.78311e-13	-0.149901	0.0901668	-1.66249	0.0964145	0.567231	-0.0336609	0.0901951	-0.3732	0.708999	0.987991	-0.133513	0.0859325	-1.55369	0.120257	0.516883	0.0485893	0.0859541	0.565294	0.571874	0.999995	0.0514938	0.0901194	0.571395	0.567732	0.880562	-0.083908
Dnase2a,Dnase2a	13423,100503676	ENSMUSG00000003812	415.942	1.27256	0.168365	7.55831	4.08355e-14	2.38347e-13	1.47749	0.167279	8.83248	1.02378e-18	8.72114e-18	1.52362	0.159308	9.564	1.13291e-21	9.62921e-21	1.49793	0.159861	9.37019	7.23999e-21	6.49925e-20	-0.0460597	0.172488	-0.267031	0.789445	0.957253	0.158873	0.163025	0.974535	0.329791	0.925574	-0.0529882	0.164157	-0.322789	0.746855	0.933912	-0.0786788	0.154878	-0.508006	0.611449	0.999995	-0.0024797	0.172118	-0.014407	0.988505	0.997315	0.248586
Rad23a	19358	ENSMUSG00000003813	1550.05	-0.410255	0.062934	-6.51882	7.08624e-11	2.84847e-10	-0.402488	0.0627794	-6.41115	1.44429e-10	5.18362e-10	-0.381392	0.0598011	-6.37768	1.79788e-10	5.41815e-10	-0.425678	0.059744	-7.12502	1.04063e-12	4.16121e-12	-0.00559008	0.0630907	-0.0886038	0.929397	0.98754	0.0021776	0.0626219	0.0347738	0.97226	0.997538	0.0747001	0.0601182	1.24255	0.214032	0.627965	0.0304148	0.0594249	0.511818	0.608778	0.999995	-0.0736907	0.063109	-1.16767	0.242938	0.700668	-0.0448274
Calr	12317	ENSMUSG00000003814	14777.2	0.902894	0.109127	8.27378	1.29775e-16	1.00471e-15	0.957678	0.109107	8.7774	1.67301e-18	1.39579e-17	1.1112	0.104044	10.6801	1.26102e-26	1.72693e-25	1.10549	0.104051	10.6245	2.29224e-26	3.51354e-25	-0.0854072	0.109255	-0.781723	0.434377	0.853158	-0.0306231	0.108979	-0.281	0.778711	0.992229	0.0188158	0.104203	0.180568	0.856706	0.964574	0.0130987	0.103891	0.126081	0.899668	0.999995	-0.20557	0.109264	-1.8814	0.0599177	0.434296	0.00273955
Syce2	71846	ENSMUSG00000003824	71.7711	1.10287	0.24538	4.49453	6.97237e-06	1.59027e-05	1.82712	0.246347	7.41686	1.19931e-13	5.96271e-13	1.11682	0.227094	4.91787	8.74915e-07	1.90099e-06	1.46902	0.23257	6.31649	2.67579e-10	8.51436e-10	-0.389052	0.264937	-1.46847	0.141977	0.637784	0.335199	0.225181	1.48858	0.136598	0.811551	-0.316476	0.245446	-1.28939	0.197262	0.611032	0.0357274	0.213112	0.167646	0.866862	0.999995	0.174641	0.256091	0.681949	0.495271	0.853721	0.188594
Nfat5	54446	ENSMUSG00000003847	2072.72	-0.129256	0.0770874	-1.67675	0.0935922	0.120732	-0.19041	0.0769054	-2.4759	0.0132902	0.0194514	-0.167656	0.0731622	-2.29156	0.0219308	0.0299002	-0.115285	0.0732739	-1.57334	0.11564	0.143042	0.0500307	0.0773583	0.64674	0.5178	0.888506	-0.0111232	0.0766329	-0.145149	0.884593	0.996061	-0.0573595	0.0736244	-0.779083	0.435931	0.801074	-0.00498825	0.0728096	-0.068511	0.945379	0.999995	0.0774111	0.0772886	1.00159	0.316544	0.766149	0.0390111
Nob1	67619	ENSMUSG00000003848	742.238	0.0484594	0.0616469	0.78608	0.431821	0.481991	-0.0697854	0.0609138	-1.14564	0.251943	0.296821	-0.150798	0.0573268	-2.63051	0.00852576	0.0122611	-0.0107171	0.0580009	-0.184775	0.853406	0.875168	0.0734642	0.0629981	1.16613	0.243561	0.735687	-0.0447807	0.0595153	-0.752423	0.451797	0.95099	-0.14473	0.0592549	-2.4425	0.0145858	0.23682	-0.00464873	0.0560297	-0.082969	0.933876	0.999995	0.183183	0.0625118	2.93037	0.00338557	0.13349	-0.0160751
Nqo1	18104	ENSMUSG00000003849	1372.07	-0.536518	0.165735	-3.23721	0.00120704	0.00206962	-0.382296	0.165615	-2.30834	0.0209801	0.0298112	-0.478175	0.157992	-3.02658	0.00247339	0.00377751	-0.364188	0.158001	-2.30498	0.021168	0.0293996	-0.0242938	0.165742	-0.146576	0.883467	0.978133	0.129928	0.165607	0.784553	0.432716	0.947947	-0.0264017	0.158139	-0.166953	0.867407	0.968274	0.0875855	0.157854	0.554852	0.578996	0.999995	-0.135954	0.165774	-0.820116	0.41215	0.819034	-0.0776115
Ppfia3	76787	ENSMUSG00000003863	13.4775	0.592559	0.323785	1.8301	0.0672354	0.089045	1.30135	0.344827	3.77391	0.000160707	0.000300557	0.666188	0.288521	2.30898	0.020945	0.0286382	1.21773	0.322686	3.77375	0.000160813	0.000289814	-0.627953	0.384356	-1.63378	0.102305	0.575404	0.0808352	0.275704	0.293196	0.769373	0.991235	-0.610837	0.35261	-1.73233	0.083215		-0.0592899	0.25107	-0.236148	0.813317	0.999995	0.132057	0.348565	0.378859	0.704793		0.205686
Gys1	14936	ENSMUSG00000003865	4087.92	-0.54887	0.106726	-5.14277	2.70711e-07	7.23544e-07	-0.467012	0.106785	-4.37339	1.22334e-05	2.58416e-05	-0.53375	0.101773	-5.24454	1.56676e-07	3.66621e-07	-0.680556	0.101745	-6.68883	2.2496e-11	7.94945e-11	-0.181585	0.106772	-1.70068	0.0890037	0.555273	-0.0997271	0.106739	-0.934308	0.350145	0.928835	0.150077	0.101778	1.47454	0.140335	0.546852	0.00327013	0.101739	0.0321422	0.974359	0.999995	-0.163146	0.106751	-1.52829	0.12644	0.561618	-0.148026
Ruvbl2	20174	ENSMUSG00000003868	788.485	0.0913947	0.0647439	1.41163	0.158057	0.194802	0.0382013	0.0642206	0.594845	0.551947	0.59831	0.0778073	0.060864	1.27838	0.201115	0.236719	0.115954	0.0612419	1.89338	0.0583073	0.0758011	0.0166731	0.0661912	0.251894	0.801123	0.959113	-0.0365202	0.0627278	-0.582201	0.560431	0.971359	-0.0529654	0.0629068	-0.841967	0.399807	0.778822	-0.0148185	0.0591416	-0.250559	0.802155	0.999995	0.0208795	0.066026	0.316232	0.751827	0.94008	0.00729214
Lin7b	22342	ENSMUSG00000003872	10.227	-1.27178	0.356913	-3.56329	0.000366241	0.000672584	-1.23026	0.339228	-3.62665	0.000287119	0.000520994	-1.14275	0.30381	-3.76139	0.000168974	0.000293109	-1.13577	0.309733	-3.66693	0.000245481	0.000434255	0.191278	0.317639	0.602186	0.547051	0.900061	0.232798	0.376255	0.618725	0.536098	0.968309	-0.0646771	0.288941	-0.223842	0.822881		-0.0576991	0.323647	-0.178278	0.858505	0.999995	0.263577	0.313763	0.840053	0.400879		0.392615
Bax	12028	ENSMUSG00000003873	689.807	1.0307	0.108465	9.5026	2.04722e-21	2.76578e-20	1.07691	0.107585	10.0098	1.37965e-23	1.88262e-22	1.09299	0.101903	10.7257	7.70651e-27	1.08347e-25	1.22199	0.102582	11.9123	1.02106e-32	2.84788e-31	-0.0062757	0.111519	-0.0562749	0.955123	0.99166	0.039932	0.104417	0.38243	0.702143	0.986272	-0.144979	0.105514	-1.37403	0.169431	0.582292	-0.0159783	0.0988643	-0.161619	0.871606	0.999995	0.152825	0.110892	1.37815	0.168157	0.624122	0.215109
Il7r	16197	ENSMUSG00000003882	130.777	3.83703	0.397286	9.6581	4.5419e-22	6.53031e-21	4.15628	0.385847	10.7718	4.67616e-27	8.62662e-26	3.94332	0.35389	11.1428	7.76509e-29	1.29115e-27	4.23082	0.361877	11.6913	1.41186e-31	3.57608e-30	0.0200795	0.436642	0.0459863	0.963321	0.992688	0.339329	0.340673	0.996054	0.319224	0.92252	-0.274407	0.389684	-0.704179	0.481321	0.828305	0.0130903	0.323016	0.0405252	0.967674	0.999995	0.630532	0.421818	1.4948	0.134968	0.575226	0.73682
Tfam	21780	ENSMUSG00000003923	1185.91	-0.633239	0.0847867	-7.46862	8.10397e-14	4.5675e-13	-0.652441	0.0848669	-7.68782	1.49662e-14	8.19008e-14	-0.604059	0.0807963	-7.47633	7.64285e-14	3.1265e-13	-0.605787	0.0806932	-7.50728	6.03683e-14	2.71793e-13	-0.0549271	0.0847239	-0.648307	0.516786	0.888191	-0.0741289	0.0849295	-0.872829	0.382756	0.934722	0.0719849	0.0808314	0.890556	0.373167	0.756974	0.0702576	0.080658	0.871055	0.383724	0.999995	-0.12718	0.0847457	-1.50073	0.133425	0.572391	-0.0980004
Zfp81	224694	ENSMUSG00000003929	236.513	-0.158823	0.0884822	-1.79498	0.0726573	0.0955603	-0.0450796	0.0892756	-0.504948	0.613595	0.656383	-0.219348	0.0830819	-2.64014	0.00828717	0.0119387	-0.148688	0.0845395	-1.7588	0.0786111	0.0999425	-0.192453	0.0918324	-2.0957	0.0361093	0.415838	-0.0787089	0.0858256	-0.917079	0.359101	0.928835	-0.120196	0.0866808	-1.38665	0.16555	0.578125	-0.049536	0.0808454	-0.612725	0.540058	0.999995	-0.0100003	0.0902928	-0.110754	0.911812	0.984108	-0.0705247
Efnb3	13643	ENSMUSG00000003934	1587.13	-2.38191	0.481018	-4.95182	7.3524e-07	1.8725e-06	-2.0722	0.480948	-4.30857	1.64314e-05	3.4178e-05	-2.8226	0.458705	-6.1534	7.58388e-10	2.16966e-09	-2.42063	0.458561	-5.27876	1.30064e-07	3.20725e-07	-0.0156135	0.480563	-0.03249	0.974081	0.993382	0.294101	0.481402	0.610925	0.541249	0.969367	-0.0532063	0.458156	-0.116132	0.907548	0.978587	0.348757	0.45911	0.759638	0.447471	0.999995	0.150544	0.480538	0.313283	0.754066	0.940491	-0.29014
Mmd	67468	ENSMUSG00000003948	741.23	0.0192489	0.125971	0.152805	0.878552	0.895548	-0.130168	0.125512	-1.0371	0.29969	0.34754	-0.0440978	0.119902	-0.367783	0.713035	0.745977	-0.222675	0.119564	-1.86239	0.0625486	0.0808837	0.127795	0.126507	1.01019	0.312407	0.78507	-0.0216223	0.124972	-0.173017	0.862638	0.996061	0.233713	0.120458	1.9402	0.0523554	0.38459	0.0551358	0.119004	0.463311	0.643141	0.999995	-0.0559316	0.126705	-0.441431	0.658901	0.910564	-0.119278
Hlf	217082	ENSMUSG00000003949	466.289	-2.13233	0.276821	-7.70294	1.32969e-14	8.29832e-14	-1.88871	0.276956	-6.81951	9.13509e-12	3.71061e-11	-2.47375	0.26494	-9.33701	9.90919e-21	7.73779e-20	-2.3755	0.263784	-9.00546	2.14766e-19	1.68465e-18	-0.142433	0.274885	-0.518156	0.60435	0.915229	0.101193	0.278877	0.362859	0.71671	0.989084	0.308523	0.261915	1.17795	0.238815	0.654597	0.406774	0.266788	1.52471	0.127333	0.999995	-0.141332	0.274843	-0.514227	0.607094	0.894507	-0.482746
Fam162a	70186	ENSMUSG00000003955	2655.59	-0.0809749	0.0965925	-0.838314	0.401854	0.452044	-0.0557327	0.0963468	-0.578459	0.562954	0.60875	-0.192999	0.0918713	-2.10076	0.0356621	0.04723	0.00249124	0.0919452	0.0270948	0.978384	0.982153	0.129238	0.0967454	1.33586	0.181595	0.681565	0.154481	0.0961933	1.60594	0.108287	0.782614	-0.116468	0.0921887	-1.26337	0.206458	0.620674	0.0790226	0.0916269	0.862439	0.388446	0.999995	0.11654	0.0967232	1.20488	0.228251	0.685291	0.00451504
Rpl8	26961	ENSMUSG00000003970	11200.6	0.532246	0.0645881	8.24062	1.71324e-16	1.30984e-15	0.473619	0.0644808	7.34511	2.0559e-13	9.9993e-13	0.514198	0.0614834	8.3632	6.1038e-17	3.32684e-16	0.59748	0.0615408	9.70868	2.76889e-22	2.85938e-21	0.143724	0.0647474	2.21976	0.0264348	0.368653	0.0850969	0.0643208	1.32301	0.185833	0.859261	-0.131604	0.0617317	-2.13187	0.0330174	0.330521	-0.048322	0.0612917	-0.788393	0.430467	0.999995	0.0898485	0.0647472	1.38768	0.165234	0.620216	0.0718008
Ssbp2	66970	ENSMUSG00000003992	800.582	-0.410666	0.0998725	-4.11191	3.92401e-05	8.14074e-05	-0.239775	0.0997382	-2.40404	0.0162149	0.0234074	-0.302946	0.0951153	-3.18504	0.00144733	0.0022678	-0.351967	0.0948965	-3.70896	0.000208113	0.000370597	-0.103407	0.100221	-1.03179	0.302172	0.779038	0.0674847	0.0993878	0.679003	0.497136	0.960718	0.125126	0.0955446	1.3096	0.19033	0.605125	0.0761045	0.0944642	0.805644	0.420448	0.999995	-0.152576	0.100212	-1.52253	0.127876	0.562839	-0.0448557
Fancl	67030	ENSMUSG00000004018	147.358	-0.0918894	0.0924928	-0.993476	0.320478	0.369709	-0.019001	0.0892681	-0.212854	0.831441	0.855827	-0.093665	0.0859011	-1.09038	0.275545	0.316205	0.098917	0.0859866	1.15038	0.249989	0.291342	0.0419708	0.0960659	0.436896	0.662187	0.930152	0.114859	0.0854111	1.34478	0.178696	0.854826	-0.047485	0.0920539	-0.515839	0.605967	0.886097	0.145097	0.0793648	1.82823	0.0675151	0.999995	-0.0261547	0.0962245	-0.271809	0.785769	0.950272	-0.0279303
Gstm5	14866	ENSMUSG00000004032	756.103	-1.00204	0.114291	-8.7675	1.82677e-18	1.75322e-17	-0.981106	0.113957	-8.60942	7.34336e-18	5.66445e-17	-1.03666	0.10831	-9.57124	1.05631e-21	9.00635e-21	-0.642635	0.108548	-5.9203	3.21349e-09	9.27292e-09	0.0828278	0.113432	0.7302	0.465268	0.865927	0.103765	0.114812	0.903777	0.366114	0.928972	-0.260639	0.108194	-2.409	0.0159961	0.244903	0.133388	0.108664	1.22752	0.219626	0.999995	0.11469	0.113325	1.01205	0.311516	0.761683	0.080072
Gstm7	68312	ENSMUSG00000004035	708.686	-1.73719	0.223168	-7.78424	7.01321e-15	4.50693e-14	-1.735	0.223116	-7.77621	7.47284e-15	4.21305e-14	-1.97205	0.212654	-9.27351	1.8012e-20	1.3716e-19	-1.80813	0.212486	-8.50938	1.74862e-17	1.1306e-16	0.0808532	0.221898	0.364372	0.71558	0.943764	0.0830424	0.224379	0.370098	0.711309	0.988318	-0.0169243	0.211401	-0.0800582	0.936191	0.987478	0.146993	0.213733	0.687742	0.491615	0.999995	0.130782	0.221836	0.589545	0.555496	0.876733	-0.104073
Gstm3	14864	ENSMUSG00000004038	49.7789	-1.71029	0.220682	-7.75001	9.18835e-15	5.81827e-14	-1.27706	0.225392	-5.66594	1.46219e-08	4.23151e-08	-1.68059	0.216066	-7.7781	7.36232e-15	3.29675e-14	-1.55725	0.213184	-7.3047	2.7788e-13	1.17463e-12	-0.410365	0.210253	-1.95177	0.0509651	0.460922	0.0228693	0.235151	0.0972535	0.922525	0.99643	0.038519	0.201609	0.191058	0.84848	0.962393	0.161857	0.226906	0.713323	0.475646	0.999995	-0.321881	0.208815	-1.54147	0.123202	0.558093	-0.292177
Stat3	20848	ENSMUSG00000004040	5739	0.413747	0.0916317	4.51533	6.32173e-06	1.44987e-05	0.476695	0.0916526	5.20111	1.98101e-07	5.06625e-07	0.52047	0.0873772	5.95659	2.57554e-09	7.05223e-09	0.284772	0.0873266	3.261	0.00111019	0.00182919	-0.191487	0.0919081	-2.08346	0.037209	0.419684	-0.128539	0.0913754	-1.40672	0.159511	0.834208	0.218836	0.0876135	2.49774	0.0124986	0.222395	-0.0168615	0.0870894	-0.193612	0.84648	0.999995	-0.217632	0.0918981	-2.36819	0.0178753	0.272924	-0.11091
Stat5a	20850	ENSMUSG00000004043	738.422	-0.621257	0.0827717	-7.50567	6.11166e-14	3.48803e-13	-0.594277	0.0827114	-7.18494	6.72356e-13	3.0722e-12	-0.377835	0.0789112	-4.7881	1.68368e-06	3.56528e-06	-0.634549	0.078543	-8.07901	6.5296e-16	3.58356e-15	-0.0385637	0.082662	-0.466523	0.640841	0.923314	-0.0115838	0.0828211	-0.139865	0.888766	0.996061	0.240403	0.0790812	3.03995	0.00236615	0.110127	-0.0163112	0.0783718	-0.208126	0.83513	0.999995	-0.243764	0.0829798	-2.93764	0.00330726	0.132487	-0.000342528
Cavin1	19285	ENSMUSG00000004044	8345.44	0.411664	0.0826506	4.98077	6.33316e-07	1.62248e-06	0.370599	0.0826229	4.48543	7.27678e-06	1.57904e-05	0.353042	0.0787786	4.48145	7.41382e-06	1.47301e-05	0.312373	0.0788061	3.96382	7.37595e-05	0.000137527	-0.0462827	0.0828253	-0.558799	0.576299	0.907479	-0.0873475	0.0824477	-1.05943	0.289405	0.915792	-0.013933	0.0789811	-0.17641	0.859972	0.965677	-0.0546024	0.0786031	-0.694659	0.487269	0.999995	-0.0798727	0.0828202	-0.964411	0.33484	0.780553	-0.138494
Map3k11	26403	ENSMUSG00000004054	1258.52	0.128214	0.111915	1.14563	0.251946	0.298005	0.230645	0.111959	2.06008	0.0393906	0.0536163	0.131253	0.106384	1.23376	0.217291	0.254326	0.0175586	0.106448	0.16495	0.868983	0.889129	-0.169707	0.112683	-1.50606	0.132053	0.626152	-0.0672759	0.111187	-0.605072	0.545131	0.970656	0.0451496	0.107055	0.421742	0.673213	0.91022	-0.0685445	0.105773	-0.648034	0.516963	0.999995	0.0188871	0.11241	0.16802	0.866568	0.973807	0.0219256
Akt2	11652	ENSMUSG00000004056	4951	-0.763652	0.0824552	-9.26141	2.01742e-20	2.43551e-19	-0.741755	0.0824827	-8.99286	2.40873e-19	2.20708e-18	-0.75308	0.0785861	-9.58286	9.43905e-22	8.1134e-21	-0.808815	0.0785798	-10.2929	7.58528e-25	1.00549e-23	-0.0771267	0.082405	-0.935947	0.3493	0.812629	-0.0552299	0.0825328	-0.669187	0.503376	0.962999	0.0676349	0.0785496	0.861047	0.389212	0.769911	0.0118999	0.0786163	0.151367	0.879686	0.999995	-0.0815998	0.0823904	-0.990404	0.321977	0.76915	-0.0710276
Dnaja3	83945	ENSMUSG00000004069	3933.25	-0.866298	0.118429	-7.3149	2.5758e-13	1.37207e-12	-0.906991	0.118485	-7.65491	1.93448e-14	1.04628e-13	-0.95229	0.112933	-8.43236	3.38752e-17	1.89522e-16	-1.00909	0.112896	-8.93822	3.95498e-19	3.01047e-18	-0.0816242	0.118358	-0.689637	0.490423	0.876896	-0.122317	0.118556	-1.03173	0.3022	0.918001	0.123353	0.112828	1.09328	0.274269	0.6842	0.0665565	0.113	0.588994	0.555866	0.999995	-0.101707	0.11835	-0.859381	0.39013	0.809691	-0.1877
Hmox2	15369	ENSMUSG00000004070	1477.02	-0.0717075	0.0558637	-1.28361	0.199277	0.240508	-0.00288144	0.0555969	-0.0518273	0.958666	0.965482	-0.0377217	0.0528056	-0.714351	0.47501	0.518158	-0.0412052	0.0528932	-0.779026	0.435964	0.481866	-0.0396035	0.056618	-0.699485	0.484249	0.875025	0.0292226	0.0548286	0.532981	0.594046	0.977932	0.00879752	0.05379	0.163553	0.870083	0.969128	0.00531404	0.0518919	0.102406	0.918434	0.999995	-0.0165985	0.056484	-0.293862	0.768864	0.945189	0.0173873
Cdip1	66626	ENSMUSG00000004071	1817.11	-0.730899	0.114908	-6.36073	2.00802e-10	7.65307e-10	-0.813709	0.114909	-7.08136	1.4275e-12	6.3237e-12	-0.861881	0.109505	-7.87072	3.52619e-15	1.62567e-14	-0.86048	0.109526	-7.85639	3.95349e-15	2.01347e-14	0.0200459	0.114774	0.174655	0.861351	0.974356	-0.0627644	0.115043	-0.545575	0.585358	0.976383	0.00975664	0.109399	0.0891838	0.928936	0.985281	0.011158	0.109632	0.101777	0.918934	0.999995	-0.0136746	0.114763	-0.119155	0.905152	0.982608	-0.144656
Map3k20	65964	ENSMUSG00000004085	7452.4	-0.462858	0.102103	-4.53325	5.80842e-06	1.33892e-05	-0.529634	0.102114	-5.18668	2.14076e-07	5.45427e-07	-0.509133	0.0973484	-5.23001	1.69499e-07	3.95706e-07	-0.555057	0.0973416	-5.70215	1.18303e-08	3.24072e-08	-0.0484538	0.102121	-0.474475	0.635161	0.921897	-0.11523	0.102096	-1.12864	0.25905	0.901587	0.074315	0.0973686	0.763234	0.445324	0.806523	0.0283915	0.0973214	0.291729	0.770494	0.999995	-0.105904	0.102121	-1.03704	0.299717	0.750812	-0.152179
Cwc15	66070	ENSMUSG00000004096	1494.05	0.0351301	0.0431085	0.814922	0.415117	0.465066	0.0193317	0.0423351	0.456635	0.647933	0.689124	-0.0661081	0.0402558	-1.6422	0.100549	0.12448	0.0588427	0.0406865	1.44625	0.148108	0.180055	0.0893142	0.0440076	2.02952	0.0424056	0.434946	0.0735158	0.0413997	1.77576	0.0757729	0.735871	-0.121478	0.0417665	-2.9085	0.00363171	0.137716	0.00347316	0.0391342	0.08875	0.929281	0.999995	0.0957642	0.0438782	2.1825	0.0290725	0.33362	-0.00547392
Col5a3	53867	ENSMUSG00000004098	2392.1	1.24418	0.196555	6.32995	2.45244e-10	9.25968e-10	1.1811	0.196477	6.01138	1.83956e-09	5.90682e-09	1.46358	0.187351	7.81196	5.63041e-15	2.54883e-14	1.26007	0.187434	6.72272	1.78358e-11	6.37371e-11	-0.0718696	0.197112	-0.364613	0.7154	0.943764	-0.134954	0.195919	-0.688824	0.490934	0.960139	-0.0201564	0.188035	-0.107195	0.914634	0.980814	-0.223669	0.186748	-1.1977	0.231033	0.999995	-0.152755	0.197126	-0.774909	0.438393	0.831926	0.0666431
Dnmt1	13433	ENSMUSG00000004099	1271.02	1.26755	0.122215	10.3715	3.34232e-25	6.64343e-24	1.47055	0.122116	12.0423	2.12992e-33	6.5665e-32	1.40174	0.11625	12.058	1.76e-33	4.13829e-32	1.23986	0.116167	10.6731	1.36022e-26	2.13307e-25	-0.200498	0.124211	-1.61417	0.106491	0.583982	0.00250312	0.120084	0.0208447	0.98337	0.998166	0.123027	0.118049	1.04217	0.297331	0.70296	-0.0388553	0.114339	-0.339826	0.733988	0.999995	-0.0918644	0.123929	-0.741269	0.45853	0.840448	0.0423299
Ppan	235036	ENSMUSG00000004100	437.225	1.29535	0.124043	10.4427	1.58196e-25	3.24267e-24	1.04686	0.121984	8.58189	9.33243e-18	7.12365e-17	1.06308	0.115908	9.17174	4.65447e-20	3.41843e-19	1.13418	0.116488	9.73651	2.10674e-22	2.19947e-21	0.178048	0.128197	1.38887	0.164873	0.661066	-0.0704429	0.117611	-0.598946	0.549209	0.970656	-0.0689331	0.120647	-0.571363	0.567754	0.870792	0.00217503	0.111572	0.0194943	0.984447	0.999995	0.241182	0.127727	1.88826	0.0589912	0.431634	0.00890941
Angptl2	26360	ENSMUSG00000004105	2439.91	0.152259	0.0900758	1.69035	0.0909614	0.117608	0.226153	0.0901758	2.50792	0.0121445	0.0178664	0.347053	0.0858179	4.04406	5.25326e-05	9.62508e-05	0.196055	0.0857193	2.28718	0.0221854	0.0307297	-0.214182	0.0906081	-2.36383	0.0180872	0.316123	-0.140288	0.0896409	-1.565	0.117583	0.789597	0.178995	0.0862927	2.07428	0.0380537	0.344408	0.0279973	0.0852413	0.328448	0.742573	0.999995	-0.170487	0.0905323	-1.88316	0.0596787	0.434162	0.0243068
Cacna1b	12287	ENSMUSG00000004113	9.14035	0.323159	0.386148	0.836879	0.402661	0.452818	0.68521	0.402181	1.70374	0.0884305	0.11359	1.00769	0.390266	2.58206	0.00982122	0.0140181	0.164227	0.361138	0.454749	0.64929	0.687913	-0.449662	0.43391	-1.0363	0.300061	0.778062	-0.0876104	0.350117	-0.250232	0.802408	0.993861	0.664419	0.420328	1.58072	0.113943		-0.179046	0.325657	-0.549798	0.582458	0.999995	-0.635077	0.441175	-1.43951	0.150006		0.0494559
Trmt10a	108943	ENSMUSG00000004127	155.85	1.09631	0.136923	8.00677	1.17757e-15	8.25338e-15	1.14556	0.134994	8.48601	2.13849e-17	1.57424e-16	1.26607	0.129972	9.74113	2.01306e-22	1.85256e-21	1.31994	0.129896	10.1615	2.94367e-24	3.68142e-23	-0.0745823	0.147784	-0.504673	0.613789	0.915403	-0.0253307	0.12301	-0.205923	0.836851	0.996061	0.0405255	0.142674	0.284042	0.776378	0.942007	0.0943927	0.1158	0.815134	0.414995	0.999995	-0.181465	0.148355	-1.22318	0.221263	0.677283	-0.0117036
Etv1	14009	ENSMUSG00000004151	360.397	-0.632607	0.115993	-5.45385	4.92909e-08	1.43475e-07	0.0342844	0.114074	0.300545	0.763761	0.795489	-0.383782	0.110888	-3.46098	0.000538222	0.000884727	-0.514268	0.110545	-4.65211	3.28559e-06	7.0223e-06	-0.0525203	0.115837	-0.4534	0.650261	0.927575	0.614372	0.114233	5.37824	7.52166e-08	2.6014e-05	0.144617	0.111444	1.29767	0.1944	0.609573	0.0141312	0.109986	0.128482	0.897767	0.999995	-0.29352	0.116435	-2.5209	0.0117056	0.237036	-0.0446949
Kifc2	16581	ENSMUSG00000004187	259.226	-1.43674	0.191439	-7.50496	6.1449e-14	3.50403e-13	-1.45891	0.1908	-7.64628	2.06873e-14	1.11351e-13	-1.69209	0.181646	-9.3153	1.21612e-20	9.43053e-20	-1.36836	0.181278	-7.54841	4.40618e-14	2.00993e-13	0.147248	0.188321	0.781897	0.434275	0.853122	0.12508	0.193878	0.645146	0.518833	0.964665	-0.126572	0.179019	-0.707032	0.479547	0.827537	0.197155	0.183873	1.07223	0.283616	0.999995	0.206442	0.1881	1.09751	0.272417	0.728574	-0.0489031
Psap	19156	ENSMUSG00000004207	50874.2	-0.0618649	0.121449	-0.509389	0.61048	0.655077	0.0783984	0.121438	0.645581	0.518551	0.565654	0.250929	0.115789	2.16712	0.0302258	0.0404129	0.113684	0.115786	0.981839	0.326179	0.371065	0.0812077	0.121457	0.668612	0.503743	0.882915	0.221471	0.12143	1.82385	0.0681747	0.722746	0.152882	0.115805	1.32018	0.186776	0.602299	0.0156375	0.115771	0.135073	0.892554	0.999995	-0.0828052	0.12146	-0.681749	0.495398	0.853855	0.229988
Ikbkg	16151	ENSMUSG00000004221	1301.98	-0.420378	0.060453	-6.95381	3.5555e-12	1.65604e-11	-0.341406	0.0603762	-5.65465	1.56168e-08	4.50437e-08	-0.273198	0.0574696	-4.75378	1.99644e-06	4.19489e-06	-0.325351	0.0575604	-5.65234	1.5828e-08	4.28096e-08	-0.0737882	0.0607388	-1.21484	0.224426	0.721729	0.00518428	0.0600886	0.0862773	0.931246	0.99643	0.0276291	0.0581102	0.475461	0.634458	0.896935	-0.0245237	0.0569137	-0.430893	0.666546	0.999995	-0.150352	0.0607764	-2.47385	0.0133666	0.24558	-0.00317137
Wars2	70560	ENSMUSG00000004233	253.498	-0.352074	0.0926706	-3.7992	0.000145164	0.000280478	-0.204188	0.0921575	-2.21564	0.026716	0.0373177	-0.299022	0.0871972	-3.42926	0.000605237	0.000989329	-0.387782	0.086508	-4.48262	7.37327e-06	1.52517e-05	-0.0909552	0.0941449	-0.96612	0.333984	0.802511	0.0569308	0.0906509	0.628022	0.52999	0.966289	0.135136	0.0885822	1.52555	0.127122	0.524884	0.046376	0.0850893	0.545028	0.585734	0.999995	-0.0563125	0.0936379	-0.601386	0.547583	0.873821	-0.00326016
Atn1	13498	ENSMUSG00000004263	185.081	0.273083	0.148679	1.83673	0.0662497	0.087825	0.316219	0.148118	2.13491	0.0327687	0.0451817	0.385432	0.140253	2.74812	0.00599376	0.00877498	0.395927	0.141057	2.80686	0.00500272	0.00760746	-0.0814124	0.152749	-0.532981	0.594047	0.912597	-0.0382768	0.143917	-0.265963	0.790267	0.993333	-0.0472927	0.145426	-0.325202	0.745028	0.932806	-0.0367969	0.135718	-0.271128	0.786292	0.999995	-0.0422422	0.1522	-0.277544	0.781362	0.950272	0.0701061
Phb2	12034	ENSMUSG00000004264	4860.16	-0.45642	0.0811718	-5.62289	1.8779e-08	5.7154e-08	-0.491953	0.0810862	-6.06704	1.30286e-09	4.25385e-09	-0.539057	0.0772846	-6.97496	3.05954e-12	1.08438e-11	-0.453762	0.0772975	-5.87033	4.34935e-09	1.24187e-08	0.0873019	0.0811663	1.07559	0.282109	0.765146	0.0517682	0.0810917	0.638391	0.523219	0.965529	-0.0280527	0.077347	-0.362687	0.716839	0.92494	0.0572431	0.0772351	0.741154	0.4586	0.999995	0.0681555	0.0811552	0.839817	0.401011	0.814643	-0.0144821
Ptpn6	15170	ENSMUSG00000004266	627.728	2.5934	0.242443	10.697	1.05165e-26	2.43363e-25	2.92351	0.242689	12.0463	2.02744e-33	6.2607e-32	2.74932	0.229808	11.9636	5.51416e-33	1.24721e-31	2.61203	0.230012	11.3561	6.91935e-30	1.46083e-28	-0.340175	0.248428	-1.36931	0.170902	0.668603	-0.0100624	0.236558	-0.0425369	0.966071	0.99694	0.0195423	0.234454	0.0833523	0.933571	0.987128	-0.117749	0.225275	-0.522693	0.601188	0.999995	0.0959653	0.246546	0.389238	0.6971	0.922246	0.251888
Eno2	13807	ENSMUSG00000004267	60.6058	1.20273	0.239942	5.0126	5.36999e-07	1.38675e-06	1.22377	0.239474	5.11026	3.21712e-07	8.05318e-07	1.36448	0.222096	6.14363	8.06587e-10	2.30166e-09	1.18295	0.224652	5.2657	1.39659e-07	3.43229e-07	-0.174978	0.25958	-0.674081	0.50026	0.881677	-0.153937	0.218032	-0.706032	0.480169	0.956527	-0.0317109	0.241266	-0.131435	0.895431	0.974049	-0.213239	0.203925	-1.04567	0.295712	0.999995	0.0719636	0.254694	0.282549	0.777522	0.94884	0.233707
Emg1	14791	ENSMUSG00000004268	1411.43	-0.169218	0.0605243	-2.79586	0.00517616	0.00816968	-0.263684	0.0601156	-4.38628	1.15304e-05	2.44324e-05	-0.185365	0.0572553	-3.23752	0.00120575	0.00190876	-0.0353684	0.057583	-0.614216	0.539073	0.583257	0.0953539	0.0608944	1.56589	0.117375	0.601287	0.000887366	0.0597407	0.0148536	0.988149	0.998166	-0.134903	0.0582481	-2.316	0.0205582	0.268953	0.0150941	0.0565786	0.266781	0.789638	0.999995	0.0112908	0.0609405	0.185276	0.853012	0.969346	-0.00485676
Lpcat3	14792	ENSMUSG00000004270	892.544	-0.381591	0.0742316	-5.14054	2.73952e-07	7.31611e-07	-0.285276	0.0738252	-3.8642	0.000111453	0.0002126	-0.162944	0.070734	-2.30361	0.0212447	0.0290167	-0.448876	0.0704358	-6.37284	1.85563e-10	5.99996e-10	-0.00725447	0.0745175	-0.0973527	0.922446	0.986058	0.0890604	0.0735367	1.2111	0.225857	0.884493	0.23549	0.0712921	3.30317	0.000955967	0.0710892	-0.0504421	0.0698709	-0.721933	0.470335	0.999995	-0.2228	0.0748494	-2.97664	0.0029143	0.126451	-0.00415243
Atp6v1f	66144	ENSMUSG00000004285	1079.2	-0.049212	0.0763093	-0.644902	0.518991	0.567109	0.0223616	0.0756723	0.295506	0.767607	0.798721	-0.053257	0.0718528	-0.741197	0.458574	0.502467	0.124206	0.0720702	1.7234	0.0848165	0.107323	0.0609859	0.0769633	0.792403	0.428126	0.850938	0.13256	0.075007	1.7673	0.0771786	0.736991	-0.101932	0.0730026	-1.39628	0.162631	0.575184	0.0755307	0.0709052	1.06523	0.28677	0.999995	0.133106	0.0767457	1.73437	0.0828519	0.488317	0.129061
Clcn5	12728	ENSMUSG00000004317	305.733	2.06935	0.218486	9.47133	2.76302e-21	3.69608e-20	2.37299	0.216746	10.9482	6.77567e-28	1.35243e-26	2.59645	0.208232	12.469	1.10178e-35	3.1095e-34	2.28891	0.208232	10.9921	4.17034e-28	7.45566e-27	-0.0655764	0.226211	-0.28989	0.7719	0.953975	0.238063	0.208671	1.14085	0.25393	0.900535	0.0894221	0.217437	0.411256	0.680885	0.911793	-0.218116	0.198601	-1.09826	0.272091	0.999995	-0.25066	0.227066	-1.10391	0.269633	0.725633	0.276441
Clcn3	12725	ENSMUSG00000004319	1459.42	-0.646976	0.0900214	-7.18691	6.62729e-13	3.35724e-12	-0.721504	0.0899591	-8.02036	1.05437e-15	6.45312e-15	-0.648915	0.0857661	-7.5661	3.84603e-14	1.62287e-13	-0.643872	0.0857249	-7.51091	5.87174e-14	2.64736e-13	0.0368264	0.089875	0.409751	0.681988	0.935136	-0.0377015	0.0901053	-0.418416	0.675643	0.985733	0.0486287	0.0857723	0.566951	0.570747	0.872184	0.0536719	0.0857187	0.62614	0.531223	0.999995	-0.0957032	0.089946	-1.06401	0.287325	0.739877	-0.0976423
Hif3a	53417	ENSMUSG00000004328	76.6774	-0.759529	0.314006	-2.41884	0.0155702	0.0229434	-0.324774	0.311847	-1.04145	0.297666	0.345424	-1.07494	0.296245	-3.62856	0.000285005	0.000482371	-0.858243	0.298418	-2.87598	0.00402777	0.00620827	-0.0775227	0.313113	-0.247587	0.804454	0.959822	0.357232	0.312744	1.14225	0.253349	0.900535	-0.298606	0.29584	-1.00935	0.312806	0.712999	-0.0819077	0.298819	-0.274105	0.784004	0.999995	0.335915	0.310903	1.08045	0.279943	0.7346	0.0205024
Pde1c	18575	ENSMUSG00000004347	1715.94	-0.519579	0.210112	-2.47287	0.0134031	0.0198903	-0.243501	0.210143	-1.15874	0.246564	0.291313	-0.696804	0.200343	-3.47806	0.00050506	0.000832589	-0.430501	0.20035	-2.14875	0.0316544	0.0428742	-0.231861	0.210196	-1.10307	0.269997	0.755675	0.0442178	0.210059	0.210502	0.833276	0.996061	-0.106201	0.200385	-0.529981	0.596125	0.882271	0.160103	0.200307	0.799285	0.424125	0.999995	-0.060454	0.210116	-0.287718	0.773563	0.947229	-0.237679
Utp20	70683	ENSMUSG00000004356	807.965	0.174097	0.120973	1.43913	0.150113	0.186011	0.0990763	0.120579	0.821669	0.411265	0.460479	0.229038	0.115076	1.99032	0.0465562	0.060632	0.224724	0.115029	1.95363	0.0507447	0.0665467	0.0601271	0.121772	0.493768	0.62147	0.918728	-0.0148932	0.119773	-0.124345	0.901042	0.996061	0.0601565	0.116207	0.517669	0.604689	0.88591	0.0558422	0.113887	0.490332	0.623899	0.999995	-0.0801514	0.121908	-0.657475	0.510875	0.861409	-0.0252102
Spic	20728	ENSMUSG00000004359	18.3279	1.63023	0.407193	4.00359	6.2388e-05	0.000126317	3.36302	0.520639	6.45941	1.05114e-10	3.81653e-10	2.95936	0.442728	6.68437	2.31915e-11	7.58378e-11	2.61491	0.412014	6.34665	2.20051e-10	7.06346e-10	-1.79874	0.561639	-3.20266	0.00136166	0.0915246	-0.0659539	0.348472	-0.189266	0.849884	0.996061	0.490039	0.510673	0.959595	0.337259	0.730538	0.14559	0.324001	0.449352	0.653178	0.999995	-1.14853	0.503817	-2.27965	0.0226284	0.2992	0.180596
9330159F19Rik	212448	ENSMUSG00000004360	33.4227	-1.43642	0.431889	-3.3259	0.000881326	0.001541	-1.66357	0.428964	-3.87811	0.000105272	0.000201295	-1.56182	0.406706	-3.84017	0.000122948	0.000216929	-1.01466	0.404651	-2.50749	0.0121591	0.0174968	0.320163	0.419534	0.76314	0.44538	0.856474	0.0930141	0.441055	0.21089	0.832973	0.996061	-0.20339	0.399724	-0.508826	0.610874	0.888428	0.343773	0.411549	0.835316	0.40354	0.999995	0.213675	0.419878	0.508897	0.610825	0.894961	0.0882729
Cul3	26554	ENSMUSG00000004364	4449.17	-0.612802	0.068098	-8.99884	2.28125e-19	2.43512e-18	-0.608732	0.0680928	-8.93974	3.90072e-19	3.45918e-18	-0.609929	0.0649073	-9.39692	5.61839e-21	4.48857e-20	-0.669118	0.064877	-10.3136	6.114e-25	8.17291e-24	-0.0349896	0.0680769	-0.513971	0.607272	0.915403	-0.0309191	0.0681138	-0.453933	0.649877	0.982886	0.095792	0.0649066	1.47584	0.139986	0.546573	0.0366032	0.0648777	0.564187	0.572627	0.999995	-0.107567	0.0680842	-1.57991	0.114128	0.543121	-0.104693
Il11	16156	ENSMUSG00000004371	12.8257	3.82098	0.617713	6.18568	6.18359e-10	2.21807e-09	2.0815	0.508079	4.09681	4.18883e-05	8.35131e-05	2.01112	0.498848	4.03153	5.54153e-05	0.000101308	2.02237	0.478483	4.22663	2.37219e-05	4.66734e-05	0.926022	0.686295	1.34931	0.177239	0.674765	-0.813452	0.410746	-1.98042	0.047656	0.679545	0.307586	0.565742	0.543686	0.586657		0.318839	0.397154	0.802808	0.422086	0.999995	0.791648	0.690472	1.14653	0.251575		-1.01821
Large1	16795	ENSMUSG00000004383	2070.12	-0.317114	0.113472	-2.79466	0.00519548	0.00819867	-0.390654	0.113593	-3.43906	0.000583747	0.00101928	-0.357574	0.108377	-3.29937	0.000969032	0.00155185	-0.549917	0.108186	-5.08308	3.71369e-07	8.77103e-07	-0.135898	0.113646	-1.1958	0.231776	0.726973	-0.209437	0.113419	-1.84659	0.0648071	0.714879	0.295084	0.108404	2.72208	0.00648731	0.171124	0.102741	0.108158	0.949914	0.342156	0.999995	-0.291859	0.113706	-2.56679	0.0102646	0.224848	-0.332318
Ddx56	52513	ENSMUSG00000004393	677.445	0.323266	0.0619841	5.21532	1.83505e-07	5.00592e-07	0.197661	0.0612485	3.2272	0.00125008	0.00209102	0.163831	0.0574537	2.85152	0.00435102	0.00646513	0.319502	0.0580471	5.50419	3.70869e-08	9.64412e-08	0.0341295	0.0644037	0.529931	0.596159	0.913337	-0.0914756	0.058699	-1.55838	0.119142	0.791107	-0.113439	0.0604079	-1.87788	0.0603974	0.402596	0.0422326	0.0549661	0.768339	0.442286	0.999995	0.153038	0.0637837	2.39933	0.0164252	0.263917	-0.00639778
Tmed4	103694	ENSMUSG00000004394	2371.76	-0.69531	0.0880832	-7.89379	2.93152e-15	1.96696e-14	-0.691811	0.0880402	-7.85789	3.90646e-15	2.26482e-14	-0.758563	0.0838067	-9.05134	1.41229e-19	9.88758e-19	-0.709565	0.0838205	-8.46529	2.55508e-17	1.62678e-16	-0.00127058	0.0879798	-0.0144418	0.988478	0.99691	0.00222851	0.0881436	0.0252828	0.979829	0.998166	-0.00734649	0.0837778	-0.0876901	0.930123	0.985727	0.0416518	0.0838493	0.496745	0.619369	0.999995	0.0459682	0.0879223	0.522827	0.601095	0.893718	-0.0172852
Col26a1	140709	ENSMUSG00000004415	21.4265	1.68314	0.383347	4.39064	1.13019e-05	2.50858e-05	2.2473	0.377171	5.9583	2.54875e-09	8.05087e-09	1.93104	0.357503	5.40147	6.60967e-08	1.59757e-07	1.57343	0.344258	4.57049	4.86577e-06	1.02488e-05	-0.208137	0.436344	-0.477002	0.633361	0.921897	0.356024	0.314352	1.13256	0.257397	0.901587	0.370666	0.397516	0.932455	0.351101	0.740785	0.0130535	0.297159	0.0439278	0.964962	0.999995	-0.0870608	0.429346	-0.202775	0.839311	0.965232	0.160843
Bid	12122	ENSMUSG00000004446	119.229	2.14013	0.250084	8.55762	1.15221e-17	1.00041e-16	2.77422	0.257838	10.7595	5.3455e-27	9.83387e-26	2.47969	0.233151	10.6356	2.03557e-26	2.74031e-25	2.28988	0.232977	9.82879	8.46278e-23	9.20406e-22	-0.658226	0.278785	-2.36105	0.0182231	0.317328	-0.0241378	0.226499	-0.106569	0.915131	0.99643	0.0865067	0.250963	0.344699	0.730321	0.928843	-0.103307	0.21367	-0.483489	0.628749	0.999995	0.0533465	0.266055	0.200509	0.841082	0.965726	0.392913
Ralb	64143	ENSMUSG00000004451	1551.74	1.21344	0.0911938	13.3062	2.12972e-40	1.80051e-38	1.29828	0.0909331	14.2774	3.02883e-46	2.83815e-44	1.30031	0.0866956	14.9986	7.50071e-51	7.83948e-49	1.09376	0.0866194	12.6272	1.49463e-36	5.80223e-35	-0.107468	0.0930854	-1.15451	0.248292	0.739616	-0.0226286	0.0889957	-0.254266	0.79929	0.993437	0.127817	0.0885333	1.44371	0.14882	0.557131	-0.0787313	0.0847402	-0.929091	0.352842	0.999995	-0.0984106	0.0929738	-1.05848	0.289838	0.742157	-0.0115445
Ppp1cc,Ppp1cc	19047,434233	ENSMUSG00000004455	4577.81	0.28625	0.0417852	6.85049	7.35956e-12	3.29289e-11	0.345511	0.0416327	8.29903	1.04966e-16	7.21078e-16	0.328403	0.039672	8.27795	1.25311e-16	6.62131e-16	0.358748	0.0397508	9.02491	1.79841e-19	1.42065e-18	-0.0398012	0.0423448	-0.939932	0.347252	0.812489	0.0194599	0.0410635	0.473899	0.635572	0.980578	-0.025537	0.0403813	-0.632397	0.527127	0.852212	0.00480772	0.0390301	0.12318	0.901965	0.999995	-0.055249	0.0423116	-1.30576	0.191633	0.650948	-0.0130955
Dnajb11	67838	ENSMUSG00000004460	2100.44	0.607563	0.0736664	8.24749	1.61754e-16	1.23768e-15	0.599905	0.0735295	8.15869	3.38678e-16	2.18236e-15	0.697105	0.0700851	9.94655	2.61072e-23	2.62203e-22	0.780873	0.0702233	11.1199	1.00435e-28	1.8897e-27	-0.0723028	0.0746686	-0.968316	0.332886	0.801981	-0.0799614	0.0725116	-1.10274	0.27014	0.907423	-0.0519054	0.0713503	-0.727473	0.466936	0.819559	0.031863	0.0689375	0.462202	0.643936	0.999995	-0.113092	0.0746521	-1.51492	0.129793	0.565662	-0.0235502
Tbccd1	70573	ENSMUSG00000004462	310.026	-0.227913	0.083923	-2.71574	0.0066127	0.0102759	-0.211396	0.083636	-2.52757	0.0114854	0.0169611	-0.106109	0.0794272	-1.33593	0.181574	0.215599	-0.0850793	0.078431	-1.08477	0.278025	0.320774	-0.0536069	0.0856275	-0.626048	0.531283	0.892447	-0.0370895	0.0818901	-0.452918	0.650608	0.982886	0.128737	0.081624	1.57719	0.114752	0.51041	0.149766	0.0761422	1.96693	0.0491918	0.999995	-0.133991	0.0857724	-1.56217	0.118249	0.549961	-0.0121862
Clec11a	20256	ENSMUSG00000004473	117.131	2.70787	0.259786	10.4235	1.93784e-25	3.95087e-24	2.8422	0.255224	11.1361	8.37298e-29	1.79359e-27	2.88095	0.23396	12.3138	7.63028e-35	1.98554e-33	2.60242	0.229366	11.3462	7.7481e-30	1.63036e-28	-0.115287	0.289854	-0.39774	0.690822	0.93709	0.019042	0.220484	0.0863647	0.931176	0.99643	0.317279	0.253873	1.24976	0.211389	0.627273	0.0387531	0.20711	0.187113	0.851572	0.999995	0.334343	0.280404	1.19236	0.233118	0.691117	0.50742
Zfp324	243834	ENSMUSG00000004500	156.494	0.357268	0.114777	3.11272	0.00185374	0.00311087	0.397683	0.116267	3.42044	0.000625195	0.00108816	0.72714	0.111265	6.53518	6.35337e-11	1.98838e-10	0.634165	0.1112	5.70292	1.17774e-08	3.22763e-08	-0.234949	0.122381	-1.91981	0.0548815	0.471756	-0.194534	0.108234	-1.79735	0.07228	0.727682	0.0711182	0.120631	0.589553	0.555491	0.864645	-0.0218561	0.100964	-0.216475	0.828618	0.999995	-0.395545	0.12343	-3.20461	0.00135246	0.0896652	-0.0256735
Gab2	14389	ENSMUSG00000004508	1187.46	0.379872	0.0734176	5.17413	2.28977e-07	6.17114e-07	0.529034	0.0732428	7.22302	5.08448e-13	2.35952e-12	0.535883	0.069826	7.67454	1.66008e-14	7.22942e-14	0.310296	0.0694514	4.46782	7.90216e-06	1.62855e-05	-0.130451	0.0749707	-1.74003	0.0818537	0.544065	0.0187108	0.0716523	0.261133	0.79399	0.993333	0.237408	0.0712156	3.33365	0.000857158	0.0678538	0.0118205	0.0680258	0.173765	0.86205	0.999995	-0.158383	0.0749166	-2.11413	0.0345044	0.358233	-0.00237263
Coro1c	23790	ENSMUSG00000004530	1853.04	1.52866	0.141663	10.7908	3.80652e-27	9.13084e-26	1.6412	0.141361	11.61	3.66725e-31	9.70215e-30	1.66888	0.134758	12.3843	3.17947e-35	8.56494e-34	1.4486	0.13477	10.7487	6.01139e-27	9.66599e-26	-0.0399232	0.142944	-0.279292	0.780021	0.955782	0.0726227	0.140066	0.51849	0.604117	0.979098	0.0841069	0.136059	0.618166	0.536466	0.857021	-0.136173	0.133457	-1.02035	0.307564	0.999995	-0.00715587	0.142847	-0.0500948	0.960047	0.992712	0.133072
Tax1bp1	52440	ENSMUSG00000004535	4087.96	-0.28688	0.0431101	-6.65458	2.84106e-11	1.19775e-10	-0.191747	0.0430332	-4.45578	8.35897e-06	1.80175e-05	-0.216666	0.0409382	-5.29252	1.20645e-07	2.85295e-07	-0.26311	0.0409364	-6.42729	1.299e-10	4.26838e-10	-0.065602	0.0433297	-1.51402	0.130021	0.622821	0.029531	0.0428121	0.689781	0.490332	0.959948	0.0557134	0.0412392	1.35098	0.176702	0.590514	0.00926895	0.0406331	0.228113	0.819558	0.999995	-0.0588446	0.0432822	-1.35956	0.17397	0.629997	0.011369
Ctse	13034	ENSMUSG00000004552	9.66849	1.36383	0.595368	2.29074	0.0219786	0.0317109	1.28336	0.560034	2.29158	0.0219301	0.0310476	1.41972	0.538253	2.63764	0.00834853	0.0120222	1.10908	0.520207	2.132	0.0330069	0.0445636	0.30988	0.636616	0.48676	0.626428	0.920162	0.229407	0.512661	0.447483	0.654526	0.982886	0.428037	0.575877	0.743278	0.457313		0.117402	0.478224	0.245497	0.806072	0.999995	0.220001	0.638155	0.344745	0.730286		0.275884
Ndrg2	29811	ENSMUSG00000004558	30514.5	-1.06879	0.14915	-7.16588	7.72899e-13	3.8915e-12	-1.12731	0.149147	-7.55836	4.08175e-14	2.13892e-13	-1.2096	0.142208	-8.50585	1.80267e-17	1.0369e-16	-1.1734	0.142204	-8.25154	1.5637e-16	9.14094e-16	0.0925919	0.149132	0.620872	0.534684	0.893952	0.0340782	0.149165	0.228459	0.819289	0.995473	0.0706295	0.142191	0.496723	0.619384	0.892119	0.106829	0.142222	0.751145	0.452566	0.999995	-0.0201516	0.149133	-0.135124	0.892513	0.981102	-0.160963
Mettl17	52535	ENSMUSG00000004561	442.183	-0.604787	0.0905635	-6.67804	2.42155e-11	1.02887e-10	-0.606908	0.0904425	-6.71043	1.94052e-11	7.61083e-11	-0.818069	0.0856084	-9.55594	1.22465e-21	1.03858e-20	-0.513318	0.0858614	-5.97845	2.25267e-09	6.58628e-09	-0.0198426	0.0903899	-0.219522	0.826244	0.966596	-0.0219633	0.090616	-0.242378	0.808487	0.99498	-0.163868	0.0857717	-1.91052	0.0560666	0.392452	0.140882	0.0856982	1.64393	0.10019	0.999995	0.0942159	0.0898956	1.04806	0.294612	0.746702	-0.119066
Arhgef40	268739	ENSMUSG00000004562	1645.38	0.864397	0.118837	7.27382	3.49465e-13	1.83431e-12	1.0353	0.118861	8.71014	3.03488e-18	2.45762e-17	1.05959	0.113212	9.35929	8.02763e-21	6.32043e-20	0.944825	0.113218	8.34515	7.11239e-17	4.30455e-16	-0.229896	0.120016	-1.91554	0.0554238	0.473191	-0.0589969	0.11767	-0.501376	0.616106	0.979098	0.0727129	0.114374	0.635747	0.524941	0.851886	-0.042049	0.112045	-0.375287	0.707447	0.999995	-0.165937	0.119879	-1.38421	0.166296	0.621077	0.0292529
Pnpla6	50767	ENSMUSG00000004565	529.544	0.201053	0.0929122	2.1639	0.0304721	0.0428822	0.311795	0.0928725	3.35724	0.000787254	0.00135289	0.222705	0.0878101	2.53621	0.0112059	0.0158671	0.107321	0.0880312	1.21913	0.222795	0.261912	-0.149436	0.0952013	-1.56968	0.116489	0.600016	-0.0386933	0.0905245	-0.427434	0.669063	0.984141	0.0370883	0.0899987	0.412098	0.680268	0.911793	-0.0782953	0.0857925	-0.912613	0.361446	0.999995	-0.0187987	0.0946039	-0.19871	0.84249	0.96634	0.00285368
Mcoln1	94178	ENSMUSG00000004567	855.749	-0.0934731	0.0750713	-1.24512	0.213086	0.255698	-0.0597443	0.0745185	-0.801738	0.422705	0.471982	-0.114964	0.0704805	-1.63115	0.102858	0.127158	-0.0776565	0.0709344	-1.09477	0.27362	0.316208	0.0239457	0.0758855	0.315551	0.752343	0.950519	0.0576745	0.0736892	0.782672	0.43382	0.947947	-0.0976782	0.071797	-1.36048	0.173678	0.58685	-0.0603704	0.0696017	-0.867369	0.38574	0.999995	0.133307	0.0755348	1.76484	0.0775899	0.47677	0.111816
Arhgef18	102098	ENSMUSG00000004568	792.535	-0.0503953	0.0689543	-0.73085	0.464871	0.514713	-0.120393	0.0687979	-1.74996	0.0801256	0.10391	-0.00867692	0.0657124	-0.132044	0.89495	0.909334	-0.230184	0.065496	-3.51447	0.000440625	0.000759475	-0.0252291	0.0700499	-0.360159	0.718728	0.943971	-0.0952272	0.067682	-1.40698	0.159434	0.834208	0.170953	0.0668745	2.55632	0.0105786	0.207252	-0.0505547	0.064309	-0.786121	0.431797	0.999995	-0.15848	0.0702578	-2.25569	0.0240901	0.309411	-0.116761
Pkn2	109333	ENSMUSG00000004591	1718.84	-0.0815205	0.0717574	-1.13606	0.255933	0.302495	-0.0239041	0.071803	-0.332912	0.7392	0.773223	-0.0184601	0.068374	-0.269987	0.78717	0.813824	-0.0625169	0.0683031	-0.915286	0.360041	0.405465	-0.133797	0.0723399	-1.84956	0.0643774	0.499783	-0.0761804	0.0712162	-1.06971	0.284751	0.913855	0.0892191	0.0689742	1.29351	0.195833	0.610548	0.0451624	0.067697	0.667125	0.504692	0.999995	-0.152967	0.0722975	-2.1158	0.034362	0.356966	-0.0899067
Cd33	12489	ENSMUSG00000004609	397.889	1.11878	0.206355	5.42165	5.9052e-08	1.70505e-07	1.46974	0.205003	7.16937	7.53411e-13	3.42774e-12	1.28921	0.194855	6.61624	3.68445e-11	1.18009e-10	1.10999	0.195085	5.68979	1.27196e-08	3.47284e-08	0.0154926	0.209554	0.0739313	0.941065	0.989007	0.366451	0.201731	1.81653	0.0692891	0.724267	0.0281449	0.198047	0.142112	0.886991	0.972483	-0.151071	0.191844	-0.787469	0.431007	0.999995	0.221177	0.208779	1.05938	0.289425	0.741999	0.391602
Etfb	110826	ENSMUSG00000004610	3184.26	-1.40618	0.203222	-6.91943	4.53464e-12	2.08504e-11	-1.49482	0.203152	-7.35816	1.8646e-13	9.12254e-13	-1.70032	0.193698	-8.7782	1.6611e-18	1.05996e-17	-1.3883	0.193725	-7.16635	7.70222e-13	3.1186e-12	0.234587	0.20298	1.15572	0.247797	0.739443	0.145943	0.203394	0.717537	0.473043	0.956151	-0.242326	0.193519	-1.25221	0.210494	0.626456	0.0696878	0.193904	0.359393	0.719301	0.999995	0.228684	0.202973	1.12667	0.259882	0.716722	-0.0654544
Stxbp2	20911	ENSMUSG00000004626	345.359	2.09397	0.21962	9.53451	1.5059e-21	2.06675e-20	2.27501	0.218068	10.4325	1.7611e-25	2.81273e-24	2.31865	0.207148	11.1932	4.40361e-29	7.41287e-28	2.09792	0.206761	10.1466	3.43197e-24	4.26965e-23	-0.0587765	0.226825	-0.259127	0.795537	0.958321	0.12226	0.210564	0.580629	0.56149	0.971359	0.146861	0.213553	0.687699	0.491642	0.834881	-0.0738666	0.200139	-0.369077	0.71207	0.999995	0.0948885	0.225695	0.420429	0.674172	0.913791	0.319564
Sgce	20392	ENSMUSG00000004631	476.479	0.367412	0.0849154	4.3268	1.5129e-05	3.30938e-05	0.316076	0.0829642	3.80979	0.000139088	0.000262057	0.267637	0.079226	3.37814	0.00072977	0.00118495	0.327472	0.0789683	4.14688	3.37042e-05	6.51679e-05	0.160518	0.0871953	1.8409	0.0656364	0.503644	0.109182	0.0805647	1.35521	0.175352	0.851991	0.0589453	0.0820588	0.718331	0.472553	0.82368	0.11878	0.0760204	1.56248	0.118175	0.999995	0.119076	0.0871473	1.36637	0.171822	0.627306	0.0193003
Chn2	69993	ENSMUSG00000004633	67.5507	0.578498	0.163893	3.52972	0.000416001	0.000758185	0.994564	0.165325	6.01581	1.78984e-09	5.75789e-09	0.485824	0.150541	3.2272	0.00125009	0.00197437	0.383617	0.151838	2.52649	0.011521	0.0166378	-0.32495	0.181747	-1.78792	0.0737884	0.524123	0.0911159	0.145469	0.626358	0.53108	0.966289	0.0161806	0.163454	0.0989915	0.921145	0.983372	-0.0860269	0.137841	-0.624104	0.532559	0.999995	0.0889835	0.174147	0.510968	0.609373	0.894659	-0.00369
Wwox	80707	ENSMUSG00000004637	148.119	0.0210564	0.105322	0.199925	0.84154	0.863232	-0.150044	0.102241	-1.46755	0.142228	0.175668	-0.127966	0.09734	-1.31463	0.188633	0.223291	-0.10077	0.0975107	-1.03342	0.301406	0.345567	0.1548	0.108362	1.42855	0.153135	0.64877	-0.0163003	0.0990136	-0.164627	0.869238	0.996061	0.0101396	0.101872	0.0995326	0.920715	0.983372	0.0373361	0.0927656	0.402478	0.687332	0.999995	0.0902618	0.108462	0.832199	0.405296	0.816053	-0.058761
Slbp	20492	ENSMUSG00000004642	631.489	0.972676	0.0950898	10.229	1.46982e-24	2.75729e-23	0.883689	0.093461	9.45516	3.22524e-21	3.54218e-20	0.96488	0.08929	10.8061	3.21962e-27	4.71105e-26	0.995816	0.0894367	11.1343	8.54122e-29	1.62309e-27	0.145873	0.0980942	1.48707	0.136996	0.63328	0.0568855	0.0903025	0.629944	0.528731	0.966152	0.0102358	0.0930316	0.110025	0.912389	0.979929	0.0411714	0.085538	0.481323	0.630287	0.999995	0.078132	0.0981406	0.796123	0.425961	0.82418	0.0703358
Aqp1	11826	ENSMUSG00000004655	9148.68	-1.555	0.205215	-7.57745	3.52415e-14	2.07479e-13	-1.65936	0.2053	-8.0826	6.34004e-16	3.97234e-15	-1.59203	0.195697	-8.13521	4.11236e-16	2.07165e-15	-1.60717	0.195713	-8.2119	2.17712e-16	1.25266e-15	-0.375754	0.205167	-1.83145	0.0670333	0.507001	-0.48011	0.205348	-2.33803	0.0193855	0.523793	-0.066453	0.19563	-0.339686	0.734093	0.929431	-0.0815916	0.195779	-0.416753	0.676859	0.999995	-0.291877	0.20516	-1.42268	0.154829	0.606558	-0.328907
Arid3b	56380	ENSMUSG00000004661	119.529	0.281505	0.145781	1.93102	0.0534809	0.0720987	0.110679	0.142184	0.778423	0.436319	0.485673	0.217678	0.136116	1.59921	0.109774	0.135023	0.0901418	0.136384	0.660942	0.508649	0.554027	0.173501	0.150117	1.15577	0.247773	0.739443	0.00267466	0.137598	0.0194382	0.984492	0.998166	0.0646019	0.142162	0.454423	0.649525	0.902805	-0.0629338	0.130069	-0.483851	0.628492	0.999995	0.0471566	0.150734	0.312846	0.754397	0.940724	-0.0166714
Cnn2	12798	ENSMUSG00000004665	2640.16	1.63684	0.130564	12.5366	4.7051e-36	2.52826e-34	1.54563	0.130204	11.8708	1.67787e-32	4.86531e-31	1.65393	0.124201	13.3165	1.8558e-40	8.1339e-39	1.64703	0.124222	13.2587	4.01704e-40	2.16465e-38	0.101687	0.131499	0.773291	0.43935	0.855756	0.0104801	0.12926	0.0810773	0.93538	0.99643	0.0366843	0.125257	0.292872	0.76962	0.940227	0.0297863	0.123158	0.241855	0.808893	0.999995	0.0457298	0.1315	0.347756	0.728024	0.93213	0.0628226
Polr2e	66420	ENSMUSG00000004667	1756.89	-0.323955	0.0619381	-5.23031	1.69227e-07	4.63438e-07	-0.364144	0.0614776	-5.92319	3.15749e-09	9.8802e-09	-0.46055	0.0583414	-7.89406	2.92522e-15	1.36081e-14	-0.309243	0.0585918	-5.27792	1.30657e-07	3.22105e-07	0.132118	0.0620221	2.13018	0.0331567	0.403007	0.0919301	0.0613928	1.49741	0.134287	0.810706	-0.146677	0.0587947	-2.49474	0.0126049	0.223182	0.00462939	0.0581369	0.079629	0.936532	0.999995	0.220406	0.0618595	3.56301	0.000366625	0.0469548	0.0838115
Myo9b	17925	ENSMUSG00000004677	2671.34	0.788661	0.0807187	9.77048	1.50738e-22	2.26309e-21	0.89154	0.0805897	11.0627	1.90287e-28	3.95157e-27	0.775425	0.0766221	10.1201	4.49908e-24	4.86535e-23	0.781985	0.0767092	10.1941	2.10581e-24	2.66512e-23	-0.106785	0.0816432	-1.30794	0.190893	0.693585	-0.00390537	0.0796531	-0.0490298	0.960896	0.996659	-0.0220728	0.0775289	-0.284704	0.775871	0.942007	-0.0155123	0.0757927	-0.204667	0.837832	0.999995	0.0755736	0.0814208	0.928186	0.353311	0.790707	0.0623375
Hdac9	79221	ENSMUSG00000004698	582.359	-0.546187	0.150317	-3.63358	0.000279519	0.000520306	-0.934581	0.149356	-6.2574	3.91447e-10	1.34528e-09	-0.578497	0.143338	-4.03589	5.43953e-05	9.95198e-05	-0.443572	0.142549	-3.11173	0.00185996	0.00298391	0.485919	0.149652	3.24701	0.00116626	0.0827784	0.0975259	0.150023	0.650075	0.515644	0.964384	0.227897	0.143177	1.59171	0.11145	0.504475	0.362822	0.14271	2.54237	0.0110103	0.999995	-0.122638	0.150394	-0.815446	0.414817	0.819945	-0.154948
Ly9	17085	ENSMUSG00000004707	223.965	4.19375	0.406239	10.3233	5.52678e-25	1.08494e-23	4.28608	0.396001	10.8234	2.66691e-27	5.02774e-26	4.06861	0.374215	10.8724	1.56057e-27	2.33925e-26	4.05398	0.373497	10.8541	1.90606e-27	3.23724e-26	0.191551	0.428844	0.446667	0.655115	0.927843	0.283886	0.371403	0.764361	0.444652	0.948197	0.111632	0.393077	0.283995	0.776414	0.942007	0.0970008	0.353592	0.27433	0.783831	0.999995	0.48008	0.423957	1.13238	0.257475	0.71485	0.354947
Cd244a	18106	ENSMUSG00000004709	78.5286	3.40888	0.435944	7.81954	5.30185e-15	3.45975e-14	3.7503	0.432112	8.67901	3.99219e-18	3.18405e-17	3.36097	0.393884	8.5329	1.42721e-17	8.27946e-17	3.15804	0.396482	7.96515	1.6502e-15	8.7462e-15	-0.196112	0.479837	-0.408705	0.682756	0.935421	0.145312	0.382785	0.379619	0.704228	0.986962	-0.036213	0.424615	-0.0852844	0.932035	0.986417	-0.239149	0.363379	-0.658124	0.510458	0.999995	0.524833	0.461026	1.1384	0.254952	0.712298	0.476926
Adgre1	13733	ENSMUSG00000004730	1491.56	2.81131	0.320495	8.77178	1.75865e-18	1.69125e-17	2.81847	0.320014	8.80732	1.28171e-18	1.08262e-17	2.89849	0.30502	9.50263	2.0465e-21	1.69845e-20	2.48051	0.304809	8.1379	4.02198e-16	2.25018e-15	0.0320821	0.322195	0.0995737	0.920683	0.985937	0.0392359	0.318303	0.123266	0.901896	0.996061	0.265975	0.306403	0.868057	0.385363	0.767076	-0.15201	0.303419	-0.500992	0.616376	0.999995	0.15179	0.32198	0.471428	0.637335	0.903141	0.238968
Mtfp1	67900	ENSMUSG00000004748	2689.05	-1.4611	0.247867	-5.89468	3.75409e-09	1.23312e-08	-1.64063	0.247872	-6.61887	3.61954e-11	1.38116e-10	-1.69227	0.236364	-7.15957	8.09328e-13	3.02041e-12	-1.5564	0.236287	-6.58692	4.49059e-11	1.54299e-10	0.15421	0.247641	0.622715	0.533472	0.893952	-0.0253236	0.248098	-0.102071	0.918701	0.99643	0.097015	0.236113	0.410884	0.681158	0.911793	0.232879	0.236538	0.984533	0.324854	0.999995	-0.018064	0.247658	-0.0729393	0.941854	0.987675	-0.249231
Rab23	19335	ENSMUSG00000004768	393.459	0.6999	0.0957977	7.30602	2.75172e-13	1.46047e-12	0.671624	0.0947718	7.08675	1.37301e-12	6.08796e-12	0.714687	0.0898984	7.94994	1.86598e-15	8.8295e-15	0.680372	0.089675	7.58709	3.27167e-14	1.5142e-13	-0.0202617	0.100135	-0.202344	0.839648	0.969916	-0.0485381	0.0901772	-0.538253	0.590402	0.97775	0.0831619	0.0943721	0.881213	0.378203	0.760542	0.0488468	0.0849544	0.574977	0.565307	0.999995	0.0078887	0.0997301	0.0791005	0.936953	0.987572	0.022676
Rab11a	53869	ENSMUSG00000004771	2728.54	0.119869	0.0464079	2.58295	0.00979589	0.0148216	0.0998818	0.0461351	2.16499	0.0303887	0.04212	0.141556	0.0439325	3.22212	0.00127244	0.00200699	0.111514	0.0439902	2.53497	0.0112458	0.0162737	0.0269528	0.0470129	0.573306	0.566437	0.905198	0.00696529	0.0455183	0.153021	0.878381	0.996061	0.0209875	0.0447416	0.469082	0.639011	0.898838	-0.00905463	0.043167	-0.209758	0.833856	0.999995	-0.0124476	0.0469953	-0.264869	0.79111	0.951523	0.00923889
Eif2b2	217715	ENSMUSG00000004788	762	0.288296	0.0526921	5.47133	4.46669e-08	1.30656e-07	0.358167	0.0520504	6.88116	5.93667e-12	2.4619e-11	0.229093	0.049309	4.64607	3.38311e-06	6.94138e-06	0.29772	0.0498807	5.96864	2.39236e-09	6.98502e-09	-0.0549011	0.0553649	-0.991624	0.321381	0.790855	0.0149703	0.0491979	0.304288	0.760908	0.990996	-0.0738887	0.0524896	-1.40768	0.159225	0.571827	-0.00526183	0.0465221	-0.113104	0.909948	0.999995	0.00228497	0.0549407	0.0415898	0.966826	0.99307	-0.0569177
Dlst	78920	ENSMUSG00000004789	17557.3	-0.815793	0.135894	-6.00316	1.93512e-09	6.55562e-09	-0.860922	0.1359	-6.33498	2.37376e-10	8.3248e-10	-0.873287	0.129569	-6.73993	1.58463e-11	5.25961e-11	-0.901224	0.129566	-6.95573	3.50748e-12	1.33439e-11	-0.0433747	0.135881	-0.319211	0.749566	0.950022	-0.0885038	0.135913	-0.651181	0.51493	0.964055	0.074445	0.129556	0.574617	0.56555	0.869858	0.0465086	0.129579	0.35892	0.719655	0.999995	-0.0888875	0.13588	-0.65416	0.513009	0.861942	-0.146382
Pgf	18654	ENSMUSG00000004791	498.107	1.67978	0.235569	7.13076	9.98151e-13	4.95739e-12	1.73054	0.235072	7.36175	1.81512e-13	8.88961e-13	1.30291	0.223776	5.82237	5.80192e-09	1.54204e-08	1.76708	0.225292	7.84351	4.38122e-15	2.22061e-14	-0.0811934	0.23854	-0.340377	0.733573	0.946993	-0.0304373	0.232056	-0.131163	0.895646	0.996061	-0.482437	0.227674	-2.11899	0.0340917	0.332733	-0.0182657	0.221352	-0.082519	0.934234	0.999995	0.140141	0.237893	0.589092	0.5558	0.876804	-0.236737
Ulk2	29869	ENSMUSG00000004798	2777.94	-0.567144	0.0702083	-8.07801	6.58322e-16	4.73982e-15	-0.545446	0.0702581	-7.76346	8.26411e-15	4.63853e-14	-0.443611	0.0670157	-6.61951	3.60396e-11	1.15606e-10	-0.591741	0.066909	-8.84397	9.23751e-19	6.80015e-18	-0.0904843	0.0702399	-1.28822	0.197671	0.701395	-0.0687866	0.0702265	-0.979497	0.327335	0.923617	0.183113	0.0670656	2.73036	0.00632656	0.168754	0.0349832	0.066859	0.523239	0.600808	0.999995	-0.248056	0.0703082	-3.52813	0.000418506	0.0506421	-0.124524
Dgkq	110524	ENSMUSG00000004815	308.302	-0.478102	0.103042	-4.63989	3.48598e-06	8.2537e-06	-0.265862	0.105972	-2.50879	0.0121146	0.0178252	-0.41835	0.0965905	-4.33117	1.48318e-05	2.86515e-05	-0.4103	0.0976431	-4.20204	2.64525e-05	5.1709e-05	-0.47427	0.105359	-4.50146	6.74896e-06	0.00124899	-0.262031	0.103668	-2.52759	0.0114848	0.454437	-0.115954	0.0980745	-1.1823	0.237086	0.653174	-0.107903	0.0961524	-1.12221	0.261772	0.999995	0.0581022	0.102824	0.565065	0.57203	0.882902	0.117854
Grap	71520	ENSMUSG00000004837	367.947	0.427715	0.0942577	4.53772	5.68655e-06	1.31226e-05	0.347235	0.0932897	3.72211	0.000197563	0.000365604	0.419374	0.0892785	4.69738	2.63525e-06	5.46589e-06	0.367685	0.090062	4.08257	4.45398e-05	8.49957e-05	0.0200885	0.0974563	0.206128	0.836691	0.969013	-0.060392	0.0899431	-0.671447	0.501936	0.962636	-0.0428677	0.0936115	-0.457932	0.647001	0.90141	-0.0945576	0.0855493	-1.1053	0.26903	0.999995	-0.0850093	0.0976946	-0.870154	0.384216	0.806994	-0.09335
Chmp2b	68942	ENSMUSG00000004843	1430.73	-0.224861	0.0457677	-4.91309	8.96527e-07	2.26237e-06	-0.134837	0.0456278	-2.95516	0.00312508	0.0049795	-0.200199	0.0431909	-4.63521	3.56568e-06	7.29393e-06	-0.164577	0.0432386	-3.80625	0.00014109	0.000256016	-0.0830499	0.0465114	-1.78558	0.0741668	0.526222	0.0069738	0.0448695	0.155424	0.876487	0.996061	0.00618412	0.0441321	0.140127	0.888559	0.972489	0.0418064	0.0422775	0.988857	0.322733	0.999995	-0.039139	0.0463063	-0.845221	0.397987	0.813595	-0.0144772
Plod3	26433	ENSMUSG00000004846	2016.2	1.26038	0.117278	10.7469	6.12754e-27	1.44973e-25	1.37846	0.117237	11.7579	6.4334e-32	1.7906e-30	1.39036	0.111548	12.4642	1.17079e-35	3.28478e-34	1.32663	0.111683	11.8785	1.53163e-32	4.22243e-31	-0.195284	0.11858	-1.64685	0.0995885	0.5733	-0.0772083	0.11592	-0.666048	0.505381	0.962999	-0.0309933	0.112843	-0.27466	0.783578	0.944523	-0.0947244	0.110376	-0.8582	0.390782	0.999995	-0.0260137	0.118331	-0.219839	0.825997	0.960677	0.103964
Ap1s1	11769	ENSMUSG00000004849	1245.38	1.20555	0.0959292	12.5671	3.20415e-36	1.75647e-34	1.28442	0.0953661	13.4683	2.40355e-41	1.45747e-39	1.36008	0.0908754	14.9664	1.21715e-50	1.24476e-48	1.28666	0.0909297	14.1501	1.86514e-45	1.56294e-43	-0.0267793	0.0981159	-0.272935	0.784903	0.956571	0.0520923	0.0931148	0.559442	0.57586	0.97474	0.0462783	0.0932626	0.496215	0.619743	0.892204	-0.0271377	0.0884795	-0.306712	0.759063	0.999995	-0.0167129	0.0979819	-0.170571	0.864561	0.973076	0.137818
Mapk13	26415	ENSMUSG00000004864	8.50512	1.67167	0.610174	2.73966	0.00615029	0.00960201	2.87112	0.679362	4.2262	2.37673e-05	4.85974e-05	2.93537	0.643704	4.56013	5.11228e-06	1.032e-05	2.953	0.625753	4.71911	2.36883e-06	5.15029e-06	-1.01314	0.759504	-1.33395	0.182219	0.682182	0.186308	0.506951	0.367507	0.713241	0.988435	0.204227	0.765115	0.266923	0.789528		0.221854	0.469596	0.472435	0.636616	0.999995	-0.930222	0.745896	-1.24712	0.212353		0.33348
Srpk1	20815	ENSMUSG00000004865	1427.32	0.207238	0.0604663	3.42734	0.000609527	0.00108776	0.178764	0.0601553	2.97171	0.00296143	0.00473461	0.220253	0.0571567	3.8535	0.000116442	0.000205871	0.195897	0.0573806	3.41399	0.000640178	0.00108408	-0.00560656	0.0615278	-0.0911224	0.927395	0.987416	-0.0340805	0.0590692	-0.576959	0.563967	0.971367	-0.0271801	0.058532	-0.464364	0.642387	0.900267	-0.0515361	0.055977	-0.920666	0.357225	0.999995	-0.00059528	0.0614224	-0.00969157	0.992267	0.998016	0.0124194
Lbr	98386	ENSMUSG00000004880	747.296	0.321844	0.0854618	3.76594	0.000165926	0.000318009	0.234396	0.0850078	2.75734	0.00582729	0.00896093	0.172281	0.0811505	2.12299	0.0337551	0.0448637	0.145435	0.0812977	1.78892	0.0736273	0.0941601	0.0175963	0.0870136	0.202225	0.839741	0.969916	-0.0698518	0.0834187	-0.837364	0.402388	0.939969	0.0127565	0.0828775	0.15392	0.877673	0.970459	-0.0140894	0.0795363	-0.177145	0.859395	0.999995	-0.0286203	0.0869943	-0.32899	0.742163	0.936902	-0.178183
Crabp2	12904	ENSMUSG00000004885	12.5028	2.33743	0.543275	4.30248	1.68899e-05	3.66968e-05	2.75249	0.586617	4.69215	2.7035e-06	6.12578e-06	3.65559	0.697031	5.24452	1.56694e-07	3.66621e-07	1.64516	0.510092	3.22522	0.00125875	0.00206111	-0.84457	0.650326	-1.29869	0.194052	0.69712	-0.429505	0.465126	-0.923416	0.355791	0.928835	2.07817	0.73786	2.81648	0.00485525		0.0677416	0.449009	0.150869	0.880079	0.999995	-2.00795	0.76372	-2.62918	0.00855923		-0.689792
Nes	18008	ENSMUSG00000004891	4318.98	1.69766	0.146362	11.599	4.16907e-31	1.44715e-29	1.44101	0.1462	9.85647	6.42676e-23	8.23231e-22	1.12134	0.139555	8.0351	9.35061e-16	4.54904e-15	1.05473	0.139577	7.55664	4.1362e-14	1.89223e-13	0.134182	0.146782	0.914157	0.360634	0.820737	-0.122465	0.145779	-0.840073	0.400867	0.93975	0.0287184	0.140028	0.20509	0.837502	0.960003	-0.0378879	0.139103	-0.272374	0.785335	0.999995	-0.0901894	0.14685	-0.61416	0.53911	0.871595	-0.666508
Prcc	94315	ENSMUSG00000004895	1167.86	-0.293505	0.0587554	-4.99537	5.87235e-07	1.5091e-06	-0.352359	0.0584195	-6.03153	1.62413e-09	5.24432e-09	-0.38588	0.0556202	-6.93777	3.98327e-12	1.39642e-11	-0.345476	0.055864	-6.18423	6.24064e-10	1.91405e-09	0.0475404	0.0590857	0.8046	0.421051	0.848165	-0.011314	0.0580854	-0.194783	0.845563	0.996061	-0.0520875	0.056309	-0.92503	0.35495	0.743941	-0.0116827	0.0551697	-0.211759	0.832295	0.999995	0.00784338	0.0590589	0.132806	0.894347	0.981254	-0.0845325
Mettl25b	229503	ENSMUSG00000004896	623.543	-0.546151	0.12548	-4.35249	1.34601e-05	2.96305e-05	-0.637551	0.125978	-5.06083	4.17441e-07	1.03204e-06	-0.683319	0.119004	-5.74198	9.3574e-09	2.44299e-08	-0.567472	0.119498	-4.74881	2.04622e-06	4.47548e-06	-0.128741	0.125662	-1.0245	0.305599	0.782277	-0.22014	0.125796	-1.74997	0.0801235	0.739593	-0.185772	0.119335	-1.55673	0.119534	0.516612	-0.069926	0.119167	-0.586789	0.557346	0.999995	0.136799	0.125169	1.09291	0.274432	0.730616	-0.000368643
Hdgf	15191	ENSMUSG00000004897	4644.86	0.196703	0.0470604	4.17979	2.91779e-05	6.15324e-05	0.202189	0.0469518	4.30631	1.66001e-05	3.45063e-05	0.269315	0.0448291	6.0076	1.8829e-09	5.215e-09	0.156691	0.0448199	3.49601	0.000472269	0.000810858	-0.0275373	0.047478	-0.580001	0.561914	0.904768	-0.0220509	0.0465294	-0.473914	0.635561	0.980578	0.0875893	0.04534	1.93183	0.0533801	0.387366	-0.025035	0.044303	-0.565086	0.572016	0.999995	-0.149823	0.0475273	-3.15236	0.00161954	0.0980531	-0.0772106
Slc25a18	71803	ENSMUSG00000004902	13.6059	-0.246896	0.33684	-0.732977	0.463572	0.513544	-0.890245	0.315027	-2.82593	0.00471432	0.00733845	-0.24316	0.328146	-0.741011	0.458687	0.502484	-0.333225	0.32119	-1.03747	0.299517	0.343507	0.664276	0.328475	2.0223	0.0431453	0.436548	0.0209271	0.323739	0.0646419	0.948459	0.996443	0.181206	0.336353	0.538738	0.590068		0.0911409	0.312586	0.291571	0.770615	0.999995	-0.255002	0.351099	-0.726297	0.467657		-0.251266
Thop1	50492	ENSMUSG00000004929	596.631	0.352903	0.0647462	5.45055	5.02143e-08	1.46074e-07	0.35819	0.0641849	5.5806	2.39692e-08	6.76573e-08	0.286637	0.060472	4.74	2.13716e-06	4.47327e-06	0.365357	0.0611019	5.97947	2.23858e-09	6.5461e-09	-0.0512475	0.067756	-0.756353	0.449438	0.859389	-0.0459599	0.0609991	-0.753451	0.451179	0.950739	-0.0808429	0.0639751	-1.26366	0.206352	0.620463	-0.00212286	0.0574237	-0.0369683	0.97051	0.999995	0.0430172	0.0671529	0.640586	0.521791	0.863895	-0.0232481
Apba3	57267	ENSMUSG00000004931	1747.04	-0.843886	0.110879	-7.61089	2.72218e-14	1.62885e-13	-0.916179	0.110963	-8.25665	1.49824e-16	1.00847e-15	-0.870021	0.105659	-8.23425	1.80693e-16	9.41684e-16	-0.844365	0.105722	-7.98667	1.38628e-15	7.3886e-15	-0.0314421	0.110693	-0.284048	0.776373	0.95422	-0.103735	0.111148	-0.933304	0.350663	0.928835	-0.0328773	0.105568	-0.311433	0.755471	0.935315	-0.00722143	0.105812	-0.0682475	0.945589	0.999995	-0.0645537	0.11068	-0.583245	0.559728	0.877423	-0.0906885
Matk	17179	ENSMUSG00000004933	62.3067	0.83658	0.195316	4.28322	1.84205e-05	3.97904e-05	1.42295	0.191082	7.44682	9.56186e-14	4.8029e-13	1.22926	0.177005	6.94476	3.79111e-12	1.33102e-11	0.804674	0.175725	4.57916	4.66844e-06	9.84732e-06	-0.181391	0.215257	-0.842669	0.399414	0.838523	0.404983	0.1683	2.40632	0.0161141	0.491845	0.195851	0.194312	1.00792	0.313491	0.713358	-0.228734	0.156375	-1.46272	0.143543	0.999995	0.0667644	0.209749	0.318306	0.750253	0.939744	0.459443
Pias4	59004	ENSMUSG00000004934	628.384	-0.139784	0.0657349	-2.12648	0.0334635	0.0467668	-0.137698	0.0655454	-2.10081	0.0356581	0.0488715	-0.134323	0.0618197	-2.17281	0.0297943	0.0398668	-0.127133	0.0620319	-2.04948	0.0404155	0.053893	-0.0536592	0.0670675	-0.800078	0.423666	0.849304	-0.0515735	0.0641812	-0.803561	0.42165	0.946192	-0.00436505	0.0635257	-0.0687131	0.945218	0.989906	0.00282477	0.0602835	0.0468581	0.962626	0.999995	-0.00965266	0.0667409	-0.144629	0.885004	0.978817	-0.00419158
Map2k1	26395	ENSMUSG00000004936	1846.19	0.660073	0.0718528	9.18646	4.05968e-20	4.69157e-19	0.644816	0.0714505	9.02466	1.8025e-19	1.66685e-18	0.793496	0.068262	11.6243	3.10229e-31	6.19872e-30	0.621769	0.0681364	9.12535	7.15063e-20	5.88064e-19	0.0300824	0.0729787	0.412209	0.680186	0.934811	0.0148257	0.0703002	0.210891	0.832972	0.996061	0.152345	0.0695517	2.19038	0.0284964	0.310407	-0.0193819	0.0668194	-0.290064	0.771767	0.999995	-0.09881	0.073086	-1.35197	0.176385	0.632598	0.0346123
Sgta	52551	ENSMUSG00000004937	2385.19	-0.230147	0.0603254	-3.81509	0.000136134	0.000264402	-0.281947	0.0601923	-4.6841	2.81191e-06	6.36082e-06	-0.292731	0.0572407	-5.11404	3.15333e-07	7.16382e-07	-0.27178	0.0572491	-4.74733	2.06119e-06	4.50615e-06	0.0206649	0.0605648	0.341202	0.732951	0.946866	-0.0311353	0.0599515	-0.519341	0.603523	0.979098	0.0204076	0.0575771	0.354439	0.72301	0.926856	0.0413588	0.0569107	0.726731	0.467391	0.999995	0.037583	0.0604987	0.621221	0.534455	0.868612	-0.0250017
Nmrk2	69564	ENSMUSG00000004939	2007.59	3.49223	0.379475	9.2028	3.48741e-20	4.06978e-19	2.25445	0.37853	5.9558	2.58803e-09	8.16409e-09	3.00822	0.36159	8.31944	8.83802e-17	4.73302e-16	2.7707	0.361439	7.66574	1.77802e-14	8.46412e-14	0.849836	0.380188	2.23531	0.0253972	0.36319	-0.387946	0.377813	-1.02682	0.304505	0.919603	0.225695	0.362776	0.622133	0.533854	0.855972	-0.01183	0.360249	-0.0328383	0.973804	0.999995	0.00707499	0.38077	0.0185808	0.985176	0.996465	-0.47693
Tmem242	70544	ENSMUSG00000004945	1821.15	-0.518078	0.0992514	-5.21986	1.79061e-07	4.89031e-07	-0.498342	0.0990549	-5.03097	4.88002e-07	1.19778e-06	-0.559979	0.0943886	-5.93269	2.98012e-09	8.11217e-09	-0.398483	0.094484	-4.21746	2.47068e-05	4.84707e-05	0.0710403	0.0992081	0.716074	0.473946	0.869691	0.090776	0.0990982	0.91602	0.359656	0.928835	-0.111774	0.0945727	-1.18189	0.237251	0.653187	0.0497215	0.0942998	0.52727	0.598006	0.999995	0.0557453	0.0991817	0.562053	0.57408	0.883717	0.0138449
Dtx2	74198	ENSMUSG00000004947	300.302	0.235023	0.0920062	2.55443	0.0106362	0.0160154	0.207443	0.0910797	2.2776	0.0227504	0.0321323	0.238658	0.084995	2.80791	0.00498648	0.00736835	0.226805	0.0859739	2.63807	0.00833802	0.0123074	-0.0160043	0.0956071	-0.167396	0.867058	0.974898	-0.0435844	0.0872922	-0.499293	0.617573	0.979234	-0.0651572	0.0894309	-0.728576	0.466261	0.818704	-0.0770103	0.0813498	-0.946657	0.343814	0.999995	0.124153	0.0945406	1.31322	0.189109	0.647308	0.127787
Hspb1	15507	ENSMUSG00000004951	10549.6	0.944555	0.130895	7.2161	5.35e-13	2.74677e-12	1.01111	0.130873	7.72589	1.11073e-14	6.16703e-14	1.02167	0.12476	8.18911	2.63169e-16	1.3486e-15	1.04552	0.124806	8.37717	5.42143e-17	3.32881e-16	-0.096875	0.131054	-0.739199	0.459786	0.864015	-0.0303193	0.130714	-0.231951	0.816576	0.99512	-0.160787	0.124953	-1.28678	0.198172	0.611601	-0.136942	0.124612	-1.09895	0.271791	0.999995	0.000156279	0.13103	0.0011927	0.999048	1	0.0772743
Rasa4	54153	ENSMUSG00000004952	642.009	0.98026	0.210711	4.65216	3.28474e-06	7.80151e-06	1.1905	0.210504	5.65548	1.55415e-08	4.484e-08	1.10147	0.199892	5.51033	3.5816e-08	8.88024e-08	0.943154	0.200108	4.71322	2.43827e-06	5.2928e-06	-0.156914	0.212668	-0.737834	0.460616	0.864171	0.0533257	0.208526	0.255727	0.798162	0.993333	-0.0162497	0.201589	-0.0806083	0.935753	0.987309	-0.174566	0.198398	-0.879876	0.378926	0.999995	0.222027	0.211928	1.04765	0.294798	0.746702	0.343237
Syt5	53420	ENSMUSG00000004961	25.0732	1.73771	0.307424	5.65248	1.58153e-08	4.86556e-08	1.58955	0.294991	5.38845	7.10676e-08	1.90374e-07	1.60348	0.272017	5.89479	3.75164e-09	1.01268e-08	1.61162	0.271008	5.94678	2.73466e-09	7.93816e-09	0.0207993	0.352859	0.0589451	0.952996	0.991399	-0.127359	0.238789	-0.533356	0.593787	0.977932	0.0655314	0.314713	0.208226	0.835053	0.959052	0.0736742	0.219986	0.334904	0.737697	0.999995	0.217643	0.344215	0.632288	0.527199	0.865265	0.0834175
Hnrnpa2b1	53379	ENSMUSG00000004980	18059	-0.0534058	0.0433108	-1.23308	0.217545	0.260539	-0.161666	0.0432705	-3.73617	0.000186841	0.000346706	-0.14811	0.0412342	-3.59192	0.000328255	0.000552035	-0.0528262	0.0412615	-1.28028	0.200447	0.237801	0.0743387	0.043373	1.71394	0.0865397	0.549835	-0.0339215	0.0432081	-0.785074	0.43241	0.947947	-0.0861935	0.0413385	-2.08507	0.0370632	0.342393	0.00909022	0.0411571	0.220867	0.825196	0.999995	0.0728125	0.0433637	1.67911	0.0931302	0.509212	-0.0218917
Yju2b	67736	ENSMUSG00000004994	211.704	0.07335	0.102061	0.718688	0.472333	0.521913	0.0777497	0.0997751	0.77925	0.435833	0.485245	-0.0269205	0.0934673	-0.28802	0.773331	0.801215	0.152935	0.0946233	1.61625	0.10604	0.132103	0.0679226	0.105208	0.645601	0.518538	0.888971	0.0723223	0.0964507	0.749838	0.453353	0.951486	-0.131655	0.0981827	-1.34091	0.179948	0.594758	0.048201	0.089721	0.537232	0.591108	0.999995	0.197738	0.104013	1.90109	0.0572905	0.426801	0.0974671
Mri1	67873	ENSMUSG00000004996	333.56	0.134862	0.0759173	1.77643	0.0756625	0.0992382	0.00333929	0.0740689	0.0450835	0.964041	0.970357	0.112832	0.0702699	1.6057	0.10834	0.133388	0.10069	0.0706179	1.42584	0.153914	0.186661	0.116763	0.0785322	1.48681	0.137064	0.633287	-0.0147596	0.0712904	-0.207035	0.835983	0.996061	0.00499075	0.074223	0.06724	0.946391	0.990266	-0.00715156	0.0664506	-0.107622	0.914295	0.999995	0.0539659	0.0785867	0.686706	0.492268	0.852171	0.0319366
Prkacb	18749	ENSMUSG00000005034	2358.72	-0.0134927	0.0597996	-0.225632	0.821487	0.845901	0.101783	0.0595816	1.7083	0.0875808	0.112656	0.184819	0.0569676	3.24429	0.00117743	0.00186752	0.0738589	0.0568484	1.29923	0.193866	0.230742	-0.0308316	0.0602769	-0.511499	0.609002	0.915403	0.0844443	0.0590987	1.42887	0.153042	0.829391	0.144504	0.0576244	2.5077	0.0121521	0.219076	0.0335439	0.0561825	0.597053	0.550472	0.999995	-0.199916	0.0604018	-3.30977	0.000933715	0.0761998	-0.00160418
Sgsh	27029	ENSMUSG00000005043	269.1	0.786845	0.1359	5.78988	7.04358e-09	2.24841e-08	0.997642	0.133702	7.46168	8.54232e-14	4.30785e-13	1.09195	0.12815	8.52089	1.58325e-17	9.14564e-17	0.900854	0.127211	7.08156	1.42537e-12	5.62167e-12	0.0181648	0.140869	0.128948	0.897399	0.980605	0.228962	0.128456	1.78242	0.0746807	0.73444	0.207343	0.133708	1.55071	0.120971	0.517797	0.0162432	0.121356	0.133848	0.893523	0.999995	-0.0907558	0.141189	-0.642798	0.520355	0.863895	0.214353
Chd5	269610	ENSMUSG00000005045	17.9763	-0.923115	0.297543	-3.10245	0.00191923	0.00321567	-0.924849	0.286498	-3.22812	0.00124608	0.00208469	-0.564855	0.270081	-2.09143	0.0364893	0.0482617	-1.09944	0.264317	-4.15956	3.18868e-05	6.18066e-05	0.186418	0.282581	0.659697	0.509448	0.885726	0.184685	0.301265	0.61303	0.539857	0.968879	0.421972	0.263648	1.60051	0.109485	0.500935	-0.112615	0.270734	-0.415963	0.677437	0.999995	-0.0481095	0.286781	-0.167757	0.866774	0.973834	0.31015
Cstb	13014	ENSMUSG00000005054	900.047	2.18796	0.195776	11.1758	5.35407e-29	1.51105e-27	2.43822	0.194934	12.508	6.75355e-36	2.57447e-34	2.46089	0.185707	13.2515	4.42482e-40	1.86215e-38	2.46463	0.186005	13.2503	4.49298e-40	2.40748e-38	-0.0295459	0.199091	-0.148404	0.882024	0.977703	0.220717	0.191547	1.15229	0.249202	0.897629	-0.0409535	0.189264	-0.216383	0.82869	0.957218	-0.0372119	0.182385	-0.20403	0.83833	0.999995	0.0642123	0.198713	0.323141	0.746589	0.938632	0.337144
Sh2b2	23921	ENSMUSG00000005057	125.819	2.94973	0.280276	10.5244	6.67074e-26	1.40668e-24	3.06329	0.275243	11.1294	9.0226e-29	1.9284e-27	3.08569	0.262025	11.7763	5.17e-32	1.09149e-30	2.75868	0.25769	10.7054	9.60131e-27	1.52451e-25	-0.0679963	0.305904	-0.22228	0.824096	0.966356	0.0455636	0.246447	0.184881	0.853322	0.996061	0.299016	0.283345	1.05531	0.291285	0.697292	-0.0280002	0.234045	-0.119636	0.904772	0.999995	0.00675878	0.303613	0.0222612	0.98224	0.995756	0.14272
Pex5	19305	ENSMUSG00000005069	862.419	-0.163891	0.0625096	-2.62186	0.00874522	0.013338	-0.27941	0.0620233	-4.50491	6.63999e-06	1.44647e-05	-0.192808	0.0588358	-3.27705	0.00104897	0.00167226	-0.249187	0.0591249	-4.21459	2.50227e-05	4.90501e-05	0.0722017	0.0631677	1.14301	0.253033	0.743045	-0.0433167	0.0613529	-0.706025	0.480172	0.956527	-0.00504817	0.0600174	-0.0841119	0.932967	0.986916	-0.0614274	0.0579251	-1.06046	0.288934	0.999995	0.0269986	0.0631463	0.427556	0.668974	0.912313	-0.00191815
Jkamp	104771	ENSMUSG00000005078	654.124	-0.00555483	0.0803714	-0.0691145	0.944898	0.953571	-0.0351467	0.0798348	-0.440243	0.659761	0.700451	-0.0261011	0.0757793	-0.344435	0.730519	0.762131	0.130966	0.0760166	1.72286	0.0849145	0.107432	0.020528	0.0815553	0.251706	0.801268	0.959113	-0.00906391	0.078625	-0.11528	0.908223	0.996061	-0.0715349	0.0775878	-0.921986	0.356536	0.74533	0.0855318	0.0741697	1.15319	0.248832	0.999995	0.0285421	0.081387	0.350696	0.725817	0.931187	0.00799584
Cd44	12505	ENSMUSG00000005087	1634.55	2.89669	0.284083	10.1967	2.05211e-24	3.78982e-23	3.18335	0.284264	11.1986	4.14301e-29	9.11079e-28	3.22921	0.270858	11.9221	9.07419e-33	2.02355e-31	2.8402	0.270693	10.4923	9.37107e-26	1.33927e-24	-0.390536	0.286393	-1.36364	0.172682	0.670572	-0.103878	0.281936	-0.368445	0.712542	0.988435	0.191665	0.272771	0.702658	0.482269	0.828992	-0.197346	0.268765	-0.734269	0.462785	0.999995	-0.233305	0.286055	-0.815597	0.414731	0.819945	0.0992075
Slc1a2	20511	ENSMUSG00000005089	24.8643	-0.00378695	0.287572	-0.0131687	0.989493	0.991683	0.177148	0.27564	0.642679	0.520432	0.567511	0.378564	0.276562	1.36882	0.171055	0.204014	0.0935768	0.264247	0.354126	0.723244	0.757199	0.138974	0.294229	0.472333	0.636689	0.922475	0.319909	0.268523	1.19137	0.23351	0.886623	0.461561	0.286894	1.60882	0.107656	0.497128	0.176574	0.252992	0.697943	0.485213	0.999995	-0.344961	0.303748	-1.13568	0.25609	0.714084	0.0373895
Eif2ak4	27103	ENSMUSG00000005102	460.581	0.315308	0.0913003	3.45353	0.000553297	0.000991971	0.327907	0.0912616	3.59304	0.00032684	0.000588969	0.0902509	0.0854971	1.0556	0.29115	0.332229	0.349937	0.0864953	4.04573	5.21598e-05	9.88427e-05	-0.120501	0.0942449	-1.2786	0.201039	0.703052	-0.107903	0.0882175	-1.22314	0.221275	0.883335	-0.217519	0.0885967	-2.45517	0.014082	0.233044	0.0421665	0.0833176	0.506093	0.612791	0.999995	0.170719	0.0929716	1.83625	0.0663206	0.449114	-0.0543384
Wdr1	22388	ENSMUSG00000005103	7015.02	1.0202	0.0797269	12.7962	1.7222e-37	1.08476e-35	0.975046	0.0795955	12.25	1.67965e-34	5.62505e-33	1.19118	0.0759699	15.6797	2.08388e-55	3.0492e-53	0.997889	0.0759334	13.1416	1.90076e-39	9.77246e-38	0.0587281	0.0800856	0.733317	0.463365	0.865233	0.013575	0.0792345	0.171327	0.863966	0.996061	0.158974	0.0763949	2.08095	0.0374387	0.342815	-0.034318	0.0755058	-0.454507	0.649464	0.999995	-0.141844	0.0801448	-1.76984	0.0767533	0.474839	0.0291383
Slc2a9	117591	ENSMUSG00000005107	79.2388	0.882835	0.204864	4.30936	1.63727e-05	3.56299e-05	1.03515	0.199329	5.19319	2.06721e-07	5.2718e-07	1.03986	0.18886	5.506	3.67079e-08	9.09308e-08	0.977295	0.192179	5.08533	3.66992e-07	8.67411e-07	0.0536792	0.216439	0.248011	0.804126	0.959822	0.205996	0.186697	1.10337	0.269866	0.907423	-0.116962	0.204252	-0.572635	0.566892	0.870403	-0.179532	0.175734	-1.02161	0.306965	0.999995	0.114942	0.215023	0.534559	0.592955	0.890474	0.271972
Ccn4	22402	ENSMUSG00000005124	630.767	4.54937	0.300958	15.1163	1.26489e-51	2.76561e-49	4.61485	0.299552	15.4059	1.49489e-53	2.68262e-51	4.88599	0.286271	17.0677	2.58138e-65	8.04968e-63	4.31018	0.281693	15.301	7.53202e-53	1.17593e-50	-0.180527	0.316372	-0.570617	0.568259	0.905464	-0.115042	0.283224	-0.406188	0.684604	0.986016	0.536688	0.29748	1.80412	0.0712128	0.428474	-0.039116	0.26983	-0.144965	0.884738	0.999995	-0.171116	0.315707	-0.542008	0.587813	0.888551	0.165503
Ndrg1	17988	ENSMUSG00000005125	1708.86	0.317438	0.107085	2.96435	0.00303325	0.00494799	0.139278	0.10692	1.30264	0.192698	0.232141	0.100544	0.101634	0.989268	0.322532	0.364496	0.0897654	0.101853	0.881323	0.378143	0.423893	0.0532271	0.10763	0.494539	0.620926	0.918461	-0.124932	0.106372	-1.17449	0.240199	0.891453	-0.118461	0.102251	-1.15853	0.246647	0.660751	-0.129239	0.101234	-1.27664	0.201728	0.999995	0.24262	0.107429	2.25842	0.0239195	0.308597	0.0257262
4930550C14Rik	75311	ENSMUSG00000005131	9.40775	0.524959	0.368628	1.42409	0.15442	0.190702	0.343437	0.349761	0.981918	0.32614	0.375149	0.616879	0.321758	1.91722	0.0552104	0.0711044	0.923436	0.333115	2.77213	0.00556913	0.00841162	0.134223	0.402382	0.333571	0.738704	0.947962	-0.0472992	0.310335	-0.152413	0.878861	0.996061	-0.183216	0.378507	-0.484049	0.628351		0.123341	0.266881	0.462156	0.64397	0.999995	0.155318	0.399007	0.389262	0.697082		0.247238
Man2b1	17159	ENSMUSG00000005142	2169.54	0.642699	0.144078	4.46079	8.16596e-06	1.84503e-05	0.800969	0.143954	5.56406	2.63569e-08	7.41986e-08	0.860313	0.137112	6.27451	3.50736e-10	1.03517e-09	0.686552	0.137163	5.00536	5.57566e-07	1.29468e-06	-0.0821058	0.144647	-0.567628	0.570287	0.906099	0.076164	0.143382	0.531197	0.595282	0.978233	0.0358801	0.13772	0.260529	0.794456	0.947149	-0.137881	0.136553	-1.00973	0.312626	0.999995	0.0443598	0.144531	0.306922	0.758903	0.941975	0.261973
Klf5	12224	ENSMUSG00000005148	33.3554	2.62678	0.308163	8.524	1.54142e-17	1.31366e-16	1.75546	0.2992	5.86718	4.43264e-09	1.36569e-08	1.98327	0.274077	7.23619	4.61471e-13	1.75648e-12	1.92568	0.289333	6.65559	2.82162e-11	9.88814e-11	0.046524	0.355224	0.130971	0.895798	0.9804	-0.824797	0.241456	-3.41593	0.000635639	0.0711242	-0.272552	0.326674	-0.834325	0.404098	0.781183	-0.330142	0.22829	-1.44615	0.148134	0.999995	0.285298	0.346021	0.824511	0.409649	0.818254	-0.35821
Wdr83	67836	ENSMUSG00000005150	794.249	-0.472055	0.0794624	-5.94061	2.83961e-09	9.45807e-09	-0.529436	0.0791903	-6.68561	2.2996e-11	8.96191e-11	-0.54798	0.075067	-7.29988	2.88026e-13	1.11881e-12	-0.463217	0.0751855	-6.16099	7.22918e-10	2.20763e-09	0.0408605	0.0794942	0.514006	0.607248	0.915403	-0.0165197	0.0791584	-0.208692	0.834689	0.996061	-0.0392988	0.0754576	-0.520806	0.602502	0.884477	0.0454644	0.0747935	0.607866	0.543277	0.999995	0.071288	0.0793291	0.898636	0.368847	0.798668	-0.00463687
Prdx2	21672	ENSMUSG00000005161	7143.18	-0.700471	0.0918175	-7.62894	2.36683e-14	1.42927e-13	-0.757874	0.0917766	-8.25782	1.48357e-16	1.00002e-15	-0.828404	0.0874688	-9.47085	2.77577e-21	2.27786e-20	-0.626964	0.0874865	-7.1664	7.69934e-13	3.1181e-12	0.0965516	0.0917646	1.05217	0.292724	0.77234	0.0391481	0.0918295	0.426313	0.66988	0.984506	-0.119357	0.0874678	-1.36458	0.172385	0.585804	0.0820836	0.0874875	0.938232	0.348125	0.999995	0.126846	0.09175	1.38252	0.166812	0.622007	-0.00108702
Polr2a	20020	ENSMUSG00000005198	2400.88	0.320591	0.119337	2.68644	0.00722183	0.0111577	0.467031	0.11938	3.91213	9.14864e-05	0.000176068	0.577145	0.113791	5.07195	3.93751e-07	8.83664e-07	0.168812	0.113668	1.48513	0.13751	0.16803	-0.221202	0.119826	-1.84602	0.064889	0.501609	-0.0747612	0.118889	-0.628833	0.529459	0.966152	0.310503	0.114191	2.71915	0.00654508	0.171128	-0.0978298	0.113266	-0.863715	0.387745	0.999995	-0.253029	0.119812	-2.11189	0.0346961	0.358737	0.00352525
Senp3	80886	ENSMUSG00000005204	1428.9	0.126827	0.0525959	2.41136	0.0158933	0.0233906	0.154314	0.0521688	2.95797	0.00309673	0.00493722	0.15167	0.0495058	3.06368	0.00218631	0.00335685	0.142853	0.0496886	2.87497	0.0040407	0.00622618	-0.00346878	0.0536922	-0.0646049	0.948489	0.990471	0.0240176	0.0510398	0.470567	0.63795	0.980799	-0.0127492	0.0509351	-0.250304	0.802353	0.94936	-0.0215663	0.0482224	-0.447227	0.654711	0.999995	0.0183988	0.0535405	0.343642	0.731116	0.933508	0.0432415
Corin	53419	ENSMUSG00000005220	5647.39	-0.97551	0.174027	-5.60552	2.07631e-08	6.29088e-08	-0.774672	0.174084	-4.45	8.58693e-06	1.84586e-05	-1.05842	0.165927	-6.37885	1.78428e-10	5.37885e-10	-1.01358	0.165984	-6.10648	1.01849e-09	3.06596e-09	-0.324269	0.17401	-1.86351	0.0623909	0.495946	-0.123431	0.1741	-0.708963	0.478348	0.956527	-0.209856	0.165907	-1.2649	0.205908	0.620214	-0.165014	0.166004	-0.994033	0.320207	0.999995	-0.0679535	0.173974	-0.390596	0.696096	0.922239	-0.150865
Plekha8	231999	ENSMUSG00000005225	446.429	-0.0576469	0.073201	-0.787515	0.43098	0.481185	-0.0465784	0.0734767	-0.63392	0.526133	0.573005	-0.151352	0.0692123	-2.18678	0.0287589	0.0385492	-0.0690505	0.0695416	-0.992939	0.32074	0.365424	-0.126088	0.0754384	-1.6714	0.0946434	0.561987	-0.115019	0.0711776	-1.61594	0.106106	0.777797	-0.0425306	0.0714895	-0.594921	0.551896	0.863352	0.0397706	0.0671984	0.591838	0.553959	0.999995	-0.0343954	0.0748151	-0.459739	0.645704	0.9063	-0.1281
Spc25	66442	ENSMUSG00000005233	185.253	3.21805	0.239956	13.411	5.21178e-41	4.78929e-39	3.63904	0.239234	15.2112	2.97993e-52	4.64625e-50	3.2185	0.222377	14.4732	1.79004e-47	1.362e-45	3.14902	0.220813	14.261	3.83037e-46	3.50295e-44	-0.271995	0.268332	-1.01365	0.310749	0.78507	0.148988	0.206905	0.720078	0.471477	0.955989	0.145783	0.24397	0.597546	0.550143	0.862731	0.0763022	0.196695	0.387922	0.698074	0.999995	0.0922776	0.261039	0.353502	0.723712	0.930698	0.0927192
Dnah2	327954	ENSMUSG00000005237	31.5833	-0.401413	0.212834	-1.88604	0.0592897	0.079239	-0.0754774	0.205323	-0.367604	0.713169	0.749249	-0.459608	0.207228	-2.21789	0.0265625	0.035774	-0.347569	0.2056	-1.69051	0.09093	0.114464	-0.0156871	0.215467	-0.072805	0.941961	0.989352	0.310249	0.202558	1.53165	0.125608	0.7963	0.017982	0.2117	0.0849409	0.932308	0.986643	0.130021	0.200992	0.646896	0.517699	0.999995	-0.218056	0.218353	-0.998641	0.317969	0.766149	-0.276251
Ufd1	22230	ENSMUSG00000005262	1282.96	-0.0522124	0.0498606	-1.04717	0.295022	0.343488	0.0186188	0.0494383	0.376608	0.706465	0.742957	-0.0847789	0.0469623	-1.80525	0.0710348	0.0901177	-0.0159516	0.0472446	-0.337638	0.735636	0.768818	-0.0226944	0.0508251	-0.44652	0.655221	0.927843	0.0481368	0.0484462	0.993614	0.320411	0.92253	-0.0631293	0.0483093	-1.30677	0.19129	0.607165	0.0056981	0.0458664	0.124233	0.901131	0.999995	0.00726349	0.0506408	0.143432	0.885949	0.978847	-0.025303
Zfp287	170740	ENSMUSG00000005267	96.041	0.0475435	0.134025	0.354737	0.722786	0.758473	-0.013852	0.133	-0.10415	0.91705	0.930155	0.237704	0.124931	1.90268	0.057082	0.0733411	0.0459104	0.123854	0.370682	0.710875	0.745603	-0.023631	0.139827	-0.169002	0.865795	0.974843	-0.0850265	0.126886	-0.6701	0.502794	0.962999	0.158955	0.131995	1.20425	0.228492	0.643019	-0.0328377	0.116296	-0.282362	0.777666	0.999995	-0.0817607	0.139887	-0.584477	0.558899	0.877408	0.108399
Prlr	19116	ENSMUSG00000005268	232.414	-1.55832	0.294371	-5.29371	1.19861e-07	3.3426e-07	-1.68266	0.295544	-5.69344	1.24504e-08	3.63461e-08	-1.68826	0.281678	-5.99359	2.05264e-09	5.66944e-09	-1.44719	0.281109	-5.14812	2.6311e-07	6.32327e-07	-0.11716	0.292562	-0.400462	0.688816	0.936308	-0.241505	0.297335	-0.812233	0.416658	0.945227	-0.0134771	0.2794	-0.0482361	0.961528	0.991659	0.227598	0.283374	0.803172	0.421875	0.999995	-0.240855	0.292663	-0.822977	0.410521	0.818611	-0.3708
Letm1	56384	ENSMUSG00000005299	3590.13	-0.695719	0.103292	-6.73548	1.63386e-11	7.0683e-11	-0.715369	0.103368	-6.92061	4.49703e-12	1.88836e-11	-0.673619	0.0984683	-6.84097	7.86565e-12	2.68185e-11	-0.790835	0.098455	-8.03245	9.55469e-16	5.16774e-15	-0.120537	0.103275	-1.16715	0.243151	0.735445	-0.140187	0.103385	-1.35598	0.175106	0.851616	0.108652	0.0984418	1.10371	0.269717	0.679765	-0.008564	0.0984815	-0.0869605	0.930703	0.999995	-0.116209	0.103255	-1.12545	0.260396	0.717481	-0.0941099
Ubqln1	56085	ENSMUSG00000005312	2517.64	0.164036	0.0535805	3.06149	0.00220237	0.00365979	0.0623399	0.0534723	1.16584	0.243681	0.288193	0.149286	0.0508963	2.93315	0.00335542	0.00505398	0.138221	0.0509434	2.71323	0.00666305	0.00996107	-0.0127253	0.0542148	-0.23472	0.814426	0.962476	-0.114422	0.0528291	-2.16589	0.03032	0.604392	0.0184243	0.0516718	0.356564	0.721418	0.926014	0.00735916	0.0501567	0.146723	0.88335	0.999995	-0.0532472	0.0541992	-0.982435	0.325886	0.773433	-0.0679971
Cadm3	94332	ENSMUSG00000005338	80.0133	-0.295257	0.213652	-1.38195	0.166986	0.20485	-0.0746382	0.213513	-0.349573	0.72666	0.761278	0.10524	0.202853	0.518799	0.603901	0.642437	-0.210744	0.202609	-1.04015	0.298271	0.342161	-0.164043	0.216624	-0.757268	0.448889	0.859118	0.0565763	0.210496	0.268776	0.788102	0.993333	0.176728	0.207175	0.85304	0.393637	0.77404	-0.139255	0.198188	-0.702642	0.482279	0.999995	-0.24664	0.21687	-1.13727	0.255424	0.71289	0.153857
Txn2	56551	ENSMUSG00000005354	4790.31	-0.575903	0.0900897	-6.39256	1.63136e-10	6.29193e-10	-0.606802	0.0900263	-6.74027	1.58088e-11	6.26618e-11	-0.603448	0.0858049	-7.0328	2.02433e-12	7.29711e-12	-0.520414	0.0858187	-6.0641	1.32691e-09	3.95248e-09	0.0731986	0.0900539	0.81283	0.416315	0.84575	0.0423003	0.0900621	0.469679	0.638584	0.980799	-0.0322074	0.0858443	-0.375184	0.707524	0.921374	0.0508274	0.0857792	0.592538	0.55349	0.999995	0.0334199	0.0900498	0.371127	0.710543	0.927135	0.005875
Slc1a3	20512	ENSMUSG00000005360	160.461	2.20211	0.249761	8.81686	1.17714e-18	1.15958e-17	2.60398	0.249551	10.4346	1.72289e-25	2.75633e-24	2.4894	0.23499	10.5936	3.18969e-26	4.22523e-25	2.31734	0.233857	9.90922	3.79587e-23	4.27249e-22	-0.281021	0.266733	-1.05357	0.292081	0.771447	0.120849	0.231322	0.522425	0.601374	0.979098	0.163453	0.248546	0.657635	0.510773	0.84603	-0.00860737	0.219395	-0.0392323	0.968705	0.999995	-0.011975	0.262946	-0.0455417	0.963676	0.99307	0.275319
Crbn	58799	ENSMUSG00000005362	877.493	-0.647685	0.0834996	-7.75674	8.71385e-15	5.53624e-14	-0.58862	0.0831615	-7.07803	1.46217e-12	6.47273e-12	-0.56071	0.07917	-7.08236	1.41723e-12	5.17638e-12	-0.695582	0.0791482	-8.78834	1.51783e-18	1.09282e-17	0.0214318	0.0832544	0.257425	0.796851	0.958321	0.0804967	0.083407	0.965107	0.334491	0.925712	0.102257	0.0792387	1.29049	0.196881	0.610937	-0.032615	0.0790795	-0.412433	0.680022	0.999995	-0.0483177	0.0832801	-0.580183	0.561791	0.877982	0.038657
Msh6	17688	ENSMUSG00000005370	498.465	0.558021	0.0940791	5.9314	3.00366e-09	9.97133e-09	0.392018	0.0928909	4.2202	2.44086e-05	4.98283e-05	0.46543	0.0886989	5.24731	1.54337e-07	3.61375e-07	0.450248	0.0883778	5.09459	3.49499e-07	8.28433e-07	0.106409	0.0966559	1.1009	0.270939	0.756465	-0.0595934	0.0902066	-0.660633	0.508848	0.96322	0.102529	0.0915649	1.11974	0.262823	0.674	0.0873473	0.0854049	1.02274	0.306429	0.999995	0.0246782	0.0967561	0.255056	0.79868	0.952576	-0.0679121
Fbxo11	225055	ENSMUSG00000005371	1506.59	-0.231494	0.0480475	-4.81803	1.44981e-06	3.57556e-06	-0.202268	0.0477064	-4.23986	2.23658e-05	4.5855e-05	-0.176862	0.0454845	-3.8884	0.000100908	0.000179423	-0.236146	0.0453904	-5.20256	1.96564e-07	4.77407e-07	0.00342665	0.0485483	0.0705824	0.94373	0.989671	0.0326527	0.0471967	0.691844	0.489035	0.959211	0.0856615	0.046236	1.8527	0.0639252	0.410961	0.0263773	0.0446246	0.591094	0.554458	0.999995	-0.075076	0.0485945	-1.54495	0.122359	0.555915	-0.0204435
Mlxipl	58805	ENSMUSG00000005373	1177.54	-1.10143	0.236212	-4.6629	3.11782e-06	7.42732e-06	-1.56461	0.23686	-6.60562	3.95861e-11	1.50376e-10	-1.45965	0.225263	-6.47978	9.18571e-11	2.83884e-10	-1.47413	0.225315	-6.54254	6.04825e-11	2.04642e-10	-0.22196	0.236042	-0.940343	0.347042	0.812483	-0.685133	0.237029	-2.8905	0.00384628	0.255818	-0.0231972	0.224904	-0.103143	0.91785	0.982341	-0.0376768	0.225673	-0.166953	0.867407	0.999995	0.058574	0.235915	0.248285	0.803914	0.953536	-0.299645
Tbl2	27368	ENSMUSG00000005374	569.121	0.596603	0.0936069	6.37349	1.84769e-10	7.07037e-10	0.642183	0.0934686	6.87058	6.39429e-12	2.64246e-11	0.740643	0.0891981	8.30335	1.01216e-16	5.39913e-16	0.583898	0.0889893	6.56144	5.32906e-11	1.8147e-10	-0.135257	0.0966263	-1.3998	0.161574	0.65844	-0.0896769	0.0903438	-0.992619	0.320896	0.92253	0.127938	0.0923321	1.38563	0.165859	0.578245	-0.0288068	0.0857332	-0.336005	0.736867	0.999995	-0.200683	0.0966669	-2.07603	0.0378912	0.373424	-0.0566432
Bud23	66138	ENSMUSG00000005378	468.07	0.376643	0.0844578	4.45953	8.2138e-06	1.85518e-05	0.31729	0.0835883	3.79587	0.000147127	0.000276382	0.363163	0.0786481	4.61757	3.88266e-06	7.91261e-06	0.458174	0.079412	5.76958	7.94671e-09	2.21678e-08	0.0116018	0.0873416	0.132833	0.894326	0.980326	-0.0477504	0.0805703	-0.592656	0.553412	0.970656	-0.106224	0.082382	-1.2894	0.197258	0.611032	-0.0112123	0.0755315	-0.148445	0.881991	0.999995	0.114498	0.0867079	1.32051	0.186666	0.644076	0.101019
Nid1	18073	ENSMUSG00000005397	6153.22	0.628537	0.11221	5.60141	2.12614e-08	6.43286e-08	0.693051	0.112199	6.17695	6.53517e-10	2.19168e-09	0.589625	0.106997	5.51066	3.57481e-08	8.86457e-08	0.394086	0.106978	3.68382	0.000229768	0.000407595	-0.143341	0.112449	-1.27471	0.20241	0.704271	-0.0788267	0.11196	-0.704059	0.481396	0.956556	0.152757	0.107212	1.42481	0.154212	0.563548	-0.0427824	0.106762	-0.400725	0.688622	0.999995	-0.180838	0.112444	-1.60825	0.107781	0.534229	-0.21975
Mcm5	17218	ENSMUSG00000005410	577.749	3.45333	0.200637	17.2119	2.16354e-66	1.78934e-63	3.43555	0.195955	17.5323	8.11582e-69	5.51354e-66	3.48579	0.18802	18.5395	9.91283e-77	8.57099e-74	3.38424	0.187568	18.0427	8.99785e-73	7.77987e-70	0.22092	0.210097	1.05152	0.293021	0.772429	0.203135	0.185776	1.09344	0.2742	0.9078	0.121179	0.198083	0.611756	0.540699	0.857947	0.0196311	0.176907	0.110968	0.911641	0.999995	0.132288	0.210339	0.628928	0.529396	0.866423	0.164745
Hmox1	15368	ENSMUSG00000005413	4994.71	4.24461	0.440758	9.63027	5.95739e-22	8.48214e-21	5.06677	0.441161	11.4851	1.56787e-30	3.89347e-29	5.26888	0.420819	12.5205	5.76398e-36	1.6663e-34	4.50074	0.420281	10.7089	9.24748e-27	1.46955e-25	-0.703168	0.442396	-1.58945	0.111958	0.592396	0.118985	0.439518	0.270717	0.786609	0.993333	0.585442	0.422042	1.38717	0.165391	0.578125	-0.1827	0.419053	-0.435983	0.662849	0.999995	-0.788154	0.442431	-1.78142	0.0748444	0.46951	0.236112
Mprip	26936	ENSMUSG00000005417	8377.41	0.12458	0.0469927	2.65106	0.00802404	0.0123122	0.130603	0.0469567	2.78134	0.00541345	0.00835902	0.115956	0.0447122	2.59339	0.00950357	0.0135882	0.0932663	0.0447374	2.08475	0.0370921	0.0497332	-0.0577734	0.0472191	-1.22352	0.221134	0.719414	-0.051751	0.0467291	-1.10747	0.268092	0.906442	0.00877572	0.044968	0.195155	0.845272	0.961962	-0.0139142	0.0444803	-0.312816	0.754421	0.999995	-0.0117439	0.0471799	-0.248918	0.803424	0.953536	-0.0203681
Cic	71722	ENSMUSG00000005442	2637.29	0.141652	0.115906	1.22213	0.22166	0.265034	0.194903	0.115922	1.68133	0.0926979	0.118549	0.200149	0.110386	1.81317	0.0698061	0.0886593	0.0526481	0.110412	0.476831	0.633482	0.67334	-0.145673	0.116251	-1.2531	0.21017	0.71005	-0.0924221	0.115576	-0.799664	0.423906	0.946267	0.0618992	0.110717	0.559076	0.57611	0.875479	-0.0856012	0.110081	-0.777623	0.436791	0.999995	-0.0295055	0.116161	-0.254005	0.799492	0.952616	0.0289912
Pafah1b3	18476	ENSMUSG00000005447	102.605	2.3459	0.206803	11.3436	7.9762e-30	2.47106e-28	1.93179	0.18092	10.6776	1.29578e-26	2.30359e-25	2.27721	0.184909	12.3153	7.49233e-35	1.95232e-33	2.36333	0.189797	12.4519	1.36586e-35	4.92074e-34	0.82507	0.221363	3.72723	0.000193597	0.0220515	0.410955	0.162782	2.52457	0.011584	0.454437	-0.141861	0.21519	-0.659239	0.509743	0.845535	-0.0557394	0.154621	-0.36049	0.718481	0.999995	0.23592	0.22956	1.02771	0.304087	0.755047	0.16723
Il27ra	50931	ENSMUSG00000005465	131.447	0.506552	0.117485	4.31165	1.62041e-05	3.52819e-05	0.579875	0.11778	4.92339	8.50577e-07	2.02702e-06	0.512914	0.108045	4.74723	2.06219e-06	4.32634e-06	0.58137	0.110552	5.2588	1.44997e-07	3.55841e-07	-0.177059	0.127673	-1.38682	0.165496	0.661727	-0.103737	0.10665	-0.972679	0.330713	0.925574	-0.126284	0.118929	-1.06185	0.288305	0.694692	-0.0578281	0.0987486	-0.585609	0.558138	0.999995	0.0578023	0.12453	0.464164	0.64253	0.905238	0.0641637
Prkaca	18747	ENSMUSG00000005469	6094.38	-0.751484	0.109775	-6.84569	7.61062e-12	3.39914e-11	-0.789713	0.109763	-7.1947	6.25983e-13	2.86996e-12	-0.796827	0.104665	-7.61314	2.67513e-14	1.14403e-13	-0.848979	0.104648	-8.11269	4.9511e-16	2.74978e-15	0.024516	0.109728	0.223425	0.823205	0.965793	-0.0137124	0.10981	-0.124875	0.900623	0.996061	0.0977176	0.104627	0.933959	0.350325	0.740785	0.0455656	0.104686	0.435262	0.663372	0.999995	-0.0992188	0.10974	-0.904123	0.36593	0.797336	-0.144561
Asf1b	66929	ENSMUSG00000005470	162.166	2.52004	0.215091	11.7162	1.05336e-31	3.89826e-30	2.52156	0.208927	12.0691	1.5379e-33	4.78006e-32	2.89494	0.205495	14.0877	4.52214e-45	2.88658e-43	2.83616	0.20387	13.9116	5.38318e-44	3.8641e-42	0.0784102	0.232417	0.337369	0.735839	0.947825	0.0799285	0.189465	0.421864	0.673124	0.985457	0.144782	0.226976	0.637876	0.523555	0.851244	0.0860064	0.179646	0.478753	0.632114	0.999995	-0.260473	0.23656	-1.10109	0.270859	0.726661	0.114425
Ddx39a	68278	ENSMUSG00000005481	865.788	1.09591	0.0850043	12.8924	4.96575e-38	3.34959e-36	1.11188	0.0840387	13.2306	5.84164e-40	3.08666e-38	1.07436	0.0797761	13.4672	2.44027e-41	1.1547e-39	1.02973	0.0800613	12.8618	7.38533e-38	3.28233e-36	0.016127	0.0880819	0.18309	0.854727	0.973217	0.0320989	0.0808072	0.397229	0.691199	0.986016	-0.0105295	0.0830677	-0.126758	0.899132	0.975081	-0.0551567	0.0766406	-0.71968	0.471722	0.999995	0.10858	0.0876463	1.23884	0.215404	0.672504	0.0870273
[truncated: 18,197 more rows]
[truncated: 14 more columns]
